# Supplementary material for: Discovery of Genome-Wide Microsatellite Markers in Scombridae: A Pilot Study on Albacore Tuna
Source: PLoS One. 2015 Nov 6;10(11):e0141830. doi: 10.1371/journal.pone.0141830 (PMC4636268; doi:10.1371/journal.pone.0141830)
Supplement: S1 Table — (XLS) [file pone.0141830.s004.xls]

## Sheet: Information
SEQ	SEQ_CODE	Screen	Loci	Size Group	MIN_PCR_PRODUCT_SIZE	PCR_PRODUCT_SIZE	PRIMER_PAIR_PENALTY	PRIMER_LEFT_PENALTY	PRIMER_RIGHT_PENALTY	PRIMER_LEFT_SEQUENCE	PRIMER_RIGHT_SEQUENCE	PRIMER_LEFT_POS	PRIMER_LEFT_LENGTH	PRIMER_RIGHT_POS	PRIMER_RIGHT_LENGTH	PRIMER_LEFT_TM	PRIMER_RIGHT_TM	PRIMER_LEFT_GC_PERCENT	PRIMER_RIGHT_GC_PERCENT	PRIMER_LEFT_SELF_ANY	PRIMER_RIGHT_SELF_ANY	PRIMER_LEFT_SELF_END	PRIMER_RIGHT_SELF_END	PRIMER_LEFT_END_STABILITY	PRIMER_RIGHT_END_STABILITY	PRIMER_PAIR_COMPL_ANY	PRIMER_PAIR_COMPL_END	FIRST_POS	LENGTH_BP	LENGTH_REP	MOTIF	TRANS_MOTIF	Designed	Amplification	NunberOfAllelesDuringScreening	Note	ValidatedForMultiplexing	Multiplex Number
IO1EVRN02BU900	IO1EVRN02BU900_A_0	screen	43106_01	2	140	150	3.0605	0.341599	2.718884	TCACAGTTGCATGTGGATGA	AGGCATGTAGGAGACTGTTGTG	172	20	321	22	59.658	59.281	45.000	50.000	4.00	4.00	3.00	0.00	6.6000	7.0000	5.00	0.00	216	80	20	agat	AGAT	best	no
cons2179_2	cons2179_2_A_0	Not_tested		2	140	186	0.098	0.080962	0.017038	GCATTCCAGGCAATCAAAGT	AGATGGGCTGTGCTGAGAGT	8	20	193	20	60.081	60.017	45.000	55.000	5.00	3.00	1.00	1.00	6.7000	6.1000	5.00	1.00	142	16	8	ac	AC	best
cons1024_6	cons1024_6_A_0	Not_tested		3	190	234	0.1123	0.103793	0.008461	TGTGCGATTCATGGTGCTAT	TGTTCTCCATCTGCTTGTGC	55	20	288	20	60.104	59.992	45.000	50.000	4.00	2.00	2.00	2.00	7.1000	8.2000	4.00	0.00	244	10	5	ca	AC	best
cons1024_6	cons1024_6_A_0	Not_tested		3	190	235	0.1123	0.103793	0.008461	ATGTGCGATTCATGGTGCTA	TGTTCTCCATCTGCTTGTGC	54	20	288	20	60.104	59.992	45.000	50.000	4.00	2.00	2.00	2.00	7.5000	8.2000	4.00	1.00	244	10	5	ca	AC
cons1024_6	cons1024_6_A_0	Not_tested		3	190	210	0.1167	0.108206	0.008461	GGCCGCAATCCATTCTAATA	TGTTCTCCATCTGCTTGTGC	79	20	288	20	59.892	59.992	45.000	50.000	4.00	2.00	3.00	2.00	5.2000	8.2000	3.00	0.00	244	10	5	ca	AC
cons305_6	cons305_6_A_0	screen	43106_02	3	190	238	0.2168	0.149344	0.067436	CAGTGAATGTTTTGCCAACG	TCATACAGTTTCCCCAAGGC	135	20	372	20	60.149	59.933	45.000	50.000	5.00	3.00	2.00	2.00	8.7000	9.7000	4.00	1.00	189	68	17	tatc	AGAT	best	yes	13		yes	2
IO1EVRN02CE07L	IO1EVRN02CE07L_A_0	screen	43106_03	3	190	203	0.1455	0.033680	0.111814	GTCACTGGAGGAACCGGTAA	CCGTGTTGGAGGATCTGAGT	1	20	203	20	59.966	60.112	55.000	55.000	6.00	4.00	2.00	1.00	7.2000	6.4000	4.00	1.00	85	68	17	gata	AGAT	best	yes	12		yes	1
IO1EVRN02CE07L	IO1EVRN02CE07L_A_0	Not_tested		3	190	204	0.1455	0.033680	0.111814	GTCACTGGAGGAACCGGTAA	ACCGTGTTGGAGGATCTGAG	1	20	204	20	59.966	60.112	55.000	55.000	6.00	4.00	2.00	3.00	7.2000	6.7000	5.00	0.00	85	68	17	gata	AGAT
cons1024_6	cons1024_6_A_0	Not_tested		2	140	179	0.1493	0.140832	0.008461	GGAGACCTTTGCAGTTTTGC	TGTTCTCCATCTGCTTGTGC	110	20	288	20	59.859	59.992	50.000	50.000	4.00	2.00	2.00	2.00	8.8000	8.2000	5.00	2.00	244	10	5	ca	AC
IO1EVRN02CGLI7	IO1EVRN02CGLI7_A_0	Not_tested		3	190	221	0.1551	0.103187	0.051910	AATACTGACCCAATCGCTGC	AAATAGTGACCCCTCCCCAC	111	20	331	20	60.103	60.052	50.000	55.000	3.00	3.00	3.00	0.00	9.7000	9.4000	3.00	0.00	204	10	5	ca	AC	best
IO1EVRN02BV8DM	IO1EVRN02BV8DM_A_0	screen	43106_04	1	90	136	1.394	1.027592	0.366450	GCAACACTGTGGAAGTGGATT	CCCGTTAAGATCTGTGGTGG	117	21	252	20	60.028	60.366	47.619	55.000	5.00	6.00	1.00	2.00	8.1000	9.4000	4.00	0.00	143	68	17	taga	AGAT	best	no
IO1EVRN02CGLI7	IO1EVRN02CGLI7_A_0	Not_tested		2	140	174	0.1651	0.103187	0.061961	AATACTGACCCAATCGCTGC	GTCCGGAAAGGCACAATAAA	111	20	284	20	60.103	59.938	50.000	45.000	3.00	6.00	3.00	0.00	9.7000	6.2000	3.00	0.00	204	10	5	ca	AC
cons1650_7	cons1650_7_A_0	Not_tested		1	90	136	0.1682	0.051345	0.116807	TCCTCCAGCCATTTCAAAAC	AGTCAGAGCTGAGAGCCAGG	20	20	155	20	60.051	59.883	45.000	60.000	5.00	6.00	2.00	3.00	7.0000	9.7000	5.00	1.00	77	16	8	ca	AC	best
cons1751_2	cons1751_2_A_0	screen	43106_05	1	90	125	3.9742	0.180233	3.793931	GGACATTTTCTCCTTGCAGC	TTTTGTTGTTTGTGTTCCTTCTG	172	20	296	23	59.820	59.206	50.000	34.783	4.00	1.00	3.00	1.00	9.7000	7.0000	3.00	2.00	221	51	17	aca	AAC	best	no
cons2293_3	cons2293_3_A_0	screen	43106_06	5	290	302	3.9479	1.570037	2.377815	TCAGCAGTCCATCACTTTTCA	TCAAGTCACAGCAGAGATCACA	41	21	342	22	59.430	59.622	42.857	45.455	3.00	4.00	1.00	2.00	7.3000	6.7000	4.00	1.00	150	64	16	atag	AGAT	best	yes	14		yes	4
IO1EVRN02CD24V	IO1EVRN02CD24V_A_0	screen	43106_07	2	140	183	2.978	0.022009	2.955963	TGAAGTGCTGGTCTCCAGTG	TGATTTCTGTTAAGTGGCTGCT	36	20	218	22	60.022	59.044	55.000	40.909	5.00	4.00	3.00	2.00	6.7000	8.2000	3.00	0.00	126	60	15	gata	AGAT	best	yes	11		yes	1
cons352_26	cons352_26_A_0	Not_tested		1	90	91	0.2042	0.192918	0.011300	TTTGCTTCTAGGTCCCCTGA	CAATCAGGCAGCGTCTGTAA	147	20	237	20	59.807	60.011	50.000	50.000	4.00	4.00	3.00	1.00	8.2000	6.0000	5.00	1.00	195	16	8	ct	AG	best
cons2211_4	cons2211_4_A_0	screen	43106_08	2	190	192	1.0399	0.820062	0.219854	TCAGAGTGGAACCATGAGGA	TACGATGGAAATGTCGCTGA	161	20	352	20	59.180	60.220	50.000	45.000	4.00	4.00	0.00	2.00	7.9000	8.2000	4.00	2.00	262	52	13	taga	AGAT	best	no
cons2096_4	cons2096_4_A_0	screen	43106_09	3	190	236	1.1931	0.056936	1.136165	TCTTAGGAGGCAGAGGACCA	GGGTGGACCATGCTCTATTT	163	20	398	20	59.943	58.864	55.000	50.000	4.00	6.00	1.00	0.00	7.9000	6.2000	4.00	2.00	269	48	12	tatc	AGAT	best	yes	non specified	inconsistent pattern
IO1EVRN02CKT1U	IO1EVRN02CKT1U_A_0	Not_tested		3	190	220	0.2222	0.111077	0.111077	GGTGGTCTCCCTTGCTGTTA	TCCAGTTCCCACTAGCAACC	113	20	332	20	60.111	60.111	55.000	55.000	2.00	5.00	2.00	3.00	6.0000	8.2000	5.00	2.00	135	16	8	ct	AG
cons352_26	cons352_26_A_0	Not_tested		2	140	187	0.2234	0.212099	0.011300	CGTGCAACAGTACAGCCATT	CAATCAGGCAGCGTCTGTAA	51	20	237	20	59.788	60.011	50.000	50.000	4.00	4.00	1.00	1.00	8.4000	6.0000	5.00	3.00	195	16	8	ct	AG
IO1EVRN02BYQTW	IO1EVRN02BYQTW_A_0	Not_tested		2	140	173	0.2263	0.123278	0.103024	ACCGTAACCGTAGGTAGGGG	TTTGGTTTTGGTTGGTTGGT	27	20	199	20	60.123	60.103	60.000	40.000	5.00	0.00	2.00	0.00	10.9000	8.2000	5.00	0.00	121	20	5	acca	AACC	best
IO1EVRN02CE07L	IO1EVRN02CE07L_A_0	Not_tested		2	140	190	0.2278	0.115965	0.111814	CCGGTAACTGGACTGGTTGT	CCGTGTTGGAGGATCTGAGT	14	20	203	20	59.884	60.112	55.000	55.000	5.00	4.00	0.00	1.00	6.4000	6.4000	3.00	0.00	85	68	17	gata	AGAT
cons2518_2	cons2518_2_A_0	Not_tested		1	90	132	0.2292	0.095488	0.133741	GGTGGCTCAACAGCACAGTA	AGGTACTGCCACTCCATTCG	120	20	251	20	59.905	60.134	55.000	55.000	3.00	4.00	2.00	2.00	5.7000	8.6000	5.00	0.00	168	28	14	tg	AC
IO1EVRN02CAYY4	IO1EVRN02CAYY4_A_0	Not_tested		1	90	92	0.2323	0.031043	0.201288	GGAGGGTGAACGACAGTGAT	ATTCGCCCCTTACATTTCCT	73	20	164	20	59.969	59.799	55.000	45.000	3.00	2.00	2.00	0.00	6.3000	8.2000	5.00	1.00	96	18	9	ag	AG	best
cons270_3	cons270_3_A_0	Not_tested		4	240	251	0.2374	0.196903	0.040453	TGCCAATCCCTCTGAGTCTT	CCAAATCACATCTGTGTCCG	13	20	263	20	59.803	59.960	50.000	50.000	5.00	6.00	1.00	2.00	6.4000	9.6000	3.00	0.00	123	26	13	tg	AC
cons270_3	cons270_3_A_0	Not_tested		4	240	252	0.2374	0.196903	0.040453	TTGCCAATCCCTCTGAGTCT	CCAAATCACATCTGTGTCCG	12	20	263	20	59.803	59.960	50.000	50.000	5.00	6.00	3.00	2.00	6.1000	9.6000	3.00	0.00	123	26	13	tg	AC
cons270_3	cons270_3_A_0	Not_tested		4	240	253	0.2374	0.196903	0.040453	CTTGCCAATCCCTCTGAGTC	CCAAATCACATCTGTGTCCG	11	20	263	20	59.803	59.960	55.000	50.000	5.00	6.00	3.00	2.00	6.1000	9.6000	3.00	1.00	123	26	13	tg	AC
cons1778_2	cons1778_2_A_0	screen	43106_10	1	90	133	7.0782	2.366796	4.711441	TTCTAAGGAGTGTTGGGTCACA	CAACATGCAACTACACAAAACA	268	22	400	22	59.633	57.289	45.455	36.364	3.00	4.00	3.00	0.00	6.7000	7.0000	5.00	1.00	293	48	12	tatc	AGAT	best	yes	11		yes	8
cons832_6	cons832_6_A_0	Not_tested		2	140	155	0.2391	0.172769	0.066354	GATGCTGGGAGACAGTGACA	CTACCTTTCCTTCCGGTTCC	131	20	285	20	59.827	59.934	55.000	55.000	3.00	4.00	3.00	2.00	6.7000	7.9000	3.00	2.00	180	42	21	ga	AG
cons832_6	cons832_6_A_0	Not_tested		2	140	156	0.2391	0.172769	0.066354	TGATGCTGGGAGACAGTGAC	CTACCTTTCCTTCCGGTTCC	130	20	285	20	59.827	59.934	55.000	55.000	3.00	4.00	3.00	2.00	6.1000	7.9000	3.00	2.00	180	42	21	ga	AG
cons1024_6	cons1024_6_A_0	Not_tested		2	140	183	0.2397	0.231272	0.008461	ACACGGAGACCTTTGCAGTT	TGTTCTCCATCTGCTTGTGC	106	20	288	20	59.769	59.992	50.000	50.000	4.00	2.00	0.00	2.00	6.7000	8.2000	5.00	0.00	244	10	5	ca	AC
cons1024_6	cons1024_6_A_0	Not_tested		2	140	184	0.2397	0.231272	0.008461	AACACGGAGACCTTTGCAGT	TGTTCTCCATCTGCTTGTGC	105	20	288	20	59.769	59.992	50.000	50.000	4.00	2.00	1.00	2.00	7.9000	8.2000	5.00	1.00	244	10	5	ca	AC
cons2518_2	cons2518_2_A_0	Not_tested		2	140	169	0.2441	0.110392	0.133741	CTGTTGCGGTGAAGGAATTT	AGGTACTGCCACTCCATTCG	83	20	251	20	60.110	60.134	45.000	55.000	4.00	4.00	3.00	2.00	7.2000	8.6000	4.00	1.00	168	28	14	tg	AC
cons512_4	cons512_4_A_0	screen	43106_11	1	90	117	0.8755	0.449441	0.426086	TAGCTCCAAACTGCACCACA	TCAGTCTGGGGCTTCTTAGC	163	20	279	20	60.449	59.574	50.000	55.000	4.00	5.00	0.00	2.00	8.2000	7.5000	8.00	2.00	183	60	12	aacac	AACAC	best	no
IO1EVRN02CB7MP	IO1EVRN02CB7MP_A_0	Not_tested		1	90	126	0.2502	0.198500	0.051674	CAGCTACTCCAGCGTTGACA	TTTCTACAGAAGAGCCGGGA	158	20	283	20	60.199	59.948	55.000	50.000	4.00	6.00	3.00	1.00	6.7000	11.4000	3.00	1.00	230	16	8	tg	AC	best
IO1EVRN02CGLI7	IO1EVRN02CGLI7_A_0	Not_tested		2	140	172	0.2531	0.201230	0.051910	GAGTCCATCTCTGCCACCTC	AAATAGTGACCCCTCCCCAC	160	20	331	20	59.799	60.052	60.000	55.000	3.00	3.00	0.00	0.00	7.6000	9.4000	3.00	0.00	204	10	5	ca	AC
cons1617_4	cons1617_4_A_0	Not_tested		2	140	185	0.2568	0.183145	0.073614	TTAATAACCACCTGCCCTGG	AATCTGAGCCGTTTGATTGG	129	20	313	20	59.817	60.074	50.000	45.000	5.00	4.00	3.00	0.00	9.7000	8.4000	3.00	0.00	261	14	7	ac	AC	best
cons2031_3	cons2031_3_A_0	screen	43106_12	1	90	123	3.6659	3.080486	0.585389	TCCTTCTCTTCCTCATCTTTCC	CCACATCTCACTGCCTTCAG	2	22	124	20	58.920	59.415	45.455	55.000	2.00	3.00	0.00	2.00	8.5000	7.0000	2.00	1.00	48	44	11	ttct	AAAG	best	yes	12		no
cons1729_6	cons1729_6_A_0	Not_tested		1	90	123	0.2573	0.199123	0.058146	CTCAGTTCTCCTCCCTCCCT	ACAGTGTTTCTTGCGGCTCT	28	20	150	20	59.801	60.058	60.000	50.000	3.00	5.00	0.00	0.00	9.4000	7.9000	2.00	0.00	55	18	9	ct	AG
IO1EVRN02BWRPW	IO1EVRN02BWRPW_A_0	Not_tested		1	90	129	0.2602	0.003322	0.256829	GCTGGACTGAAGAGCCAAAC	GTGAAATTCGCCTTGCACTT	97	20	225	20	59.997	60.257	55.000	45.000	3.00	6.00	0.00	1.00	7.0000	6.7000	4.00	3.00	165	16	8	ac	AC	best
cons270_3	cons270_3_A_0	Not_tested		2	140	164	0.2632	0.222782	0.040453	ATCATCAGTCTGCAGGAGGG	CCAAATCACATCTGTGTCCG	100	20	263	20	60.223	59.960	55.000	50.000	6.00	6.00	2.00	2.00	9.4000	9.6000	3.00	1.00	123	26	13	tg	AC
IO1EVRN02CGLI7	IO1EVRN02CGLI7_A_0	Not_tested		1	90	125	0.2632	0.201230	0.061961	GAGTCCATCTCTGCCACCTC	GTCCGGAAAGGCACAATAAA	160	20	284	20	59.799	59.938	60.000	45.000	3.00	6.00	0.00	0.00	7.6000	6.2000	4.00	1.00	204	10	5	ca	AC
cons352_26	cons352_26_A_0	Not_tested		1	90	123	0.2656	0.192918	0.072672	TTTGCTTCTAGGTCCCCTGA	TGATGAACCTGACGCCATAA	147	20	269	20	59.807	60.073	50.000	45.000	4.00	4.00	3.00	1.00	8.2000	6.2000	5.00	2.00	195	16	8	ct	AG
cons270_3	cons270_3_A_0	Not_tested		2	140	178	0.2667	0.226213	0.040453	ACCAGGTGGTCTCCATCATC	CCAAATCACATCTGTGTCCG	86	20	263	20	59.774	59.960	55.000	50.000	6.00	6.00	1.00	2.00	6.6000	9.6000	4.00	1.00	123	26	13	tg	AC
cons270_3	cons270_3_A_0	Not_tested		2	140	179	0.2667	0.226213	0.040453	GACCAGGTGGTCTCCATCAT	CCAAATCACATCTGTGTCCG	85	20	263	20	59.774	59.960	55.000	50.000	8.00	6.00	3.00	2.00	6.5000	9.6000	5.00	0.00	123	26	13	tg	AC
IO1EVRN02CKT1U	IO1EVRN02CKT1U_A_0	Not_tested		3	190	230	0.2697	0.158612	0.111077	GCTTCTCACAGGTGGTCTCC	TCCAGTTCCCACTAGCAACC	103	20	332	20	59.841	60.111	60.000	55.000	4.00	5.00	2.00	3.00	7.9000	8.2000	4.00	2.00	135	16	8	ct	AG
cons2179_2	cons2179_2_A_0	Not_tested		1	90	91	0.27	0.144183	0.125826	TTGAAATGCGTGAACTTTGC	AACTTGAGATGGGCTGTGCT	109	20	199	20	59.856	59.874	40.000	50.000	3.00	3.00	2.00	0.00	8.8000	7.9000	3.00	1.00	142	16	8	ac	AC
IO1EVRN02BWRPW	IO1EVRN02BWRPW_A_0	Not_tested		1	90	137	0.2773	0.003322	0.273987	GCTGGACTGAAGAGCCAAAC	GCGTTAAAGTGAAATTCGCC	97	20	233	20	59.997	59.726	55.000	45.000	3.00	5.00	0.00	3.00	7.0000	11.4000	3.00	1.00	165	16	8	ac	AC
IO1EVRN02BYQTW	IO1EVRN02BYQTW_A_0	Not_tested		2	140	159	0.2826	0.179594	0.103024	TAGGGGACGGGACCTTTAAC	TTTGGTTTTGGTTGGTTGGT	41	20	199	20	60.180	60.103	55.000	40.000	4.00	0.00	2.00	0.00	6.0000	8.2000	3.00	2.00	121	20	5	acca	AACC
cons352_26	cons352_26_A_0	Not_tested		3	190	219	0.2848	0.212099	0.072672	CGTGCAACAGTACAGCCATT	TGATGAACCTGACGCCATAA	51	20	269	20	59.788	60.073	50.000	45.000	4.00	4.00	1.00	1.00	8.4000	6.2000	4.00	2.00	195	16	8	ct	AG
IO1EVRN02CE5DC	IO1EVRN02CE5DC_A_0	Not_tested		1	90	130	0.2966	0.075792	0.220845	CACGTTCATTTCGATGGATG	CTCCCAACACATGGGAGATT	196	20	325	20	59.924	59.779	45.000	50.000	4.00	7.00	2.00	1.00	8.1000	6.6000	4.00	2.00	274	30	15	ac	AC
cons2091_3	cons2091_3_A_0	screen	43106_13	3	190	221	0.4545	0.033680	0.420772	CTCCCACAGACCGAAAACAT	AGCTTCAGGGTTGTGGACAT	69	20	289	20	59.966	59.579	50.000	50.000	2.00	4.00	2.00	2.00	6.6000	6.3000	6.00	2.00	221	36	9	tgga	ACCT	best	yes	non specified	inconsistent pattern
IO1EVRN02B0C25	IO1EVRN02B0C25_A_0	Not_tested		1	90	134	0.2984	0.088575	0.209870	GTAAAAGTGGACGCTGCACA	CCAGAGACTGGCAATAGGGA	131	20	264	20	59.911	60.210	50.000	55.000	4.00	5.00	2.00	0.00	8.2000	9.4000	3.00	0.00	210	14	7	ac	AC	best
IO1EVRN02BWRPW	IO1EVRN02BWRPW_A_0	Not_tested		2	190	194	0.3022	0.003322	0.298898	GCTGGACTGAAGAGCCAAAC	AACACCCTTTTCTGTGCAGC	97	20	290	20	59.997	60.299	55.000	50.000	3.00	4.00	0.00	3.00	7.0000	9.7000	8.00	2.00	165	16	8	ac	AC
cons85_5_A_1	cons85_5_A_1	screen	43106_14	2	140	189	0.5278	0.396944	0.130883	CTGGAGCATTGCCAGAACTT	CTTAGCAACGCCCATTGTTT	137	20	325	20	60.397	60.131	50.000	45.000	5.00	4.00	3.00	2.00	6.7000	7.0000	6.00	0.00	233	36	9	atct	AGAT	best	no
cons1814_12	cons1814_12_A_0	Not_tested		2	140	184	0.3032	0.022302	0.280862	AACTTTGCTGCCAATCTGCT	GTGAATGCACGCTCATGTTC	130	20	313	20	60.022	60.281	45.000	50.000	5.00	6.00	1.00	2.00	8.2000	6.7000	3.00	0.00	194	26	13	ac	AC
cons802_5	cons802_5_A_0	Not_tested		4	240	261	0.3038	0.112124	0.191659	TAACCACACCATCTGCTCCA	CCCTTAAACGGGAAGAAACC	14	20	274	20	60.112	59.808	50.000	50.000	2.00	5.00	1.00	0.00	8.2000	8.2000	3.00	0.00	185	18	9	tc	AG
cons802_5	cons802_5_A_0	Not_tested		4	240	262	0.3038	0.112124	0.191659	TAACCACACCATCTGCTCCA	CCCCTTAAACGGGAAGAAAC	14	20	275	20	60.112	59.808	50.000	50.000	2.00	7.00	1.00	0.00	8.2000	6.7000	3.00	0.00	185	18	9	tc	AG
cons1729_6	cons1729_6_A_0	Not_tested		1	90	117	0.3093	0.251196	0.058146	TCTCCTCCCTCCCTCTTTTC	ACAGTGTTTCTTGCGGCTCT	34	20	150	20	59.749	60.058	55.000	50.000	0.00	5.00	0.00	0.00	7.3000	7.9000	2.00	0.00	55	18	9	ct	AG
cons802_5	cons802_5_A_0	Not_tested		2	190	191	0.3113	0.008461	0.302821	TCATGTTCTCACTCGCGTTC	GAAACCTCGAACAGGACCAG	70	20	260	20	59.992	59.697	50.000	55.000	4.00	4.00	0.00	3.00	8.4000	7.9000	6.00	2.00	185	18	9	tc	AG
cons802_5	cons802_5_A_0	Not_tested		2	190	192	0.3113	0.008461	0.302821	TCATGTTCTCACTCGCGTTC	AGAAACCTCGAACAGGACCA	70	20	261	20	59.992	59.697	50.000	50.000	4.00	4.00	0.00	1.00	8.4000	7.9000	6.00	1.00	185	18	9	tc	AG
cons1158_4	cons1158_4_A_0	Not_tested		1	90	92	0.3194	0.190960	0.128480	TGGGATGAGAAGGTGAGAGG	TCCAACTGTGTCTCTGTGCC	72	20	163	20	60.191	59.872	55.000	55.000	2.00	3.00	0.00	1.00	7.9000	9.4000	4.00	2.00	106	27	9	gag	AGG	best
cons270_3	cons270_3_A_0	Not_tested		3	190	217	0.32	0.019797	0.300243	ATGATTTTAACCCTTGGCCC	AAGCTGCCCAAATCACATCT	54	20	270	20	60.020	59.700	45.000	45.000	4.00	4.00	3.00	2.00	12.4000	6.6000	6.00	0.00	123	26	13	tg	AC
cons1595_2	cons1595_2_A_0	Not_tested		3	190	227	0.3209	0.066262	0.254613	AGAACATGGGACCAGATTGC	AGGATTGAGGCTGAAACGTG	67	20	293	20	59.934	60.255	50.000	50.000	4.00	5.00	2.00	2.00	8.4000	8.1000	3.00	2.00	93	24	12	gt	AC
IO1EVRN02CBV6N	IO1EVRN02CBV6N_A_0	Not_tested		2	140	167	0.3224	0.163658	0.158723	TGAGTTATTCTCGGTCCGCT	GTCCTTGTCGTGTTCTCGGT	263	20	429	20	59.836	60.159	50.000	55.000	5.00	2.00	1.00	0.00	11.4000	9.6000	3.00	0.00	344	16	8	ca	AC	best
IO1EVRN02CBV6N	IO1EVRN02CBV6N_A_0	Not_tested		2	140	150	0.3224	0.163658	0.158723	GCTCCGTATCGACAGGAAAG	GTCCTTGTCGTGTTCTCGGT	280	20	429	20	59.836	60.159	55.000	55.000	6.00	2.00	2.00	0.00	7.0000	9.6000	6.00	2.00	344	16	8	ca	AC
cons858_3	cons858_3_A_0	Not_tested		1	90	139	0.3251	0.197963	0.127097	TGGGTTTTAGGTGTTTCCCA	TGTTGTGTTGGCAGAGGAAG	34	20	172	20	60.198	59.873	45.000	50.000	4.00	3.00	0.00	0.00	9.7000	8.2000	4.00	1.00	74	10	5	gt	AC	best
IO1EVRN02CA5PV	IO1EVRN02CA5PV_A_0	Not_tested		3	190	212	0.3301	0.301147	0.028963	CGATGTGTTGGTCTTTGCTG	ATGGTTTCCCAATTGTTGGA	150	20	361	20	60.301	60.029	50.000	40.000	2.00	6.00	1.00	3.00	8.5000	8.5000	4.00	0.00	267	18	6	aga	AAG	best
IO1EVRN02CKT1U	IO1EVRN02CKT1U_A_0	screen	43106_15	3	190	218	0.2222	0.111077	0.111077	TGGTCTCCCTTGCTGTTACC	TCCAGTTCCCACTAGCAACC	115	20	332	20	60.111	60.111	55.000	55.000	3.00	5.00	2.00	3.00	7.2000	8.2000	5.00	1.00	135	16	8	ct	AG	best	yes	5		yes	9
IO1EVRN02CGLI7	IO1EVRN02CGLI7_A_0	Not_tested		3	190	213	0.3335	0.103187	0.230279	AATACTGACCCAATCGCTGC	ACCCCTCCCCACACTTAGAC	111	20	323	20	60.103	60.230	50.000	60.000	3.00	3.00	3.00	1.00	9.7000	5.4000	2.00	0.00	204	10	5	ca	AC
cons1617_4	cons1617_4_A_0	Not_tested		1	90	120	0.3344	0.260757	0.073614	AGCAGAATGGACAGGACAGG	AATCTGAGCCGTTTGATTGG	194	20	313	20	60.261	60.074	55.000	45.000	2.00	4.00	0.00	0.00	7.9000	8.4000	4.00	0.00	261	14	7	ac	AC
cons1233_6	cons1233_6_A_0	Not_tested		1	90	124	0.3362	0.012060	0.324185	CTGGCAGTGCTGATTTTCAA	CAGGGCATGTTAGTGTGCTG	194	20	317	20	59.988	60.324	45.000	55.000	5.00	4.00	3.00	1.00	7.3000	8.5000	3.00	1.00	220	10	5	ta	AT	best
cons1233_6	cons1233_6_A_0	Not_tested		3	190	206	0.3378	0.013607	0.324185	TCCTTTGATTCCAATGCTCC	CAGGGCATGTTAGTGTGCTG	112	20	317	20	60.014	60.324	45.000	55.000	5.00	4.00	0.00	1.00	9.4000	8.5000	4.00	1.00	220	10	5	ta	AT
IO1EVRN02B0C25	IO1EVRN02B0C25_A_0	Not_tested		1	90	128	0.3389	0.129070	0.209870	GTGGACGCTGCACAGAATAA	CCAGAGACTGGCAATAGGGA	137	20	264	20	59.871	60.210	50.000	55.000	4.00	5.00	1.00	0.00	6.2000	9.4000	4.00	0.00	210	14	7	ac	AC
IO1EVRN02CHVU7	IO1EVRN02CHVU7_A_0	screen	43106_16	3	190	220	5.6624	5.651813	0.010545	GGAATATAGGAAGGAAGGTAGGAAA	AGTAGTGGGTGGATTGCTGG	105	25	324	20	59.348	59.989	40.000	55.000	4.00	2.00	0.00	0.00	8.5000	9.7000	3.00	0.00	130	16	8	ag	AG	best	no
cons832_6	cons832_6_A_0	Not_tested		1	90	128	0.3401	0.273747	0.066354	CATCACTTCAGGCAGCAGAG	CTACCTTTCCTTCCGGTTCC	158	20	285	20	59.726	59.934	55.000	55.000	3.00	4.00	3.00	2.00	6.7000	7.9000	4.00	2.00	180	42	21	ga	AG
cons1158_4	cons1158_4_A_0	Not_tested		1	90	100	0.3403	0.196903	0.143403	GAAGGCCTGACAGAAGATGG	GTCTCTGTGCCTCTGAAGCC	55	20	154	20	59.803	60.143	55.000	60.000	6.00	5.00	0.00	3.00	8.1000	9.7000	5.00	2.00	106	27	9	gag	AGG
cons1158_4	cons1158_4_A_0	Not_tested		1	90	101	0.3403	0.196903	0.143403	GGAAGGCCTGACAGAAGATG	GTCTCTGTGCCTCTGAAGCC	54	20	154	20	59.803	60.143	55.000	60.000	6.00	5.00	0.00	3.00	6.6000	9.7000	5.00	1.00	106	27	9	gag	AGG
IO1EVRN02CKT1U	IO1EVRN02CKT1U_A_0	Not_tested		4	240	280	0.3409	0.229810	0.111077	TACTGCTAATAGCGCTGCCA	TCCAGTTCCCACTAGCAACC	53	20	332	20	59.770	60.111	50.000	55.000	7.00	5.00	3.00	3.00	10.0000	8.2000	5.00	2.00	135	16	8	ct	AG
cons1756_12	cons1756_12_A_0	Not_tested		1	90	92	0.342	0.157217	0.184789	ATTCAAATGAGCCTCTGCGT	CGCATGCATACACAAACACA	21	20	112	20	59.843	60.185	45.000	45.000	5.00	6.00	0.00	0.00	9.9000	6.4000	4.00	3.00	65	18	9	gt	AC	best
cons749_4	cons749_4_A_0	screen	43106_17	1	90	103	0.1645	0.106310	0.058146	TTCATTCCCCTGCCTGTATC	ACTGAACAAACTGCCTCGCT	89	20	191	20	59.894	60.058	50.000	50.000	2.00	2.00	0.00	0.00	5.3000	9.9000	4.00	1.00	128	18	9	ca	AC	best	yes	not tested
IO1EVRN02CCRUG	IO1EVRN02CCRUG_A_0	screen	43106_18	1	90	104	4.1988	0.179674	4.019107	CCTTGGGTCACTGGACAAAT	TGCATTCAAGTGATAGTAGCGTT	15	20	118	23	59.820	58.981	50.000	39.130	3.00	4.00	2.00	2.00	7.2000	9.9000	6.00	1.00	74	18	9	ac	AC	best	yes	not tested
cons1141_5	cons1141_5_A_0	Not_tested		2	140	163	0.3537	0.184188	0.169471	GATTGCGCAACAATCAAAGA	TTGGATGACTCAAGGCACAG	122	20	284	20	59.816	59.831	40.000	50.000	8.00	5.00	1.00	1.00	7.0000	6.7000	4.00	0.00	211	22	11	tc	AG
cons1141_5	cons1141_5_A_0	Not_tested		2	140	164	0.3537	0.184188	0.169471	GATTGCGCAACAATCAAAGA	CTTGGATGACTCAAGGCACA	122	20	285	20	59.816	59.831	40.000	50.000	8.00	5.00	1.00	0.00	7.0000	8.2000	5.00	0.00	211	22	11	tc	AG
cons352_26	cons352_26_A_0	Not_tested		3	190	210	0.3548	0.343500	0.011300	GTCCATGTGTTGGGTTGATG	CAATCAGGCAGCGTCTGTAA	28	20	237	20	59.656	60.011	50.000	50.000	4.00	4.00	0.00	1.00	6.9000	6.0000	4.00	0.00	195	16	8	ct	AG
cons1617_4	cons1617_4_A_0	Not_tested		2	140	163	0.358	0.284374	0.073614	CGACACTAAGCCACATTCCA	AATCTGAGCCGTTTGATTGG	151	20	313	20	59.716	60.074	50.000	45.000	3.00	4.00	0.00	0.00	8.5000	8.4000	4.00	3.00	261	14	7	ac	AC
IO1EVRN02CAYY4	IO1EVRN02CAYY4_A_0	Not_tested		1	90	114	0.3606	0.031043	0.329550	GGAGGGTGAACGACAGTGAT	CTTTGAGATCCAAACTGGGC	73	20	186	20	59.969	59.670	55.000	50.000	3.00	8.00	2.00	2.00	6.3000	11.2000	4.00	0.00	96	18	9	ag	AG
cons2262_5	cons2262_5_A_0	Not_tested		4	240	261	0.3643	0.065396	0.298898	TTCCTCCCTCAAAGAGCAGA	ACATGGTTAACCTGGCGTGT	18	20	278	20	60.065	60.299	50.000	50.000	3.00	8.00	1.00	1.00	8.2000	8.1000	3.00	1.00	211	18	9	ac	AC
cons2262_5	cons2262_5_A_0	Not_tested		3	190	200	0.3663	0.067436	0.298898	GGCCTTTCCCTTGACATACA	ACATGGTTAACCTGGCGTGT	79	20	278	20	59.933	60.299	50.000	50.000	4.00	8.00	0.00	1.00	5.6000	8.1000	3.00	3.00	211	18	9	ac	AC
cons2262_5	cons2262_5_A_0	Not_tested		3	190	201	0.3663	0.067436	0.298898	TGGCCTTTCCCTTGACATAC	ACATGGTTAACCTGGCGTGT	78	20	278	20	59.933	60.299	50.000	50.000	4.00	8.00	0.00	1.00	5.6000	8.1000	3.00	2.00	211	18	9	ac	AC
IO1EVRN02CGLI7	IO1EVRN02CGLI7_A_0	Not_tested		2	190	198	0.3665	0.103187	0.263346	AATACTGACCCAATCGCTGC	TAGACACCGCAATGTCCTCA	111	20	308	20	60.103	60.263	50.000	50.000	3.00	6.00	3.00	2.00	9.7000	8.2000	3.00	1.00	204	10	5	ca	AC
cons1743_4	cons1743_4_A_0	Not_tested		3	240	244	0.3673	0.363968	0.003322	ATTTGCAATTAGCTCCAGCG	GTAATGGGCTGACAGGTCGT	76	20	319	20	60.364	59.997	45.000	55.000	6.00	5.00	2.00	3.00	10.2000	7.8000	4.00	1.00	153	36	18	ac	AC
cons2262_5	cons2262_5_A_0	Not_tested		3	190	207	0.3674	0.068521	0.298898	TGTAAATGGCCTTTCCCTTG	ACATGGTTAACCTGGCGTGT	72	20	278	20	59.931	60.299	45.000	50.000	6.00	8.00	0.00	1.00	8.5000	8.1000	3.00	0.00	211	18	9	ac	AC
cons1054_3	cons1054_3_A_0	Not_tested		2	140	168	0.3687	0.212679	0.156061	TCTGGACGTCTGATTGATCG	AAACTGTTCTGGGAGAGGCA	59	20	226	20	59.787	59.844	50.000	50.000	6.00	5.00	2.00	1.00	8.3000	9.7000	3.00	0.00	128	36	12	ttc	AAG
cons1054_3	cons1054_3_A_0	Not_tested		2	140	169	0.3687	0.212679	0.156061	TCTGGACGTCTGATTGATCG	CAAACTGTTCTGGGAGAGGC	59	20	227	20	59.787	59.844	50.000	55.000	6.00	5.00	2.00	2.00	8.3000	9.4000	3.00	1.00	128	36	12	ttc	AAG
cons352_26	cons352_26_A_0	Not_tested		1	90	115	0.3717	0.360369	0.011300	ATGTTGCGTGTAGTGAACGG	CAATCAGGCAGCGTCTGTAA	123	20	237	20	59.640	60.011	50.000	50.000	3.00	4.00	1.00	1.00	9.9000	6.0000	4.00	0.00	195	16	8	ct	AG
cons857_15	cons857_15_A_0	Not_tested		1	90	124	0.3758	0.135900	0.239857	CAGGCACAACAGAGGCATTA	TGCATCCTTGACAAACTCCA	265	20	388	20	59.864	60.240	50.000	45.000	2.00	5.00	2.00	1.00	6.2000	8.2000	4.00	0.00	338	14	7	ca	AC	best
IO1EVRN02BSZEF	IO1EVRN02BSZEF_A_0	screen	43106_19	1	90	117	1.1843	1.141363	0.042918	CTCTTTCCATTTCCTCTCCG	AACGAGGAAGGAGGAAGAGC	2	20	118	20	58.859	59.957	50.000	55.000	2.00	2.00	2.00	2.00	9.9000	7.9000	8.00	3.00	59	18	9	ct	AG	best	no
cons749_4	cons749_4_A_0	Not_tested		3	240	249	0.3865	0.106310	0.280213	TTCATTCCCCTGCCTGTATC	CACCACGAAACCTGTTCTCA	89	20	337	20	59.894	59.720	50.000	50.000	2.00	4.00	0.00	2.00	5.3000	6.7000	3.00	0.00	128	18	9	ca	AC
cons1617_4	cons1617_4_A_0	Not_tested		1	90	111	0.3877	0.314094	0.073614	GACAGGACAGGAAGGGGATT	AATCTGAGCCGTTTGATTGG	203	20	313	20	60.314	60.074	55.000	45.000	2.00	4.00	1.00	0.00	8.1000	8.4000	4.00	0.00	261	14	7	ac	AC
IO1EVRN02BWRPW	IO1EVRN02BWRPW_A_0	Not_tested		1	90	130	0.3906	0.133741	0.256829	AGCTGGACTGAAGAGCCAAA	GTGAAATTCGCCTTGCACTT	96	20	225	20	60.134	60.257	50.000	45.000	4.00	6.00	0.00	1.00	8.8000	6.7000	4.00	3.00	165	16	8	ac	AC
cons2480_2	cons2480_2_A_0	Not_tested		1	90	96	0.3913	0.029253	0.362087	TCCTCTAACCCAGCAGCCTA	CCTGTCTCCCCATCTCTGAC	54	20	149	20	59.971	59.638	55.000	60.000	3.00	3.00	2.00	1.00	8.7000	6.4000	3.00	0.00	96	12	6	ac	AC	best
cons1814_12	cons1814_12_A_0	Not_tested		2	140	189	0.3987	0.117817	0.280862	GGTGAAACTTTGCTGCCAAT	GTGAATGCACGCTCATGTTC	125	20	313	20	60.118	60.281	45.000	50.000	5.00	6.00	3.00	2.00	8.4000	6.7000	3.00	2.00	194	26	13	ac	AC
cons1743_4	cons1743_4_A_0	Not_tested		3	240	250	0.3995	0.363968	0.035543	ATTTGCAATTAGCTCCAGCG	TGGTTTGTAATGGGCTGACA	76	20	325	20	60.364	59.964	45.000	45.000	6.00	3.00	2.00	3.00	10.2000	6.7000	4.00	1.00	153	36	18	ac	AC
IO1EVRN02CGLI7	IO1EVRN02CGLI7_A_0	Not_tested		3	240	250	0.401	0.349041	0.051910	TGCCTCCTTCAGACCATCTC	AAATAGTGACCCCTCCCCAC	82	20	331	20	60.349	60.052	55.000	55.000	3.00	3.00	1.00	0.00	6.3000	9.4000	3.00	0.00	204	10	5	ca	AC
IO1EVRN02CKT1U	IO1EVRN02CKT1U_A_0	Not_tested		4	240	288	0.4024	0.229810	0.172624	TACTGCTAATAGCGCTGCCA	CCAATTGATCCAGTTCCCAC	53	20	340	20	59.770	60.173	50.000	50.000	7.00	6.00	3.00	0.00	10.0000	9.4000	4.00	0.00	135	16	8	ct	AG
IO1EVRN02CKT1U	IO1EVRN02CKT1U_A_0	Not_tested		4	240	289	0.4024	0.229810	0.172624	TACTGCTAATAGCGCTGCCA	ACCAATTGATCCAGTTCCCA	53	20	341	20	59.770	60.173	50.000	45.000	7.00	6.00	3.00	0.00	10.0000	9.7000	4.00	1.00	135	16	8	ct	AG
cons1118_8	cons1118_8_A_0	Not_tested		3	190	231	0.4104	0.080962	0.329442	ATCCATTTCTGCCAAGTTGC	GGGTCACAGTACAGGCTGCT	173	20	403	20	60.081	60.329	45.000	60.000	5.00	5.00	3.00	3.00	8.2000	8.2000	3.00	2.00	335	12	6	tc	AG	best
cons1118_8	cons1118_8_A_0	Not_tested		3	190	232	0.4104	0.080962	0.329442	ATCCATTTCTGCCAAGTTGC	AGGGTCACAGTACAGGCTGC	173	20	404	20	60.081	60.329	45.000	60.000	5.00	5.00	3.00	3.00	8.2000	9.7000	3.00	2.00	335	12	6	tc	AG
cons1729_6	cons1729_6_A_0	screen	43106_20	1	90	121	0.2573	0.199123	0.058146	CAGTTCTCCTCCCTCCCTCT	ACAGTGTTTCTTGCGGCTCT	30	20	150	20	59.801	60.058	60.000	50.000	2.00	5.00	0.00	0.00	7.9000	7.9000	2.00	0.00	55	18	9	ct	AG	best	no
IO1EVRN02CCIWC	IO1EVRN02CCIWC_A_0	Not_tested		1	90	118	0.4147	0.017711	0.396944	CAGTTCCTCCAAAGCAGGAG	ACAGGCAAAGATGCAGGAAG	148	20	265	20	59.982	60.397	55.000	50.000	5.00	4.00	3.00	0.00	7.9000	8.2000	6.00	0.00	191	51	17	atg	ACT
cons802_5	cons802_5_A_0	Not_tested		3	240	248	0.4149	0.112124	0.302821	TAACCACACCATCTGCTCCA	AGAAACCTCGAACAGGACCA	14	20	261	20	60.112	59.697	50.000	50.000	2.00	4.00	1.00	1.00	8.2000	7.9000	4.00	3.00	185	18	9	tc	AG
IO1EVRN02B0C25	IO1EVRN02B0C25_A_0	Not_tested		2	140	171	0.4156	0.205704	0.209870	TAATCCGCTCTGGGACAAAG	CCAGAGACTGGCAATAGGGA	94	20	264	20	60.206	60.210	50.000	55.000	3.00	5.00	3.00	0.00	7.3000	9.4000	6.00	0.00	210	14	7	ac	AC
cons352_26	cons352_26_A_0	Not_tested		3	240	242	0.4162	0.343500	0.072672	GTCCATGTGTTGGGTTGATG	TGATGAACCTGACGCCATAA	28	20	269	20	59.656	60.073	50.000	45.000	4.00	4.00	0.00	1.00	6.9000	6.2000	5.00	3.00	195	16	8	ct	AG
IO1EVRN02BYDC8	IO1EVRN02BYDC8_A_0	Not_tested		1	90	112	0.4178	0.298018	0.119809	ACCCAGTGCACAGGAAAGAG	GTGACCCAGAGCTCCATGTT	149	20	260	20	60.298	60.120	55.000	55.000	8.00	6.00	0.00	2.00	6.7000	6.6000	4.00	1.00	210	14	7	ac	AC	best
cons1141_5	cons1141_5_A_0	Not_tested		1	90	111	0.4231	0.020988	0.402111	CTGCAATCAGCATTGAGCAT	TCAAGGCACAGATGGACAGA	165	20	275	20	59.979	60.402	45.000	50.000	5.00	2.00	2.00	0.00	8.1000	6.4000	5.00	2.00	211	22	11	tc	AG
IO1EVRN02CE5DC	IO1EVRN02CE5DC_A_0	Not_tested		2	140	158	0.4276	0.378997	0.048588	CCTGCATGCACTCAAGCTAC	CTGCAGCTACTCCCAACACA	177	20	334	20	59.621	60.049	55.000	55.000	8.00	6.00	0.00	0.00	6.9000	6.4000	5.00	0.00	274	30	15	ac	AC
cons1005_8	cons1005_8_A_0	Not_tested		1	90	113	0.4305	0.260757	0.169745	CAGCTGTGACTTCCCCTGAT	TTAAGGGAGATGAGGCATCG	97	20	209	20	60.261	60.170	55.000	50.000	6.00	5.00	2.00	3.00	6.6000	8.6000	4.00	2.00	146	12	6	ag	AG	best
IO1EVRN02CGLI7	IO1EVRN02CGLI7_A_0	Not_tested		2	140	164	0.4315	0.201230	0.230279	GAGTCCATCTCTGCCACCTC	ACCCCTCCCCACACTTAGAC	160	20	323	20	59.799	60.230	60.000	60.000	3.00	3.00	0.00	1.00	7.6000	5.4000	3.00	1.00	204	10	5	ca	AC
IO1EVRN02BWRPW	IO1EVRN02BWRPW_A_0	Not_tested		2	190	195	0.4326	0.133741	0.298898	AGCTGGACTGAAGAGCCAAA	AACACCCTTTTCTGTGCAGC	96	20	290	20	60.134	60.299	50.000	50.000	4.00	4.00	0.00	3.00	8.8000	9.7000	8.00	3.00	165	16	8	ac	AC
cons352_26	cons352_26_A_0	Not_tested		1	140	147	0.433	0.360369	0.072672	ATGTTGCGTGTAGTGAACGG	TGATGAACCTGACGCCATAA	123	20	269	20	59.640	60.073	50.000	45.000	3.00	4.00	1.00	1.00	9.9000	6.2000	4.00	0.00	195	16	8	ct	AG
cons1054_3	cons1054_3_A_0	Not_tested		4	240	273	0.4335	0.212679	0.220845	TCTGGACGTCTGATTGATCG	CCAGGTTCATCCAGGTGATT	59	20	331	20	59.787	59.779	50.000	50.000	6.00	5.00	2.00	1.00	8.3000	6.9000	5.00	1.00	128	36	12	ttc	AAG
cons2518_2	cons2518_2_A_0	Not_tested		1	140	144	0.434	0.300243	0.133741	GCAGTGATTTAGGGTGGCTC	AGGTACTGCCACTCCATTCG	108	20	251	20	59.700	60.134	55.000	55.000	3.00	4.00	1.00	2.00	9.4000	8.6000	5.00	1.00	168	28	14	tg	AC
cons1141_5	cons1141_5_A_0	Not_tested		1	90	109	0.4385	0.020988	0.417552	CTGCAATCAGCATTGAGCAT	AAGGCACAGATGGACAGAGC	165	20	273	20	59.979	60.418	45.000	55.000	5.00	2.00	2.00	2.00	8.1000	7.9000	4.00	3.00	211	22	11	tc	AG
IO1EVRN02CB7MP	IO1EVRN02CB7MP_A_0	Not_tested		1	90	91	0.4412	0.389542	0.051674	TGTCCACATGATGCAGATGA	TTTCTACAGAAGAGCCGGGA	193	20	283	20	59.610	59.948	45.000	50.000	5.00	6.00	2.00	1.00	6.6000	11.4000	4.00	0.00	230	16	8	tg	AC
cons1573_8	cons1573_8_A_0	Not_tested		1	90	134	0.4417	0.026532	0.415156	GTGGTTGCCAGGAGACATTT	CCGTGACATAAACAAGCCAA	22	20	155	20	59.973	59.585	50.000	45.000	3.00	3.00	2.00	0.00	7.2000	10.0000	4.00	2.00	104	14	7	ac	AC	best
cons1850_2	cons1850_2_A_0	Not_tested		1	90	98	0.4427	0.141511	0.301147	GGTAGCCATGCTGGTTGAGT	TTGGTTCCAGCTGTCGTGTA	139	20	236	20	60.142	60.301	55.000	50.000	4.00	6.00	1.00	2.00	6.4000	5.4000	5.00	1.00	183	16	8	ac	AC	best
IO1EVRN02CA5PV	IO1EVRN02CA5PV_A_0	Not_tested		1	90	123	0.4499	0.420909	0.028963	AGTCAGGGAGCTGGAGTCTG	ATGGTTTCCCAATTGTTGGA	239	20	361	20	59.579	60.029	60.000	40.000	4.00	6.00	1.00	3.00	6.4000	8.5000	4.00	0.00	267	18	6	aga	AAG
IO1EVRN02CA5PV	IO1EVRN02CA5PV_A_0	Not_tested		1	90	124	0.4499	0.420909	0.028963	CAGTCAGGGAGCTGGAGTCT	ATGGTTTCCCAATTGTTGGA	238	20	361	20	59.579	60.029	60.000	40.000	4.00	6.00	3.00	3.00	6.1000	8.5000	4.00	1.00	267	18	6	aga	AAG
IO1EVRN02CGLI7	IO1EVRN02CGLI7_A_0	Not_tested		1	90	138	0.4502	0.388240	0.061961	CCAACTCGCTAAGGAGTCCA	GTCCGGAAAGGCACAATAAA	147	20	284	20	60.388	59.938	55.000	45.000	7.00	6.00	3.00	0.00	7.9000	6.2000	3.00	0.00	204	10	5	ca	AC
IO1EVRN02BR647	IO1EVRN02BR647_A_0	screen	43106_21	1	90	123	1.7401	0.460865	1.279241	TCTGGGAATGACAAAGGCAT	ATCCACGGAGCTGACACTTG	279	20	401	20	60.461	61.279	45.000	55.000	3.00	4.00	3.00	2.00	9.6000	6.7000	3.00	1.00	345	18	9	gt	AC	best	yes	not tested
cons1024_6	cons1024_6_A_0	Not_tested		3	240	245	0.4553	0.446858	0.008461	GTTGCAAATGATGTGCGATT	TGTTCTCCATCTGCTTGTGC	44	20	288	20	59.553	59.992	40.000	50.000	7.00	2.00	3.00	2.00	8.6000	8.2000	5.00	0.00	244	10	5	ca	AC
cons1650_7	cons1650_7_A_0	Not_tested		1	90	98	0.456	0.051345	0.404632	TCCTCCAGCCATTTCAAAAC	TGTGTGAGTGAGCAATGCAG	20	20	117	20	60.051	59.595	45.000	50.000	5.00	5.00	2.00	2.00	7.0000	8.5000	4.00	1.00	77	16	8	ca	AC
cons1617_4	cons1617_4_A_0	Not_tested		1	140	149	0.4574	0.383798	0.073614	ATTCCACATGGCGACAAAGT	AATCTGAGCCGTTTGATTGG	165	20	313	20	60.384	60.074	45.000	45.000	4.00	4.00	2.00	0.00	6.7000	8.4000	4.00	2.00	261	14	7	ac	AC
cons1743_4	cons1743_4_A_0	Not_tested		3	190	219	0.458	0.339231	0.118777	GCTCCAAGTCCATCCTTGTC	GGCTGACAGGTCGTGAAAAT	95	20	313	20	59.661	60.119	55.000	50.000	4.00	5.00	1.00	2.00	6.7000	7.2000	4.00	2.00	153	36	18	ac	AC
IO1EVRN02BWRPW	IO1EVRN02BWRPW_A_0	Not_tested		1	140	147	0.4641	0.165200	0.298898	GAATGCGCAAACACAAACAC	AACACCCTTTTCTGTGCAGC	144	20	290	20	60.165	60.299	45.000	50.000	6.00	4.00	0.00	3.00	6.4000	9.7000	5.00	1.00	165	16	8	ac	AC
cons2262_5	cons2262_5_A_0	screen	43106_22	1	90	123	0.3398	0.040885	0.298898	CATCATGAAATCCATGCAGC	ACATGGTTAACCTGGCGTGT	156	20	278	20	60.041	60.299	45.000	50.000	7.00	8.00	3.00	1.00	9.7000	8.1000	5.00	1.00	211	18	9	ac	AC	best	yes	5		yes	1
cons105_6	cons105_6_A_0	Not_tested		1	90	121	0.4709	0.117817	0.353123	AGCTTCTGCTGCCTGGAATA	AGACGGTTCCCAAAATCACA	164	20	284	20	60.118	60.353	50.000	45.000	4.00	3.00	2.00	0.00	5.9000	6.7000	4.00	1.00	196	14	7	ca	AC	best
cons1000_2	cons1000_2_A_0	Not_tested		3	190	214	0.4749	0.318812	0.156061	GCATGTTCAGCGTCACAAAC	TGAAAGGAACAGGCTGAGGT	39	20	252	20	60.319	59.844	50.000	50.000	4.00	5.00	1.00	0.00	7.0000	7.6000	6.00	2.00	83	14	7	gt	AC	best
cons1635_2	cons1635_2_A_0	Not_tested		1	90	107	0.4757	0.341988	0.133741	CAGTAAGTGCTGTTCAGCCG	AATAGGGCCTGACTGTCGTG	98	20	204	20	59.658	60.134	55.000	55.000	6.00	5.00	2.00	3.00	11.4000	8.4000	5.00	1.00	142	12	6	tg	AC	best
cons1617_4	cons1617_4_A_0	Not_tested		1	90	122	0.4757	0.402111	0.073614	TCAGCAGAATGGACAGGACA	AATCTGAGCCGTTTGATTGG	192	20	313	20	60.402	60.074	50.000	45.000	4.00	4.00	1.00	0.00	7.9000	8.4000	4.00	1.00	261	14	7	ac	AC
cons1233_6	cons1233_6_A_0	Not_tested		1	90	123	0.4772	0.152999	0.324185	TGGCAGTGCTGATTTTCAAC	CAGGGCATGTTAGTGTGCTG	195	20	317	20	59.847	60.324	45.000	55.000	5.00	4.00	3.00	1.00	6.7000	8.5000	3.00	2.00	220	10	5	ta	AT
cons1054_3	cons1054_3_A_0	Not_tested		3	190	207	0.478	0.337197	0.140832	CGTCATGATGTGATGCTCCT	GGCTGCCTTTTCTTGACAAC	77	20	283	20	59.663	59.859	50.000	50.000	6.00	5.00	0.00	3.00	7.9000	6.4000	5.00	0.00	128	36	12	ttc	AAG
cons1743_4	cons1743_4_A_0	Not_tested		3	190	238	0.4827	0.363968	0.118777	ATTTGCAATTAGCTCCAGCG	GGCTGACAGGTCGTGAAAAT	76	20	313	20	60.364	60.119	45.000	50.000	6.00	5.00	2.00	2.00	10.2000	7.2000	5.00	3.00	153	36	18	ac	AC
IO1EVRN02CGLI7	IO1EVRN02CGLI7_A_0	Not_tested		1	90	127	0.4831	0.103187	0.379931	AATACTGACCCAATCGCTGC	GGGAAAGGGAAGGAAGATGA	111	20	237	20	60.103	60.380	50.000	50.000	3.00	2.00	3.00	1.00	9.7000	6.6000	3.00	1.00	204	10	5	ca	AC
IO1EVRN02CE07L	IO1EVRN02CE07L_A_0	Not_tested		2	140	186	0.487	0.033680	0.453332	GTCACTGGAGGAACCGGTAA	AGTGCTGAGCAGGTGGAAAC	1	20	186	20	59.966	60.453	55.000	55.000	6.00	7.00	2.00	0.00	7.2000	6.7000	4.00	0.00	85	68	17	gata	AGAT
IO1EVRN02CKT1U	IO1EVRN02CKT1U_A_0	Not_tested		2	140	182	0.4889	0.111077	0.377832	TGGTCTCCCTTGCTGTTACC	AACCTGGGCAAGTTCACAGT	115	20	296	20	60.111	59.622	55.000	50.000	3.00	6.00	2.00	3.00	7.2000	6.1000	5.00	3.00	135	16	8	ct	AG
IO1EVRN02CKT1U	IO1EVRN02CKT1U_A_0	Not_tested		2	140	184	0.4889	0.111077	0.377832	GGTGGTCTCCCTTGCTGTTA	AACCTGGGCAAGTTCACAGT	113	20	296	20	60.111	59.622	55.000	50.000	2.00	6.00	2.00	3.00	6.0000	6.1000	5.00	3.00	135	16	8	ct	AG
cons352_26	cons352_26_A_0	Not_tested		2	190	191	0.489	0.212099	0.276885	CGTGCAACAGTACAGCCATT	ATACCAATCAGGCAGCGTCT	51	20	241	20	59.788	59.723	50.000	50.000	4.00	3.00	1.00	2.00	8.4000	8.1000	3.00	1.00	195	16	8	ct	AG
cons832_6	cons832_6_A_0	Not_tested		1	90	130	0.4893	0.422979	0.066354	GTCATCACTTCAGGCAGCAG	CTACCTTTCCTTCCGGTTCC	156	20	285	20	59.577	59.934	55.000	55.000	4.00	4.00	3.00	2.00	8.2000	7.9000	4.00	2.00	180	42	21	ga	AG
cons832_6	cons832_6_A_0	Not_tested		1	90	131	0.4893	0.422979	0.066354	AGTCATCACTTCAGGCAGCA	CTACCTTTCCTTCCGGTTCC	155	20	285	20	59.577	59.934	50.000	55.000	6.00	4.00	1.00	2.00	8.5000	7.9000	4.00	1.00	180	42	21	ga	AG
cons1761_4	cons1761_4_A_0	screen	43106_23	1	90	124	1.2279	1.071885	0.156061	GCTTCACAAGGCTGGTTACTG	GGAGGTGGAAACAAGCTCAG	6	21	129	20	59.928	59.844	52.381	55.000	5.00	4.00	1.00	3.00	5.7000	6.7000	5.00	3.00	45	18	9	tg	AC	best	yes	6		yes	2
IO1EVRN02B3CEE	IO1EVRN02B3CEE_A_0	screen	43106_24	1	90	130	3.5329	0.375090	3.157853	CTACGGTGGGTTCGTCAATC	GAAAAGTCAATTCAGAGGACGTG	144	20	273	23	60.375	60.158	55.000	43.478	3.00	4.00	1.00	2.00	6.9000	8.1000	4.00	1.00	214	18	9	ca	AC	best	yes	not tested
cons901_3	cons901_3_A_0	Not_tested		1	90	131	0.4907	0.362989	0.127753	TCCCCAGTTGGACAAGATGT	CGCACAGCTGTTCCATTAAA	128	20	258	20	60.363	59.872	50.000	45.000	4.00	8.00	3.00	3.00	6.3000	6.6000	6.00	1.00	180	28	14	ac	AC
cons901_3	cons901_3_A_0	Not_tested		1	90	133	0.4907	0.362989	0.127753	TGTCCCCAGTTGGACAAGAT	CGCACAGCTGTTCCATTAAA	126	20	258	20	60.363	59.872	50.000	45.000	5.00	8.00	2.00	3.00	6.6000	6.6000	4.00	1.00	180	28	14	ac	AC
cons1054_3	cons1054_3_A_0	Not_tested		2	140	150	0.4933	0.337197	0.156061	CGTCATGATGTGATGCTCCT	AAACTGTTCTGGGAGAGGCA	77	20	226	20	59.663	59.844	50.000	50.000	6.00	5.00	0.00	1.00	7.9000	9.7000	4.00	3.00	128	36	12	ttc	AAG
cons2262_5	cons2262_5_A_0	Not_tested		1	90	117	0.4935	0.194598	0.298898	GAAATCCATGCAGCTCACAA	ACATGGTTAACCTGGCGTGT	162	20	278	20	59.805	60.299	45.000	50.000	4.00	8.00	0.00	1.00	7.0000	8.1000	5.00	2.00	211	18	9	ac	AC
cons1595_2	cons1595_2_A_0	Not_tested		3	240	247	0.4938	0.066262	0.427522	AGAACATGGGACCAGATTGC	AGGTCACGCTTCGTATCTGC	67	20	313	20	59.934	60.428	50.000	55.000	4.00	3.00	2.00	2.00	8.4000	8.2000	5.00	2.00	93	24	12	gt	AC
cons105_6	cons105_6_A_0	Not_tested		2	140	187	0.4978	0.144675	0.353123	TAGCACTGGTCATCTGACGG	AGACGGTTCCCAAAATCACA	98	20	284	20	59.855	60.353	55.000	45.000	6.00	3.00	2.00	0.00	9.6000	6.7000	3.00	0.00	196	14	7	ca	AC
cons1650_7	cons1650_7_A_0	Not_tested		2	140	150	0.4994	0.382546	0.116807	GACTCTCATGCCATTCCTCC	AGTCAGAGCTGAGAGCCAGG	6	20	155	20	59.617	59.883	55.000	60.000	5.00	6.00	0.00	3.00	9.4000	9.7000	6.00	2.00	77	16	8	ca	AC
cons1650_7	cons1650_7_A_0	Not_tested		2	140	151	0.4994	0.382546	0.116807	GGACTCTCATGCCATTCCTC	AGTCAGAGCTGAGAGCCAGG	5	20	155	20	59.617	59.883	55.000	60.000	6.00	6.00	2.00	3.00	7.9000	9.7000	6.00	2.00	77	16	8	ca	AC
cons305_6	cons305_6_A_0	Not_tested		3	190	234	0.501	0.433612	0.067436	GAATGTTTTGCCAACGTTCA	TCATACAGTTTCCCCAAGGC	139	20	372	20	59.566	59.933	40.000	50.000	6.00	3.00	2.00	2.00	6.7000	9.7000	3.00	0.00	189	68	17	tatc	AGAT
cons1743_4	cons1743_4_A_0	Not_tested		4	240	271	0.5017	0.339231	0.162500	GCTCCAAGTCCATCCTTGTC	TCTCTTGTTGTCGTGCCATC	95	20	365	20	59.661	59.837	55.000	50.000	4.00	3.00	1.00	2.00	6.7000	8.1000	4.00	0.00	153	36	18	ac	AC
IO1EVRN02CAYY4	IO1EVRN02CAYY4_A_0	Not_tested		1	90	104	0.5017	0.349375	0.152322	GAGGTAGGAGAGGCTGGGAG	GCCCCTTACATTTCCTCCAT	57	20	160	20	60.349	60.152	65.000	50.000	3.00	2.00	1.00	2.00	9.4000	8.1000	4.00	3.00	96	18	9	ag	AG
IO1EVRN02BWSM5	IO1EVRN02BWSM5_A_0	Not_tested		1	90	109	0.502	0.196903	0.305090	TCCATCTTCTCTGGGCAGTT	GCTGATGATGCTGAGCTGTC	303	20	411	20	59.803	59.695	50.000	55.000	4.00	5.00	3.00	3.00	6.7000	6.4000	5.00	3.00	379	10	5	ac	AC	best
cons1635_2	cons1635_2_A_0	Not_tested		1	90	101	0.5045	0.341988	0.162500	CAGTAAGTGCTGTTCAGCCG	GCCTGACTGTCGTGATCAAA	98	20	198	20	59.658	59.837	55.000	50.000	6.00	6.00	2.00	2.00	11.4000	7.3000	5.00	1.00	142	12	6	tg	AC
cons2488_2	cons2488_2_A_0	screen	43106_25	1	90	130	1.5543	0.119028	1.435246	TGCCTGTTGAAAGTCAAACG	AGGACCAGGCTTCATATGTCA	22	20	151	21	59.881	59.565	45.000	47.619	5.00	6.00	3.00	3.00	8.7000	6.7000	5.00	1.00	111	18	9	ca	AC	best	yes	not tested
cons1974_10	cons1974_10_A_0	screen	43106_26	1	90	134	5.2513	0.014419	5.236888	TCTGACCAGTTCAGCTCCCT	TGTTTGCAATGAAATAGTTTTGAA	306	20	439	24	59.986	58.763	55.000	25.000	7.00	6.00	0.00	3.00	9.4000	7.3000	5.00	1.00	393	18	9	gt	AC	best	yes	10		yes	2
cons857_15	cons857_15_A_0	Not_tested		1	90	122	0.518	0.278124	0.239857	GGCACAACAGAGGCATTACA	TGCATCCTTGACAAACTCCA	267	20	388	20	59.722	60.240	50.000	45.000	2.00	5.00	0.00	1.00	6.0000	8.2000	4.00	0.00	338	14	7	ca	AC
cons1650_7	cons1650_7_A_0	Not_tested		1	90	97	0.5246	0.051345	0.473276	TCCTCCAGCCATTTCAAAAC	GTGTGAGTGAGCAATGCAGG	20	20	116	20	60.051	60.473	45.000	55.000	5.00	5.00	2.00	0.00	7.0000	9.7000	4.00	2.00	77	16	8	ca	AC
IO1EVRN02CJUSM	IO1EVRN02CJUSM_A_0	Not_tested		2	140	157	0.5248	0.240472	0.284374	ATAGCATCTGAGCACCCCTG	CAATCTGCGTGAAGTGGGTA	120	20	276	20	60.240	59.716	55.000	50.000	3.00	2.00	1.00	2.00	9.7000	8.4000	4.00	2.00	167	26	13	ca	AC
cons749_4	cons749_4_A_0	Not_tested		4	240	254	0.525	0.106310	0.418685	TTCATTCCCCTGCCTGTATC	ATTTGCACCACGAAACCTGT	89	20	342	20	59.894	60.419	50.000	45.000	2.00	4.00	0.00	2.00	5.3000	7.9000	3.00	1.00	128	18	9	ca	AC
cons749_4	cons749_4_A_0	Not_tested		4	240	256	0.525	0.106310	0.418685	TTCATTCCCCTGCCTGTATC	ACATTTGCACCACGAAACCT	89	20	344	20	59.894	60.419	50.000	45.000	2.00	4.00	0.00	0.00	5.3000	7.9000	3.00	1.00	128	18	9	ca	AC
cons2262_5	cons2262_5_A_0	Not_tested		4	240	266	0.5262	0.227274	0.298898	TCCTGTTCCTCCCTCAAAGA	ACATGGTTAACCTGGCGTGT	13	20	278	20	59.773	60.299	50.000	50.000	2.00	8.00	1.00	1.00	7.0000	8.1000	3.00	1.00	211	18	9	ac	AC
cons1743_4	cons1743_4_A_0	Not_tested		4	290	290	0.5265	0.363968	0.162500	ATTTGCAATTAGCTCCAGCG	TCTCTTGTTGTCGTGCCATC	76	20	365	20	60.364	59.837	45.000	50.000	6.00	3.00	2.00	2.00	10.2000	8.1000	3.00	1.00	153	36	18	ac	AC
cons1970_3_A_1	cons1970_3_A_1	Not_tested		1	90	133	0.5272	0.010545	0.516683	CATGGTTACCTGGCCTCACT	AGCAGGTTCGGGTGAATGTA	97	20	229	20	59.989	60.517	55.000	50.000	5.00	3.00	1.00	2.00	6.4000	5.6000	5.00	1.00	175	12	6	ga	AG	best
cons476_5	cons476_5_A_0	screen	43106_27	1	90	135	5.3698	1.031770	4.338015	GCAACCCTTGCTGTCCAATA	TCTGTACTGATGAACTCCATGACA	254	20	388	24	61.032	59.662	50.000	41.667	5.00	6.00	2.00	3.00	6.2000	6.7000	4.00	1.00	317	18	9	ac	AC	best	yes	4		yes	3
cons1850_2	cons1850_2_A_0	Not_tested		1	90	91	0.5296	0.127097	0.402462	CTGGTTGAGTGTGCCTTGAA	ATTTTGGTTCCAGCTGTCGT	149	20	239	20	59.873	59.598	50.000	45.000	3.00	6.00	3.00	0.00	7.3000	7.8000	4.00	1.00	183	16	8	ac	AC
IO1EVRN02BTIXU	IO1EVRN02BTIXU_A_0	Not_tested		3	190	218	0.5307	0.481074	0.049672	TGCGGGTTTTGTGAAATTCT	AGAGGAAGGCCAAAGAGGAG	112	20	329	20	60.481	59.950	40.000	55.000	5.00	4.00	3.00	0.00	6.6000	7.9000	4.00	2.00	151	42	14	ttc	AAG
cons1573_8	cons1573_8_A_0	Not_tested		1	90	138	0.535	0.119809	0.415156	AGATGTGGTTGCCAGGAGAC	CCGTGACATAAACAAGCCAA	18	20	155	20	60.120	59.585	55.000	45.000	3.00	3.00	3.00	0.00	6.1000	10.0000	4.00	0.00	104	14	7	ac	AC
IO1EVRN02CFV64	IO1EVRN02CFV64_A_0	Not_tested		1	90	100	0.5367	0.128785	0.407941	TGAGAGAGGGAGGGATCTCA	TAGCAGAGGGGAGCTGTAGG	11	20	110	20	59.871	59.592	55.000	60.000	5.00	4.00	2.00	0.00	6.7000	6.9000	3.00	1.00	33	16	8	ga	AG	best
cons2262_5	cons2262_5_A_0	Not_tested		1	90	138	0.5388	0.239857	0.298898	TTTCTGGCTGACCAACATCA	ACATGGTTAACCTGGCGTGT	141	20	278	20	60.240	60.299	45.000	50.000	3.00	8.00	1.00	1.00	6.9000	8.1000	5.00	1.00	211	18	9	ac	AC
cons1850_2	cons1850_2_A_0	Not_tested		1	90	101	0.544	0.141511	0.402462	GGTAGCCATGCTGGTTGAGT	ATTTTGGTTCCAGCTGTCGT	139	20	239	20	60.142	59.598	55.000	45.000	4.00	6.00	1.00	0.00	6.4000	7.8000	5.00	0.00	183	16	8	ac	AC
cons2091_3	cons2091_3_A_0	Not_tested		1	90	129	0.5441	0.246121	0.298018	CTGAGATCAGCTCCAGCTCC	ACTCAGCTTCAGGGTTGTGG	165	20	293	20	60.246	60.298	60.000	55.000	6.00	4.00	2.00	0.00	9.4000	8.2000	5.00	2.00	221	36	9	tgga	ACCT
cons1233_6	cons1233_6_A_0	Not_tested		3	190	214	0.5445	0.220352	0.324185	GCTCTGCATCCTTTGATTCC	CAGGGCATGTTAGTGTGCTG	104	20	317	20	59.780	60.324	50.000	55.000	4.00	4.00	1.00	1.00	8.1000	8.5000	4.00	3.00	220	10	5	ta	AT
cons1233_6	cons1233_6_A_0	Not_tested		3	190	215	0.5445	0.220352	0.324185	GGCTCTGCATCCTTTGATTC	CAGGGCATGTTAGTGTGCTG	103	20	317	20	59.780	60.324	50.000	55.000	4.00	4.00	3.00	1.00	6.6000	8.5000	4.00	2.00	220	10	5	ta	AT
cons2518_2	cons2518_2_A_0	Not_tested		2	190	197	0.5467	0.110392	0.436265	CTGTTGCGGTGAAGGAATTT	CCACCCAAGCTTATTTCCTG	83	20	279	20	60.110	59.564	45.000	50.000	4.00	6.00	3.00	1.00	7.2000	8.2000	5.00	3.00	168	28	14	tg	AC
cons2480_2	cons2480_2_A_0	Not_tested		1	90	113	0.5503	0.188254	0.362087	CAACGGTTTGGCAATTATCC	CCTGTCTCCCCATCTCTGAC	37	20	149	20	60.188	59.638	45.000	60.000	5.00	3.00	2.00	1.00	7.1000	6.4000	3.00	0.00	96	12	6	ac	AC
cons2480_2	cons2480_2_A_0	Not_tested		1	90	114	0.5503	0.188254	0.362087	CCAACGGTTTGGCAATTATC	CCTGTCTCCCCATCTCTGAC	36	20	149	20	60.188	59.638	45.000	60.000	5.00	3.00	2.00	1.00	5.9000	6.4000	3.00	1.00	96	12	6	ac	AC
IO1EVRN02B3VC8	IO1EVRN02B3VC8_A_0	Not_tested		1	90	137	0.5506	0.312496	0.238079	ACTGACGAACGGTAAGGCTG	GGCCAATTGTCTTAATGGGA	1	20	137	20	60.312	59.762	55.000	45.000	3.00	6.00	1.00	1.00	9.7000	9.7000	4.00	0.00	44	10	5	gt	AC	best
IO1EVRN02B3VC8	IO1EVRN02B3VC8_A_0	Not_tested		1	90	136	0.5506	0.312496	0.238079	CTGACGAACGGTAAGGCTGT	GGCCAATTGTCTTAATGGGA	2	20	137	20	60.312	59.762	55.000	45.000	3.00	6.00	1.00	1.00	7.9000	9.7000	4.00	1.00	44	10	5	gt	AC
cons749_4	cons749_4_A_0	Not_tested		1	90	127	0.5516	0.106310	0.445321	TTCATTCCCCTGCCTGTATC	AGTGGAGAAGAGCTCCATCG	89	20	215	20	59.894	59.555	50.000	55.000	2.00	6.00	0.00	2.00	5.3000	8.6000	4.00	1.00	128	18	9	ca	AC
IO1EVRN02CA5PV	IO1EVRN02CA5PV_A_0	Not_tested		1	90	120	0.552	0.523038	0.028963	CAGGGAGCTGGAGTCTGAAA	ATGGTTTCCCAATTGTTGGA	242	20	361	20	60.523	60.029	55.000	40.000	4.00	6.00	1.00	3.00	7.3000	8.5000	4.00	1.00	267	18	6	aga	AAG
cons1635_2	cons1635_2_A_0	Not_tested		3	190	216	0.5555	0.341988	0.213506	CAGTAAGTGCTGTTCAGCCG	GAGAAATGTGCCAGCCCTAA	98	20	313	20	59.658	60.214	55.000	50.000	6.00	3.00	2.00	1.00	11.4000	7.5000	5.00	1.00	142	12	6	tg	AC
cons1054_3	cons1054_3_A_0	Not_tested		4	240	255	0.558	0.337197	0.220845	CGTCATGATGTGATGCTCCT	CCAGGTTCATCCAGGTGATT	77	20	331	20	59.663	59.779	50.000	50.000	6.00	5.00	0.00	1.00	7.9000	6.9000	5.00	3.00	128	36	12	ttc	AAG
IO1EVRN02B63NC	IO1EVRN02B63NC_A_0	Not_tested		1	90	139	0.559	0.541246	0.017711	ATTAAAGGCGGTAAGGGAGG	CTTCTGGCTTCCACTTCAGG	9	20	147	20	59.459	59.982	50.000	55.000	4.00	3.00	0.00	1.00	9.4000	8.2000	4.00	2.00	91	12	6	gt	AC	best
cons749_4	cons749_4_A_0	Not_tested		1	90	112	0.5651	0.106310	0.458814	TTCATTCCCCTGCCTGTATC	CATCGCAGCACTGAACAAAC	89	20	200	20	59.894	60.459	50.000	50.000	2.00	4.00	0.00	0.00	5.3000	7.0000	4.00	2.00	128	18	9	ca	AC
IO1EVRN02CB7MP	IO1EVRN02CB7MP_A_0	Not_tested		1	90	120	0.5669	0.515207	0.051674	CTCCAGCGTTGACAAAAGTG	TTTCTACAGAAGAGCCGGGA	164	20	283	20	59.485	59.948	50.000	50.000	5.00	6.00	3.00	1.00	6.7000	11.4000	3.00	0.00	230	16	8	tg	AC
IO1EVRN02CE07L	IO1EVRN02CE07L_A_0	Not_tested		2	140	173	0.5693	0.115965	0.453332	CCGGTAACTGGACTGGTTGT	AGTGCTGAGCAGGTGGAAAC	14	20	186	20	59.884	60.453	55.000	55.000	5.00	7.00	0.00	0.00	6.4000	6.7000	3.00	2.00	85	68	17	gata	AGAT
cons352_26	cons352_26_A_0	Not_tested		3	240	243	0.5701	0.497450	0.072672	GGTCCATGTGTTGGGTTGAT	TGATGAACCTGACGCCATAA	27	20	269	20	60.497	60.073	50.000	45.000	4.00	4.00	2.00	1.00	6.9000	6.2000	5.00	3.00	195	16	8	ct	AG
cons1635_2	cons1635_2_A_0	Not_tested		1	90	100	0.5702	0.436430	0.133741	TGCTGTTCAGCCGTGTTTTA	AATAGGGCCTGACTGTCGTG	105	20	204	20	60.436	60.134	45.000	55.000	6.00	5.00	2.00	3.00	6.6000	8.4000	5.00	0.00	142	12	6	tg	AC
cons1158_4	cons1158_4_A_0	Not_tested		2	140	155	0.5704	0.196903	0.373535	GAAGGCCTGACAGAAGATGG	CGGAGCTGCGATGTTTCTAT	55	20	209	20	59.803	60.374	55.000	50.000	6.00	6.00	0.00	2.00	8.1000	5.6000	4.00	3.00	106	27	9	gag	AGG
cons1158_4	cons1158_4_A_0	Not_tested		2	140	156	0.5704	0.196903	0.373535	GGAAGGCCTGACAGAAGATG	CGGAGCTGCGATGTTTCTAT	54	20	209	20	59.803	60.374	55.000	50.000	6.00	6.00	0.00	2.00	6.6000	5.6000	4.00	2.00	106	27	9	gag	AGG
cons2179_2	cons2179_2_A_0	Not_tested		2	140	163	0.5719	0.554836	0.017038	GGTTCTGCTCTGTGCATTTG	AGATGGGCTGTGCTGAGAGT	31	20	193	20	59.445	60.017	50.000	55.000	5.00	3.00	2.00	1.00	7.2000	6.1000	5.00	1.00	142	16	8	ac	AC
IO1EVRN02B0C25	IO1EVRN02B0C25_A_0	Not_tested		2	140	183	0.5767	0.366796	0.209870	GCTCATCCTCAATAATCCGC	CCAGAGACTGGCAATAGGGA	82	20	264	20	59.633	60.210	50.000	55.000	3.00	5.00	2.00	0.00	11.4000	9.4000	3.00	2.00	210	14	7	ac	AC
IO1EVRN02BWRPW	IO1EVRN02BWRPW_A_0	Not_tested		2	140	156	0.5785	0.279595	0.298898	AAGGGTAAAGAATGCGCAAA	AACACCCTTTTCTGTGCAGC	135	20	290	20	59.720	60.299	40.000	50.000	6.00	4.00	2.00	3.00	8.8000	9.7000	6.00	3.00	165	16	8	ac	AC
cons1379_6	cons1379_6_A_0	Not_tested		2	140	177	0.5788	0.453422	0.125411	TCCAGCCAGCAGAGTATTCA	ATTTAAGTAGGCGGCAGCAA	116	20	292	20	59.547	59.875	50.000	45.000	4.00	4.00	2.00	0.00	6.9000	8.5000	3.00	0.00	147	30	15	ca	AC
IO1EVRN02CGLI7	IO1EVRN02CGLI7_A_0	Not_tested		3	240	242	0.5793	0.349041	0.230279	TGCCTCCTTCAGACCATCTC	ACCCCTCCCCACACTTAGAC	82	20	323	20	60.349	60.230	55.000	60.000	3.00	3.00	1.00	1.00	6.3000	5.4000	3.00	1.00	204	10	5	ca	AC
cons1617_4	cons1617_4_A_0	Not_tested		2	190	192	0.5801	0.183145	0.396944	TTAATAACCACCTGCCCTGG	CGAGTTCAATCTGAGCCGTT	129	20	320	20	59.817	60.397	50.000	50.000	5.00	4.00	3.00	1.00	9.7000	9.9000	3.00	1.00	261	14	7	ac	AC
cons1024_6	cons1024_6_A_0	Not_tested		3	240	243	0.5829	0.446858	0.136001	GTTGCAAATGATGTGCGATT	TTCTCCATCTGCTTGTGCTG	44	20	286	20	59.553	60.136	40.000	50.000	7.00	2.00	3.00	1.00	8.6000	8.5000	5.00	0.00	244	10	5	ca	AC
cons2527_2	cons2527_2_A_0	Not_tested		1	90	125	0.5831	0.445465	0.137618	TGTGATAGCTGGCAGTGCAT	CAGTTGCAGCCTGTCATCAT	25	20	149	20	60.445	59.862	50.000	50.000	5.00	5.00	2.00	3.00	8.4000	6.5000	5.00	3.00	69	28	14	ac	AC
cons1635_2	cons1635_2_A_0	Not_tested		2	190	195	0.5851	0.341988	0.243148	CAGTAAGTGCTGTTCAGCCG	GCCTTATGGCAACTCATGCT	98	20	292	20	59.658	60.243	55.000	50.000	6.00	6.00	2.00	0.00	11.4000	8.1000	4.00	1.00	142	12	6	tg	AC
cons749_4	cons749_4_A_0	Not_tested		2	140	183	0.5868	0.106310	0.480482	TTCATTCCCCTGCCTGTATC	CCCTGTCAATCCACACTTCA	89	20	271	20	59.894	59.520	50.000	50.000	2.00	4.00	0.00	1.00	5.3000	7.0000	3.00	0.00	128	18	9	ca	AC
cons802_5	cons802_5_A_0	Not_tested		2	140	186	0.5872	0.284374	0.302821	TTCTCACTCGCGTTCTTCAA	GAAACCTCGAACAGGACCAG	75	20	260	20	59.716	59.697	45.000	55.000	4.00	4.00	3.00	3.00	7.3000	7.9000	4.00	2.00	185	18	9	tc	AG
cons802_5	cons802_5_A_0	Not_tested		2	140	187	0.5872	0.284374	0.302821	TTCTCACTCGCGTTCTTCAA	AGAAACCTCGAACAGGACCA	75	20	261	20	59.716	59.697	45.000	50.000	4.00	4.00	3.00	1.00	7.3000	7.9000	4.00	1.00	185	18	9	tc	AG
IO1EVRN02BTIXU	IO1EVRN02BTIXU_A_0	Not_tested		4	240	262	0.5874	0.481074	0.106310	TGCGGGTTTTGTGAAATTCT	ATTCCATTGGCAGAAGGATG	112	20	373	20	60.481	59.894	40.000	45.000	5.00	5.00	3.00	2.00	6.6000	8.1000	4.00	2.00	151	42	14	ttc	AAG
IO1EVRN02B7E1V	IO1EVRN02B7E1V_A_0	Not_tested		2	140	151	0.5889	0.028963	0.559985	CATATCCCTCTGGCTGGAAA	TGTCTCACAGCCTCGGTTTA	58	20	208	20	60.029	59.440	50.000	50.000	4.00	3.00	2.00	2.00	8.5000	6.0000	5.00	3.00	137	16	8	ac	AC	best
cons1595_2	cons1595_2_A_0	Not_tested		4	240	255	0.5896	0.478496	0.111077	CATGGGACCAGATTGCAGTA	AGAATCGGTCAAAGGTCACG	71	20	325	20	59.522	60.111	50.000	50.000	4.00	3.00	2.00	2.00	5.7000	8.4000	6.00	0.00	93	24	12	gt	AC
cons2115_4	cons2115_4_A_0	Not_tested		2	190	196	0.5925	0.475706	0.116807	GGGTCCAGGCTTTGTTTCTT	TATGAGTGATCATGGCCCAA	24	20	219	20	60.476	59.883	50.000	45.000	3.00	6.00	0.00	3.00	7.0000	10.0000	4.00	2.00	179	20	5	atac	ACAT	best
cons947_2	cons947_2_A_0	Not_tested		1	90	92	0.5928	0.564478	0.028296	GAAGCACTCGATGCCTGACT	CTGGCGTCTGATGATAGCAA	177	20	268	20	60.564	59.972	55.000	50.000	6.00	4.00	2.00	2.00	6.4000	8.5000	4.00	1.00	235	12	6	ct	AG	best
cons305_6	cons305_6_A_0	Not_tested		3	240	243	0.5938	0.149344	0.444466	CAGTGAATGTTTTGCCAACG	GAGCGTCATACAGTTTCCCC	135	20	377	20	60.149	59.556	45.000	55.000	5.00	3.00	2.00	0.00	8.7000	10.9000	4.00	1.00	189	68	17	tatc	AGAT
cons624_2	cons624_2_A_0	screen	43106_28	1	90	135	0.5941	0.191680	0.402462	AATATCACCCCTGGCAACAA	AGAAAGGTTCAATGTGGCGT	263	20	397	20	60.192	59.598	45.000	45.000	4.00	3.00	0.00	0.00	7.0000	11.1000	4.00	1.00	338	18	9	gt	AC	best	yes	not tested
cons624_2	cons624_2_A_0	Not_tested		1	90	136	0.5941	0.191680	0.402462	AAATATCACCCCTGGCAACA	AGAAAGGTTCAATGTGGCGT	262	20	397	20	60.192	59.598	45.000	45.000	4.00	3.00	0.00	0.00	7.0000	11.1000	4.00	2.00	338	18	9	gt	AC
IO1EVRN02B7E1V	IO1EVRN02B7E1V_A_0	Not_tested		2	140	153	0.5941	0.034113	0.559985	GTCATATCCCTCTGGCTGGA	TGTCTCACAGCCTCGGTTTA	56	20	208	20	60.034	59.440	55.000	50.000	4.00	3.00	2.00	2.00	8.2000	6.0000	5.00	3.00	137	16	8	ac	AC
IO1EVRN02CEQTD	IO1EVRN02CEQTD_A_0	Not_tested		1	90	91	0.5985	0.143403	0.455083	GTCTGCCCTCTGTCTGAAGC	CAGGATAAGGGGAAGGCAGT	216	20	306	20	60.143	60.455	60.000	55.000	3.00	2.00	2.00	1.00	8.2000	7.9000	6.00	2.00	241	18	9	ct	AG	best
IO1EVRN02CEQTD	IO1EVRN02CEQTD_A_0	Not_tested		1	90	90	0.5985	0.143403	0.455083	GTCTGCCCTCTGTCTGAAGC	AGGATAAGGGGAAGGCAGTG	216	20	305	20	60.143	60.455	60.000	55.000	3.00	3.00	2.00	3.00	8.2000	6.7000	6.00	1.00	241	18	9	ct	AG
IO1EVRN02CE5DC	IO1EVRN02CE5DC_A_0	Not_tested		1	140	149	0.5998	0.378997	0.220845	CCTGCATGCACTCAAGCTAC	CTCCCAACACATGGGAGATT	177	20	325	20	59.621	59.779	55.000	50.000	8.00	7.00	0.00	1.00	6.9000	6.6000	4.00	3.00	274	30	15	ac	AC
IO1EVRN02BWRPW	IO1EVRN02BWRPW_A_0	Not_tested		1	140	148	0.6008	0.301938	0.298898	AGAATGCGCAAACACAAACA	AACACCCTTTTCTGTGCAGC	143	20	290	20	60.302	60.299	40.000	50.000	6.00	4.00	0.00	3.00	7.0000	9.7000	5.00	2.00	165	16	8	ac	AC
cons2262_5	cons2262_5_A_0	Not_tested		4	240	260	0.6018	0.065396	0.536418	TTCCTCCCTCAAAGAGCAGA	CATGGTTAACCTGGCGTGTA	18	20	277	20	60.065	59.464	50.000	50.000	3.00	8.00	1.00	2.00	8.2000	5.4000	3.00	0.00	211	18	9	ac	AC
IO1EVRN02B0C25	IO1EVRN02B0C25_A_0	Not_tested		1	90	90	0.6047	0.394838	0.209870	GTACAGGCCACCATCACCTC	CCAGAGACTGGCAATAGGGA	175	20	264	20	60.395	60.210	60.000	55.000	4.00	5.00	0.00	0.00	7.6000	9.4000	4.00	2.00	210	14	7	ac	AC
cons1379_6	cons1379_6_A_0	Not_tested		1	90	128	0.6063	0.341522	0.264777	GCCAGCAGAGTATTCATCCC	TAGCAATGGCGTGAGCTAGA	120	20	247	20	59.658	59.735	55.000	50.000	4.00	4.00	0.00	2.00	9.3000	5.7000	4.00	1.00	147	30	15	ca	AC
cons1141_5	cons1141_5_A_0	Not_tested		1	90	110	0.6064	0.020988	0.585389	CTGCAATCAGCATTGAGCAT	CAAGGCACAGATGGACAGAG	165	20	274	20	59.979	59.415	45.000	55.000	5.00	2.00	2.00	0.00	8.1000	6.7000	4.00	2.00	211	22	11	tc	AG
IO1EVRN02B63NC	IO1EVRN02B63NC_A_0	Not_tested		1	90	124	0.6087	0.541246	0.067436	ATTAAAGGCGGTAAGGGAGG	TCAGGGTTTTGGCTGTATCC	9	20	132	20	59.459	59.933	50.000	50.000	4.00	3.00	0.00	2.00	9.4000	7.1000	3.00	2.00	91	12	6	gt	AC
IO1EVRN02BTIXU	IO1EVRN02BTIXU_A_0	Not_tested		2	140	166	0.6104	0.481074	0.129310	TGCGGGTTTTGTGAAATTCT	TGGTTGGTGTGACAGAGGAA	112	20	277	20	60.481	60.129	40.000	50.000	5.00	5.00	3.00	3.00	6.6000	8.2000	3.00	2.00	151	42	14	ttc	AAG
cons1573_8	cons1573_8_A_0	Not_tested		1	90	128	0.6121	0.196903	0.415156	GCCAGGAGACATTTGAGAGG	CCGTGACATAAACAAGCCAA	28	20	155	20	59.803	59.585	55.000	45.000	3.00	3.00	1.00	0.00	7.9000	10.0000	3.00	0.00	104	14	7	ac	AC
cons2115_4	cons2115_4_A_0	Not_tested		1	140	143	0.6122	0.495347	0.116807	CCCAATTTCTTGAATGGAGC	TATGAGTGATCATGGCCCAA	77	20	219	20	59.505	59.883	45.000	45.000	4.00	6.00	2.00	3.00	9.4000	10.0000	3.00	2.00	179	20	5	atac	ACAT
cons1007_24	cons1007_24_A_0	Not_tested		1	90	126	0.6123	0.162457	0.449829	ACCACACCACTGAATCAGCA	ACTTAGGACCCAGCCAATGA	253	20	378	20	60.162	59.550	50.000	50.000	7.00	3.00	3.00	1.00	8.5000	6.9000	3.00	1.00	322	14	7	ac	AC	best
cons2518_2	cons2518_2_A_0	Not_tested		1	90	125	0.6152	0.481424	0.133741	CAACAGCACAGTATGCAGGC	AGGTACTGCCACTCCATTCG	127	20	251	20	60.481	60.134	55.000	55.000	5.00	4.00	2.00	2.00	9.7000	8.6000	5.00	1.00	168	28	14	tg	AC
IO1EVRN02CKT1U	IO1EVRN02CKT1U_A_0	Not_tested		5	290	316	0.6186	0.507521	0.111077	TTTTCAAGGCTCAGAGTCGG	TCCAGTTCCCACTAGCAACC	17	20	332	20	60.508	60.111	50.000	55.000	5.00	5.00	3.00	3.00	9.6000	8.2000	4.00	3.00	135	16	8	ct	AG
cons1007_24	cons1007_24_A_0	Not_tested		1	90	122	0.6193	0.169471	0.449829	CACCACTGAATCAGCAGGAA	ACTTAGGACCCAGCCAATGA	257	20	378	20	59.831	59.550	50.000	50.000	7.00	3.00	2.00	1.00	8.2000	6.9000	3.00	0.00	322	14	7	ac	AC
IO1EVRN02CJ1IG	IO1EVRN02CJ1IG_A_0	Not_tested		1	90	97	0.6194	0.538083	0.081328	TCTACAGACGGCCAAGAAGC	AAATTCGAATGTTGCAAGGC	200	20	296	20	60.538	60.081	55.000	40.000	4.00	8.00	2.00	2.00	8.2000	9.7000	3.00	2.00	226	18	6	caa	AAC	best
cons270_3	cons270_3_A_0	Not_tested		2	190	197	0.6263	0.019797	0.606534	ATGATTTTAACCCTTGGCCC	GTGTCCGTCAGATGGGTGTA	54	20	250	20	60.020	59.393	45.000	55.000	4.00	5.00	3.00	2.00	12.4000	5.4000	4.00	1.00	123	26	13	tg	AC
cons952_4	cons952_4_A_0	Not_tested		1	90	102	0.6278	0.024663	0.603160	CAACGACTGCCTTCTGAACA	GCTCGGAATTCCTGTGAATG	161	20	262	20	60.025	60.603	50.000	50.000	5.00	8.00	2.00	3.00	6.7000	6.9000	4.00	2.00	208	16	8	tg	AC	best
cons1024_6	cons1024_6_A_0	Not_tested		3	240	244	0.629	0.620538	0.008461	TTGCAAATGATGTGCGATTC	TGTTCTCCATCTGCTTGTGC	45	20	288	20	60.621	59.992	40.000	50.000	7.00	2.00	3.00	2.00	6.6000	8.2000	5.00	0.00	244	10	5	ca	AC
cons749_4	cons749_4_A_0	Not_tested		2	140	190	0.6335	0.106310	0.527169	TTCATTCCCCTGCCTGTATC	CTGATCACCCTGTCAATCCA	89	20	278	20	59.894	59.473	50.000	50.000	2.00	6.00	0.00	0.00	5.3000	8.1000	3.00	2.00	128	18	9	ca	AC
cons2527_2	cons2527_2_A_0	Not_tested		1	90	119	0.6341	0.160828	0.473276	GCTGGCAGTGCATATTCAAA	ACAGTTGCAGCCTGTCATCA	32	20	150	20	59.839	60.473	45.000	50.000	6.00	6.00	2.00	3.00	7.3000	6.9000	4.00	0.00	69	28	14	ac	AC
cons2115_4	cons2115_4_A_0	Not_tested		2	190	195	0.6415	0.475706	0.165748	GGGTCCAGGCTTTGTTTCTT	ATGAGTGATCATGGCCCAAT	24	20	218	20	60.476	60.166	50.000	45.000	3.00	6.00	0.00	3.00	7.0000	8.4000	4.00	1.00	179	20	5	atac	ACAT
cons2179_2	cons2179_2_A_0	Not_tested		2	140	181	0.6435	0.626415	0.017038	CCAGGCAATCAAAGTCAAGG	AGATGGGCTGTGCTGAGAGT	13	20	193	20	60.626	60.017	50.000	55.000	3.00	3.00	0.00	1.00	8.5000	6.1000	5.00	1.00	142	16	8	ac	AC
cons1635_2	cons1635_2_A_0	Not_tested		3	190	209	0.6499	0.436430	0.213506	TGCTGTTCAGCCGTGTTTTA	GAGAAATGTGCCAGCCCTAA	105	20	313	20	60.436	60.214	45.000	50.000	6.00	3.00	2.00	1.00	6.6000	7.5000	4.00	3.00	142	12	6	tg	AC
cons105_6	cons105_6_A_0	Not_tested		1	90	125	0.652	0.298898	0.353123	GTAGAGCTTCTGCTGCCTGG	AGACGGTTCCCAAAATCACA	160	20	284	20	60.299	60.353	60.000	45.000	4.00	3.00	3.00	0.00	9.7000	6.7000	3.00	1.00	196	14	7	ca	AC
IO1EVRN02CJ1IG	IO1EVRN02CJ1IG_A_0	Not_tested		4	240	274	0.6525	0.571215	0.081328	ACTGCTTTTCGCAGAAGTGG	AAATTCGAATGTTGCAAGGC	23	20	296	20	60.571	60.081	50.000	40.000	4.00	8.00	2.00	2.00	7.9000	9.7000	4.00	1.00	226	18	6	caa	AAC
IO1EVRN02BWSM5	IO1EVRN02BWSM5_A_0	Not_tested		1	90	113	0.6541	0.349041	0.305090	TCTGTCCATCTTCTCTGGGC	GCTGATGATGCTGAGCTGTC	299	20	411	20	60.349	59.695	55.000	55.000	3.00	5.00	2.00	3.00	11.2000	6.4000	5.00	1.00	379	10	5	ac	AC
IO1EVRN02CJUSM	IO1EVRN02CJUSM_A_0	Not_tested		2	140	152	0.6552	0.205406	0.449829	GTACCCTTCTCCCCTCAACC	TCCTTACACCTGGCCAATCT	139	20	290	20	59.795	59.550	60.000	50.000	4.00	6.00	0.00	2.00	8.2000	6.6000	3.00	0.00	167	26	13	ca	AC
IO1EVRN02CJUSM	IO1EVRN02CJUSM_A_0	Not_tested		2	140	153	0.6552	0.205406	0.449829	GTACCCTTCTCCCCTCAACC	CTCCTTACACCTGGCCAATC	139	20	291	20	59.795	59.550	60.000	55.000	4.00	6.00	0.00	0.00	8.2000	6.9000	3.00	0.00	167	26	13	ca	AC
IO1EVRN02B3VC8	IO1EVRN02B3VC8_A_0	Not_tested		1	90	91	0.6577	0.312496	0.345214	CTGACGAACGGTAAGGCTGT	TTCGGGAGGATGAGACTGTT	2	20	92	20	60.312	59.655	55.000	50.000	3.00	3.00	1.00	1.00	7.9000	6.7000	4.00	0.00	44	10	5	gt	AC
IO1EVRN02CKT1U	IO1EVRN02CKT1U_A_0	Not_tested		2	140	167	0.6596	0.111077	0.548522	GGTGGTCTCCCTTGCTGTTA	AGTGCTGATGTCATGCGAGT	113	20	279	20	60.111	59.451	55.000	50.000	2.00	5.00	2.00	2.00	6.0000	8.1000	4.00	1.00	135	16	8	ct	AG
IO1EVRN02BTIXU	IO1EVRN02BTIXU_A_0	Not_tested		3	190	220	0.6605	0.481074	0.179421	TGCGGGTTTTGTGAAATTCT	AAAGAGGAAGGCCAAAGAGG	112	20	331	20	60.481	59.821	40.000	50.000	5.00	4.00	3.00	0.00	6.6000	7.9000	4.00	1.00	151	42	14	ttc	AAG
cons667_4	cons667_4_A_0	screen	43106_29	1	140	144	1.3953	0.015375	1.379931	AATGAGGCATTTGCAGCTCT	CACCGTATTGATCCACTTTGC	156	20	299	21	59.985	60.380	45.000	47.619	5.00	4.00	2.00	2.00	7.9000	8.8000	3.00	0.00	242	18	9	gt	AC	best	yes	13		no
IO1EVRN02BTIXU	IO1EVRN02BTIXU_A_0	Not_tested		3	190	223	0.6607	0.481074	0.179594	TGCGGGTTTTGTGAAATTCT	GGAAAAGAGGAAGGCCAAAG	112	20	334	20	60.481	60.180	40.000	50.000	5.00	4.00	3.00	0.00	6.6000	7.3000	4.00	2.00	151	42	14	ttc	AAG
cons2115_4	cons2115_4_A_0	Not_tested		1	140	142	0.6611	0.495347	0.165748	CCCAATTTCTTGAATGGAGC	ATGAGTGATCATGGCCCAAT	77	20	218	20	59.505	60.166	45.000	45.000	4.00	6.00	2.00	3.00	9.4000	8.4000	3.00	3.00	179	20	5	atac	ACAT
cons1635_2	cons1635_2_A_0	Not_tested		2	140	153	0.6646	0.341988	0.322623	CAGTAAGTGCTGTTCAGCCG	TGTAGGGTCAGGGCCAATAA	98	20	250	20	59.658	60.323	55.000	50.000	6.00	4.00	2.00	1.00	11.4000	6.2000	3.00	0.00	142	12	6	tg	AC
cons305_6	cons305_6_A_0	Not_tested		3	240	242	0.666	0.149344	0.516683	CAGTGAATGTTTTGCCAACG	AGCGTCATACAGTTTCCCCA	135	20	376	20	60.149	60.517	45.000	50.000	5.00	3.00	2.00	0.00	8.7000	11.2000	4.00	0.00	189	68	17	tatc	AGAT
cons2091_3	cons2091_3_A_0	Not_tested		1	90	125	0.6669	0.246121	0.420772	CTGAGATCAGCTCCAGCTCC	AGCTTCAGGGTTGTGGACAT	165	20	289	20	60.246	59.579	60.000	50.000	6.00	4.00	2.00	2.00	9.4000	6.3000	4.00	2.00	221	36	9	tgga	ACCT
IO1EVRN02CJ1IG	IO1EVRN02CJ1IG_A_0	Not_tested		4	240	266	0.667	0.571215	0.095771	ACTGCTTTTCGCAGAAGTGG	ATGTTGCAAGGCTCATAGGG	23	20	288	20	60.571	60.096	50.000	50.000	4.00	6.00	2.00	0.00	7.9000	8.7000	3.00	0.00	226	18	6	caa	AAC
cons1007_24	cons1007_24_A_0	Not_tested		1	90	127	0.67	0.162457	0.507521	ACCACACCACTGAATCAGCA	CACTTAGGACCCAGCCAATG	253	20	379	20	60.162	60.508	50.000	55.000	7.00	3.00	3.00	3.00	8.5000	7.2000	3.00	2.00	322	14	7	ac	AC
IO1EVRN02B63NC	IO1EVRN02B63NC_A_0	Not_tested		1	90	140	0.675	0.541246	0.133741	ATTAAAGGCGGTAAGGGAGG	GCTTCTGGCTTCCACTTCAG	9	20	148	20	59.459	60.134	50.000	55.000	4.00	3.00	0.00	2.00	9.4000	7.0000	4.00	3.00	91	12	6	gt	AC
IO1EVRN02B63NC	IO1EVRN02B63NC_A_0	Not_tested		1	140	141	0.675	0.541246	0.133741	ATTAAAGGCGGTAAGGGAGG	AGCTTCTGGCTTCCACTTCA	9	20	149	20	59.459	60.134	50.000	50.000	4.00	4.00	0.00	1.00	9.4000	7.0000	4.00	3.00	91	12	6	gt	AC
IO1EVRN02B63NC	IO1EVRN02B63NC_A_0	Not_tested		1	140	142	0.675	0.541246	0.133741	ATTAAAGGCGGTAAGGGAGG	CAGCTTCTGGCTTCCACTTC	9	20	150	20	59.459	60.134	50.000	55.000	4.00	4.00	0.00	0.00	9.4000	6.4000	4.00	3.00	91	12	6	gt	AC
IO1EVRN02CE5DC	IO1EVRN02CE5DC_A_0	Not_tested		2	140	155	0.6771	0.628499	0.048588	GCATGCACTCAAGCTACACG	CTGCAGCTACTCCCAACACA	180	20	334	20	60.628	60.049	55.000	55.000	6.00	6.00	2.00	0.00	8.1000	6.4000	5.00	0.00	274	30	15	ac	AC
cons1635_2	cons1635_2_A_0	Not_tested		2	140	188	0.6796	0.436430	0.243148	TGCTGTTCAGCCGTGTTTTA	GCCTTATGGCAACTCATGCT	105	20	292	20	60.436	60.243	45.000	50.000	6.00	6.00	2.00	0.00	6.6000	8.1000	3.00	1.00	142	12	6	tg	AC
IO1EVRN02CFV64	IO1EVRN02CFV64_A_0	Not_tested		2	140	151	0.6808	0.128785	0.551983	TGAGAGAGGGAGGGATCTCA	CAAACACCAACAGAATGGCA	11	20	161	20	59.871	60.552	55.000	45.000	5.00	3.00	2.00	3.00	6.7000	10.0000	3.00	1.00	33	16	8	ga	AG
IO1EVRN02CFV64	IO1EVRN02CFV64_A_0	Not_tested		2	140	153	0.6808	0.128785	0.551983	TGAGAGAGGGAGGGATCTCA	TGCAAACACCAACAGAATGG	11	20	163	20	59.871	60.552	55.000	45.000	5.00	4.00	2.00	1.00	6.7000	8.4000	3.00	1.00	33	16	8	ga	AG
IO1EVRN02B0C25	IO1EVRN02B0C25_A_0	Not_tested		2	140	172	0.6819	0.472052	0.209870	ATAATCCGCTCTGGGACAAA	CCAGAGACTGGCAATAGGGA	93	20	264	20	59.528	60.210	45.000	55.000	3.00	5.00	1.00	0.00	7.0000	9.4000	6.00	0.00	210	14	7	ac	AC
cons802_5	cons802_5_A_0	Not_tested		2	140	181	0.6832	0.008461	0.674734	TCATGTTCTCACTCGCGTTC	ACAGGACCAGGCTCTAGGTG	70	20	250	20	59.992	59.325	50.000	60.000	4.00	4.00	0.00	2.00	8.4000	7.9000	4.00	1.00	185	18	9	tc	AG
cons1233_6	cons1233_6_A_0	Not_tested		1	90	123	0.6937	0.012060	0.681621	CTGGCAGTGCTGATTTTCAA	AGGGCATGTTAGTGTGCTGA	194	20	316	20	59.988	59.318	45.000	50.000	5.00	4.00	3.00	1.00	7.3000	8.2000	3.00	2.00	220	10	5	ta	AT
cons624_2	cons624_2_A_0	Not_tested		1	90	134	0.696	0.191680	0.504346	AATATCACCCCTGGCAACAA	GAAAGGTTCAATGTGGCGTC	263	20	396	20	60.192	60.504	45.000	50.000	4.00	3.00	0.00	2.00	7.0000	9.6000	4.00	0.00	338	18	9	gt	AC
IO1EVRN02BWSM5	IO1EVRN02BWSM5_A_0	Not_tested		1	90	100	0.702	0.396944	0.305090	TCTGGGCAGTTTAGAGCCAC	GCTGATGATGCTGAGCTGTC	312	20	411	20	60.397	59.695	55.000	55.000	4.00	5.00	1.00	3.00	9.4000	6.4000	4.00	2.00	379	10	5	ac	AC
IO1EVRN02CBV6N	IO1EVRN02CBV6N_A_0	Not_tested		2	140	169	0.7023	0.163658	0.538636	TGAGTTATTCTCGGTCCGCT	CTGTCCTTGTCGTGTTCTCG	263	20	431	20	59.836	59.461	50.000	55.000	5.00	2.00	1.00	2.00	11.4000	8.4000	3.00	0.00	344	16	8	ca	AC
IO1EVRN02CFV64	IO1EVRN02CFV64_A_0	Not_tested		1	90	97	0.7041	0.128785	0.575355	TGAGAGAGGGAGGGATCTCA	CAGAGGGGAGCTGTAGGAAA	11	20	107	20	59.871	59.425	55.000	55.000	5.00	4.00	2.00	0.00	6.7000	8.5000	3.00	1.00	33	16	8	ga	AG
cons305_6	cons305_6_A_0	Not_tested		3	190	203	0.7042	0.149344	0.554836	CAGTGAATGTTTTGCCAACG	CGCAGACACCACCATGTAAT	135	20	337	20	60.149	59.445	45.000	50.000	5.00	4.00	2.00	2.00	8.7000	5.6000	3.00	1.00	189	68	17	tatc	AGAT
IO1EVRN02CJ1IG	IO1EVRN02CJ1IG_A_0	Not_tested		1	90	92	0.7054	0.538083	0.167348	TCTACAGACGGCCAAGAAGC	CGAATGTTGCAAGGCTCATA	200	20	291	20	60.538	59.833	55.000	45.000	4.00	6.00	2.00	2.00	8.2000	5.9000	3.00	1.00	226	18	6	caa	AAC
cons1379_6	cons1379_6_A_0	Not_tested		2	140	174	0.7055	0.341522	0.363968	GCCAGCAGAGTATTCATCCC	GATTTAAGTAGGCGGCAGCA	120	20	293	20	59.658	60.364	55.000	50.000	4.00	4.00	0.00	2.00	9.3000	8.5000	3.00	1.00	147	30	15	ca	AC
IO1EVRN02CGLI7	IO1EVRN02CGLI7_A_0	Not_tested		4	240	253	0.7083	0.656393	0.051910	TTGTGCCTCCTTCAGACCAT	AAATAGTGACCCCTCCCCAC	79	20	331	20	60.656	60.052	50.000	55.000	3.00	3.00	2.00	0.00	7.8000	9.4000	3.00	0.00	204	10	5	ca	AC
cons1686_4	cons1686_4_A_0	Not_tested		1	90	91	0.7097	0.347892	0.361767	TCAACCATCTGCGCAATATC	GTCCTCGCTCGAGATGGTAA	182	20	272	20	59.652	60.362	45.000	55.000	6.00	6.00	2.00	1.00	5.5000	7.2000	7.00	3.00	209	36	18	tg	AC
cons105_6	cons105_6_A_0	Not_tested		1	90	123	0.7121	0.117817	0.594250	AGCTTCTGCTGCCTGGAATA	AAAGACGGTTCCCAAAATCA	164	20	286	20	60.118	59.406	50.000	40.000	4.00	3.00	2.00	1.00	5.9000	6.9000	4.00	0.00	196	14	7	ca	AC
cons1379_6	cons1379_6_A_0	Not_tested		1	90	120	0.7136	0.341522	0.372058	GCCAGCAGAGTATTCATCCC	GCGTGAGCTAGAGACTGGGT	120	20	239	20	59.658	59.628	55.000	60.000	4.00	4.00	0.00	1.00	9.3000	9.4000	4.00	2.00	147	30	15	ca	AC
IO1EVRN02B643Z	IO1EVRN02B643Z_A_0	Not_tested		1	90	139	0.716	0.712692	0.003322	GTCCAGGAGAACGTGGACTG	GCTTGTTCTCTGCAGGTTCC	17	20	155	20	60.713	59.997	60.000	55.000	6.00	6.00	1.00	2.00	6.4000	7.9000	6.00	3.00	66	16	8	tg	AC	best
cons1379_6	cons1379_6_A_0	Not_tested		1	90	132	0.7182	0.453422	0.264777	TCCAGCCAGCAGAGTATTCA	TAGCAATGGCGTGAGCTAGA	116	20	247	20	59.547	59.735	50.000	50.000	4.00	4.00	2.00	2.00	6.9000	5.7000	4.00	2.00	147	30	15	ca	AC
cons1756_12	cons1756_12_A_0	Not_tested		1	90	95	0.7208	0.157217	0.563603	ATTCAAATGAGCCTCTGCGT	ATGCGCATGCATACACAAAC	21	20	115	20	59.843	60.564	45.000	45.000	5.00	8.00	0.00	2.00	9.9000	7.0000	4.00	2.00	65	18	9	gt	AC
cons2091_3	cons2091_3_A_0	Not_tested		3	190	217	0.7219	0.301147	0.420772	CACAGACCGAAAACATGCAG	AGCTTCAGGGTTGTGGACAT	73	20	289	20	60.301	59.579	50.000	50.000	4.00	4.00	2.00	2.00	8.5000	6.3000	5.00	3.00	221	36	9	tgga	ACCT
IO1EVRN02BYQTW	IO1EVRN02BYQTW_A_0	Not_tested		2	140	174	0.722	0.123278	0.598735	ACCGTAACCGTAGGTAGGGG	TTTTGGTTTTGGTTGGTTGG	27	20	200	20	60.123	60.599	60.000	40.000	5.00	0.00	2.00	0.00	10.9000	8.2000	5.00	0.00	121	20	5	acca	AACC
IO1EVRN02BTIXU	IO1EVRN02BTIXU_A_0	Not_tested		1	90	102	0.7275	0.481074	0.246438	TGCGGGTTTTGTGAAATTCT	CAACCCCTAACAGGAGCAGA	112	20	213	20	60.481	60.246	40.000	55.000	5.00	3.00	3.00	0.00	6.6000	8.2000	5.00	3.00	151	42	14	ttc	AAG
cons105_6	cons105_6_A_0	Not_tested		2	140	167	0.7294	0.376315	0.353123	TGCCATGTCCACAATCAAAC	AGACGGTTCCCAAAATCACA	118	20	284	20	60.376	60.353	45.000	45.000	4.00	3.00	0.00	0.00	7.0000	6.7000	3.00	0.00	196	14	7	ca	AC
cons105_6	cons105_6_A_0	Not_tested		2	140	168	0.7294	0.376315	0.353123	GTGCCATGTCCACAATCAAA	AGACGGTTCCCAAAATCACA	117	20	284	20	60.376	60.353	45.000	45.000	4.00	3.00	0.00	0.00	7.3000	6.7000	3.00	0.00	196	14	7	ca	AC
IO1EVRN02B5IV5	IO1EVRN02B5IV5_A_0	Not_tested		1	90	129	0.7313	0.609876	0.121394	AGGCCCCTGTTTGGTTATGT	ATGGAGTGTGGATGTCAGCA	81	20	209	20	60.610	60.121	50.000	50.000	4.00	3.00	0.00	2.00	5.6000	8.5000	3.00	1.00	145	14	7	ca	AC	best
cons1595_2	cons1595_2_A_0	Not_tested		3	190	223	0.7331	0.478496	0.254613	CATGGGACCAGATTGCAGTA	AGGATTGAGGCTGAAACGTG	71	20	293	20	59.522	60.255	50.000	50.000	4.00	5.00	2.00	2.00	5.7000	8.1000	4.00	2.00	93	24	12	gt	AC
IO1EVRN02CA5PV	IO1EVRN02CA5PV_A_0	Not_tested		3	190	213	0.7363	0.707326	0.028963	TCGATGTGTTGGTCTTTGCT	ATGGTTTCCCAATTGTTGGA	149	20	361	20	59.293	60.029	45.000	40.000	4.00	6.00	0.00	3.00	8.5000	8.5000	4.00	1.00	267	18	6	aga	AAG
cons2527_2	cons2527_2_A_0	Not_tested		1	140	140	0.7376	0.160828	0.576805	GCTGGCAGTGCATATTCAAA	AATTGACAGTGGGACGTGCT	32	20	171	20	59.839	60.577	45.000	50.000	6.00	4.00	2.00	2.00	7.3000	7.9000	4.00	1.00	69	28	14	ac	AC
IO1EVRN02CJ1IG	IO1EVRN02CJ1IG_A_0	Not_tested		4	240	269	0.7386	0.571215	0.167348	ACTGCTTTTCGCAGAAGTGG	CGAATGTTGCAAGGCTCATA	23	20	291	20	60.571	59.833	50.000	45.000	4.00	6.00	2.00	2.00	7.9000	5.9000	4.00	0.00	226	18	6	caa	AAC
cons1650_7	cons1650_7_A_0	Not_tested		1	140	149	0.7393	0.622472	0.116807	ACTCTCATGCCATTCCTCCA	AGTCAGAGCTGAGAGCCAGG	7	20	155	20	60.622	59.883	50.000	60.000	5.00	6.00	0.00	3.00	8.2000	9.7000	6.00	2.00	77	16	8	ca	AC
IO1EVRN02B557C	IO1EVRN02B557C_A_0	Not_tested		1	90	90	0.7434	0.532021	0.211336	GGAAGGAGATTGGAGGGAGA	ATACTCCCAGCTCCCCATTT	5	20	94	20	60.532	59.789	55.000	50.000	2.00	4.00	0.00	0.00	7.9000	7.2000	7.00	2.00	39	16	8	ga	AG	best
cons2179_2	cons2179_2_A_0	Not_tested		1	90	106	0.745	0.727969	0.017038	TGGACTCCGCAGATAAACAA	AGATGGGCTGTGCTGAGAGT	88	20	193	20	59.272	60.017	45.000	55.000	5.00	3.00	0.00	1.00	7.0000	6.1000	5.00	2.00	142	16	8	ac	AC
cons858_3	cons858_3_A_0	Not_tested		2	140	162	0.7476	0.620538	0.127097	GCTACTGCAGCCCAGAGTGT	TGTTGTGTTGGCAGAGGAAG	11	20	172	20	60.621	59.873	60.000	50.000	6.00	3.00	1.00	0.00	6.1000	8.2000	4.00	0.00	74	10	5	gt	AC
cons2546_3	cons2546_3_A_0	Not_tested		1	90	123	0.7487	0.125826	0.622850	AACACATTCTGGCCTGCTCT	GCAGAGATGATGTGGTCAGC	227	20	349	20	59.874	59.377	50.000	55.000	4.00	3.00	0.00	2.00	7.9000	8.2000	6.00	1.00	289	12	6	tg	AC	best
IO1EVRN02B643Z	IO1EVRN02B643Z_A_0	Not_tested		1	140	146	0.7497	0.746400	0.003322	ATCCTGAGTCCAGGAGAACG	GCTTGTTCTCTGCAGGTTCC	10	20	155	20	59.254	59.997	55.000	55.000	7.00	6.00	2.00	2.00	8.4000	7.9000	6.00	2.00	66	16	8	tg	AC
cons2229_2	cons2229_2_A_0	Not_tested		2	140	157	0.752	0.616149	0.135900	TGGCAGGTGAGACAGCAGTA	TGTATCTGCAGGCACTTTGG	264	20	420	20	60.616	59.864	55.000	50.000	4.00	6.00	2.00	0.00	5.7000	8.8000	4.00	1.00	333	16	8	ac	AC	best
IO1EVRN02B643Z	IO1EVRN02B643Z_A_0	Not_tested		1	90	92	0.7535	0.712692	0.040772	GTCCAGGAGAACGTGGACTG	CAGGGTCCTGAAGGTTGGTA	17	20	108	20	60.713	59.959	60.000	55.000	6.00	6.00	1.00	2.00	6.4000	7.2000	5.00	0.00	66	16	8	tg	AC
IO1EVRN02CE5DC	IO1EVRN02CE5DC_A_0	Not_tested		1	90	138	0.7574	0.075792	0.681621	CACGTTCATTTCGATGGATG	TGCAGCTACTCCCAACACAT	196	20	333	20	59.924	59.318	45.000	50.000	4.00	4.00	2.00	2.00	8.1000	6.6000	3.00	3.00	274	30	15	ac	AC
cons1635_2	cons1635_2_A_0	Not_tested		1	140	146	0.7591	0.436430	0.322623	TGCTGTTCAGCCGTGTTTTA	TGTAGGGTCAGGGCCAATAA	105	20	250	20	60.436	60.323	45.000	50.000	6.00	4.00	2.00	1.00	6.6000	6.2000	4.00	3.00	142	12	6	tg	AC
cons2229_2	cons2229_2_A_0	Not_tested		1	90	122	0.7671	0.631211	0.135900	TTGTGCTGATGAAGGGAGAA	TGTATCTGCAGGCACTTTGG	299	20	420	20	59.369	59.864	45.000	50.000	2.00	6.00	0.00	0.00	6.7000	8.8000	5.00	0.00	333	16	8	ac	AC
IO1EVRN02BXOTV	IO1EVRN02BXOTV_A_0	screen	43106_30	2	190	198	7.3933	7.291215	0.102129	CCAGAGATAAATGAATTGAATTAAAGG	CAGCAGCCTTTGCTTTCTCT	15	27	212	20	59.709	59.898	29.630	50.000	8.00	4.00	2.00	0.00	8.5000	6.4000	5.00	3.00	51	18	9	ac	AC	best	yes	11		yes	6
cons858_3	cons858_3_A_0	Not_tested		1	90	132	0.7733	0.197963	0.575355	TGGGTTTTAGGTGTTTCCCA	TTGGCAGAGGAAGTAGAGGG	34	20	165	20	60.198	59.425	45.000	55.000	4.00	3.00	0.00	0.00	9.7000	9.4000	4.00	2.00	74	10	5	gt	AC
IO1EVRN02CCIWC	IO1EVRN02CCIWC_A_0	Not_tested		1	90	101	0.7807	0.383798	0.396944	ACGCTGCTGATCTCCCATAG	AGAACAGGCAAAGATGCAGG	168	20	268	20	60.384	60.397	55.000	50.000	4.00	4.00	2.00	0.00	5.9000	9.7000	5.00	0.00	191	51	17	atg	ACT
IO1EVRN02B643Z	IO1EVRN02B643Z_A_0	Not_tested		1	90	99	0.7872	0.746400	0.040772	ATCCTGAGTCCAGGAGAACG	CAGGGTCCTGAAGGTTGGTA	10	20	108	20	59.254	59.959	55.000	55.000	7.00	6.00	2.00	2.00	8.4000	7.2000	5.00	0.00	66	16	8	tg	AC
cons749_4	cons749_4_A_0	Not_tested		2	140	189	0.788	0.106310	0.681702	TTCATTCCCCTGCCTGTATC	TGATCACCCTGTCAATCCAC	89	20	277	20	59.894	59.318	50.000	50.000	2.00	6.00	0.00	2.00	5.3000	7.9000	3.00	1.00	128	18	9	ca	AC
cons1686_4	cons1686_4_A_0	Not_tested		2	140	168	0.7941	0.298942	0.495173	TCCACTCTGTTCGCTCTCAA	TCCTCGCTCGAGATGGTAAG	104	20	271	20	59.701	60.495	50.000	55.000	2.00	6.00	0.00	0.00	7.0000	5.7000	4.00	3.00	209	36	18	tg	AC
cons2283_2	cons2283_2_A_0	Not_tested		1	90	121	0.7976	0.344173	0.453422	CTGCTGCTTTGCTAGCTTCA	TGGCACAGGCTAGAGAATGA	235	20	355	20	59.656	59.547	50.000	50.000	6.00	4.00	2.00	1.00	7.0000	6.9000	5.00	3.00	258	18	6	ctg	ACG	best
cons2179_2	cons2179_2_A_0	Not_tested		1	90	93	0.8006	0.144183	0.656393	TTGAAATGCGTGAACTTTGC	GGAACTTGAGATGGGCTGTG	109	20	201	20	59.856	60.656	40.000	55.000	3.00	3.00	2.00	0.00	8.8000	6.7000	3.00	1.00	142	16	8	ac	AC
cons1054_3	cons1054_3_A_0	Not_tested		3	190	208	0.8037	0.662890	0.140832	TCGTCATGATGTGATGCTCC	GGCTGCCTTTTCTTGACAAC	76	20	283	20	60.663	59.859	50.000	50.000	6.00	5.00	0.00	3.00	9.4000	6.4000	5.00	1.00	128	36	12	ttc	AAG
IO1EVRN02B7E1V	IO1EVRN02B7E1V_A_0	Not_tested		1	90	130	0.8051	0.245123	0.559985	AGGGATCCCATCCAAAGTCT	TGTCTCACAGCCTCGGTTTA	79	20	208	20	59.755	59.440	50.000	50.000	8.00	3.00	3.00	2.00	6.1000	6.0000	3.00	1.00	137	16	8	ac	AC
cons305_6	cons305_6_A_0	Not_tested		3	240	244	0.8064	0.149344	0.657094	CAGTGAATGTTTTGCCAACG	CGAGCGTCATACAGTTTCCC	135	20	378	20	60.149	60.657	45.000	55.000	5.00	3.00	2.00	1.00	8.7000	9.7000	4.00	1.00	189	68	17	tatc	AGAT
IO1EVRN02BYDC8	IO1EVRN02BYDC8_A_0	Not_tested		1	90	113	0.8095	0.689681	0.119809	AACCCAGTGCACAGGAAAGA	GTGACCCAGAGCTCCATGTT	148	20	260	20	60.690	60.120	50.000	55.000	8.00	6.00	0.00	2.00	7.0000	6.6000	4.00	2.00	210	14	7	ac	AC
cons352_26	cons352_26_A_0	Not_tested		3	240	245	0.8103	0.737617	0.072672	TAGGTCCATGTGTTGGGTTG	TGATGAACCTGACGCCATAA	25	20	269	20	59.262	60.073	50.000	45.000	4.00	4.00	0.00	1.00	8.2000	6.2000	6.00	1.00	195	16	8	ct	AG
cons802_5	cons802_5_A_0	screen	43106_31	3	190	205	0.2001	0.008461	0.191659	TCATGTTCTCACTCGCGTTC	CCCTTAAACGGGAAGAAACC	70	20	274	20	59.992	59.808	50.000	50.000	4.00	5.00	0.00	0.00	8.4000	8.2000	5.00	3.00	185	18	9	tc	AG	best	yes	2		yes	2
cons749_4	cons749_4_A_0	Not_tested		3	190	215	0.8137	0.106310	0.707421	TTCATTCCCCTGCCTGTATC	TGGTCTTGGTTTGCTTTGAA	89	20	303	20	59.894	59.293	50.000	40.000	2.00	3.00	0.00	3.00	5.3000	7.3000	4.00	1.00	128	18	9	ca	AC
cons2229_2	cons2229_2_A_0	Not_tested		1	90	119	0.814	0.678093	0.135900	TGCTGATGAAGGGAGAATCA	TGTATCTGCAGGCACTTTGG	302	20	420	20	59.322	59.864	45.000	50.000	4.00	6.00	1.00	0.00	6.9000	8.8000	5.00	1.00	333	16	8	ac	AC
IO1EVRN02CAYY4	IO1EVRN02CAYY4_A_0	Not_tested		1	140	144	0.8156	0.486072	0.329550	TTTGAACACCCTCGGAGGTA	CTTTGAGATCCAAACTGGGC	43	20	186	20	60.486	59.670	50.000	50.000	7.00	8.00	3.00	2.00	6.9000	11.2000	4.00	0.00	96	18	9	ag	AG
cons1144_2	cons1144_2_A_0	Not_tested		1	90	98	0.8188	0.129070	0.689681	ATTGTTTGACGATGCTGCTG	CCTTTGCTCCCAACACTCAC	14	20	111	20	59.871	60.690	45.000	55.000	3.00	3.00	2.00	0.00	8.5000	6.4000	4.00	1.00	59	28	14	tg	AC
cons1144_2	cons1144_2_A_0	Not_tested		1	90	100	0.8188	0.129070	0.689681	ATTGTTTGACGATGCTGCTG	CACCTTTGCTCCCAACACTC	14	20	113	20	59.871	60.690	45.000	55.000	3.00	3.00	2.00	0.00	8.5000	6.4000	4.00	2.00	59	28	14	tg	AC
cons1686_4	cons1686_4_A_0	Not_tested		2	140	185	0.8195	0.457721	0.361767	CGGTTGTTGCATTCTATCCA	GTCCTCGCTCGAGATGGTAA	88	20	272	20	59.542	60.362	45.000	55.000	4.00	6.00	3.00	1.00	8.1000	7.2000	3.00	2.00	209	36	18	tg	AC
IO1EVRN02CFV64	IO1EVRN02CFV64_A_0	Not_tested		1	90	125	0.8197	0.128785	0.690945	TGAGAGAGGGAGGGATCTCA	GCCTGGGTATCATCCATTCA	11	20	135	20	59.871	60.691	55.000	50.000	5.00	4.00	2.00	1.00	6.7000	6.9000	4.00	2.00	33	16	8	ga	AG
cons1595_2	cons1595_2_A_0	Not_tested		3	190	214	0.8201	0.066262	0.753853	AGAACATGGGACCAGATTGC	AAACGTGCGTGAAGGTCAGT	67	20	280	20	59.934	60.754	50.000	50.000	4.00	4.00	2.00	1.00	8.4000	6.4000	4.00	1.00	93	24	12	gt	AC
IO1EVRN02BZVFG	IO1EVRN02BZVFG_A_0	screen	43106_32	1	90	104	3.3499	0.851588	2.498341	TTTGATGCTTTCTCCTGCTG	TCTGCCTACTCCCATTTAAACC	78	20	181	22	59.148	59.502	45.000	45.455	2.00	6.00	2.00	2.00	8.5000	8.2000	3.00	1.00	128	20	10	tg	AC	best	no
IO1EVRN02CBYW8	IO1EVRN02CBYW8_A_0	Not_tested		1	90	108	0.8223	0.744985	0.077340	TGCTCAAACCTGCTGACAGA	TACCGTCCCGATAAGAATGC	24	20	131	20	60.745	59.923	50.000	50.000	5.00	3.00	3.00	2.00	6.4000	8.4000	3.00	0.00	81	24	12	tg	AC
IO1EVRN02BTICI	IO1EVRN02BTICI_A_0	Not_tested		1	90	138	0.8224	0.524367	0.298018	GACACAGGCAATAGCAGCAC	CAACCACTCACTGCCTTCCT	0	20	137	20	59.476	60.298	55.000	55.000	4.00	3.00	0.00	0.00	7.9000	8.2000	5.00	1.00	96	12	6	ca	AC	best
cons2518_2	cons2518_2_A_0	Not_tested		1	90	122	0.8228	0.095488	0.727304	GGTGGCTCAACAGCACAGTA	ACTCCATTCGGCCAATACAT	120	20	241	20	59.905	59.273	55.000	45.000	3.00	6.00	2.00	2.00	5.7000	5.6000	4.00	2.00	168	28	14	tg	AC
cons2330_2	cons2330_2_A_0	Not_tested		1	90	135	0.8231	0.205704	0.617395	CAGCGTATTCCCAAAGAGGA	GCCACTCGCCTGTTAACTTT	19	20	153	20	60.206	59.383	50.000	50.000	3.00	6.00	1.00	2.00	7.9000	6.7000	4.00	2.00	94	34	17	ag	AG
IO1EVRN02B643Z	IO1EVRN02B643Z_A_0	Not_tested		1	140	148	0.8231	0.819820	0.003322	GGATCCTGAGTCCAGGAGAA	GCTTGTTCTCTGCAGGTTCC	8	20	155	20	59.180	59.997	55.000	55.000	7.00	6.00	1.00	2.00	6.7000	7.9000	6.00	3.00	66	16	8	tg	AC
cons2229_2	cons2229_2_A_0	Not_tested		2	140	178	0.8239	0.687963	0.135900	AATGAAGCCTGACCTTTTCG	TGTATCTGCAGGCACTTTGG	243	20	420	20	59.312	59.864	45.000	50.000	3.00	6.00	2.00	0.00	9.0000	8.8000	5.00	0.00	333	16	8	ac	AC
IO1EVRN02CJ1IG	IO1EVRN02CJ1IG_A_0	Not_tested		1	90	96	0.8247	0.538083	0.286660	TCTACAGACGGCCAAGAAGC	AATTCGAATGTTGCAAGGCT	200	20	295	20	60.538	59.713	55.000	40.000	4.00	8.00	2.00	3.00	8.2000	9.4000	3.00	3.00	226	18	6	caa	AAC
cons1961_2	cons1961_2_A_0	screen	43106_33	1	90	104	2.9136	0.144675	2.768908	GGTGTCACAACATTTGTCCG	ATTGCTGTGAGTGCAATGTC	23	20	126	20	59.855	57.231	50.000	45.000	6.00	7.00	2.00	2.00	9.6000	6.3000	6.00	1.00	85	20	10	ct	AG	best	yes	not tested
IO1EVRN02BTIXU	IO1EVRN02BTIXU_A_0	Not_tested		2	140	150	0.8301	0.481074	0.349041	TGCGGGTTTTGTGAAATTCT	GGAAGATGCAGAGGACAGGA	112	20	261	20	60.481	60.349	40.000	55.000	5.00	4.00	3.00	0.00	6.6000	8.2000	3.00	2.00	151	42	14	ttc	AAG
IO1EVRN02CAYY4	IO1EVRN02CAYY4_A_0	Not_tested		1	140	140	0.8312	0.501622	0.329550	AACACCCTCGGAGGTAGGAG	CTTTGAGATCCAAACTGGGC	47	20	186	20	60.502	59.670	60.000	50.000	7.00	8.00	2.00	2.00	7.9000	11.2000	4.00	1.00	96	18	9	ag	AG
IO1EVRN02BTICI	IO1EVRN02BTICI_A_0	Not_tested		1	90	105	0.8323	0.534252	0.298018	TAGCTTAGCTGCCAACCCTG	CAACCACTCACTGCCTTCCT	33	20	137	20	60.534	60.298	55.000	55.000	7.00	3.00	1.00	0.00	9.7000	8.2000	2.00	0.00	96	12	6	ca	AC
IO1EVRN02CB7MP	IO1EVRN02CB7MP_A_0	Not_tested		2	140	158	0.833	0.198500	0.634484	CAGCTACTCCAGCGTTGACA	GGGTGTACATCCTCACCCAA	158	20	315	20	60.199	60.634	55.000	55.000	4.00	8.00	3.00	0.00	6.7000	10.0000	4.00	0.00	230	16	8	tg	AC
IO1EVRN02CA5PV	IO1EVRN02CA5PV_A_0	Not_tested		2	140	152	0.8378	0.808839	0.028963	TGTCGCCTCTAACTGACAGC	ATGGTTTCCCAATTGTTGGA	210	20	361	20	59.191	60.029	55.000	40.000	5.00	6.00	3.00	3.00	7.9000	8.5000	4.00	0.00	267	18	6	aga	AAG
IO1EVRN02CBYW8	IO1EVRN02CBYW8_A_0	Not_tested		1	90	107	0.8408	0.744985	0.095771	TCTGCTCAAACCTGCTGACA	CGTCCCGATAAGAATGCTGT	22	20	128	20	60.745	60.096	50.000	50.000	3.00	4.00	3.00	2.00	6.7000	7.9000	3.00	3.00	81	24	12	tg	AC
cons1686_4	cons1686_4_A_0	Not_tested		1	90	90	0.8431	0.347892	0.495173	TCAACCATCTGCGCAATATC	TCCTCGCTCGAGATGGTAAG	182	20	271	20	59.652	60.495	45.000	55.000	6.00	6.00	2.00	0.00	5.5000	5.7000	7.00	3.00	209	36	18	tg	AC
cons1850_2	cons1850_2_A_0	Not_tested		2	140	150	0.8476	0.546410	0.301147	GGTCCCACTAAGCACAAACC	TTGGTTCCAGCTGTCGTGTA	87	20	236	20	59.454	60.301	55.000	50.000	3.00	6.00	0.00	2.00	8.2000	5.4000	5.00	3.00	183	16	8	ac	AC
IO1EVRN02B643Z	IO1EVRN02B643Z_A_0	Not_tested		1	140	143	0.8536	0.850232	0.003322	CTGAGTCCAGGAGAACGTGG	GCTTGTTCTCTGCAGGTTCC	13	20	155	20	60.850	59.997	60.000	55.000	5.00	6.00	2.00	2.00	9.9000	7.9000	6.00	3.00	66	16	8	tg	AC
cons1118_8	cons1118_8_A_0	Not_tested		3	190	225	0.8659	0.536418	0.329442	TCTGCCAAGTTGCCACTAAA	AGGGTCACAGTACAGGCTGC	180	20	404	20	59.464	60.329	45.000	60.000	7.00	5.00	0.00	3.00	6.3000	9.7000	3.00	0.00	335	12	6	tc	AG
IO1EVRN02BTIXU	IO1EVRN02BTIXU_A_0	Not_tested		1	90	115	0.8707	0.842644	0.028056	TCTTATTGCGGGTTTTGTGA	ACTGTGGCAACCCCTAACAG	106	20	220	20	59.157	60.028	40.000	55.000	2.00	4.00	1.00	1.00	6.7000	6.7000	5.00	2.00	151	42	14	ttc	AAG
cons111_9	cons111_9_A_0	screen	43106_34	1	90	106	3.5486	1.040509	2.508084	GTTTTGAAAGAACACCCGCA	CAATATTGCAGGATTTGTGCAG	120	20	225	22	61.041	60.508	45.000	40.909	5.00	8.00	0.00	3.00	11.7000	8.5000	4.00	3.00	170	20	10	ca	AC	best	no
cons1617_4	cons1617_4_A_0	Not_tested		3	190	221	0.882	0.183145	0.698895	TTAATAACCACCTGCCCTGG	GGTCTACGCTTTGTGTTGGC	129	20	349	20	59.817	60.699	50.000	55.000	5.00	2.00	3.00	2.00	9.7000	10.0000	3.00	1.00	261	14	7	ac	AC
IO1EVRN02B91E6	IO1EVRN02B91E6_A_0	Not_tested		1	90	132	0.8826	0.166445	0.716126	ATCAGTTGGCTCTCATGGCT	TCCTCTTTAGGTCAGGTGGC	23	20	154	20	59.834	59.284	50.000	55.000	4.00	3.00	0.00	2.00	9.7000	9.4000	2.00	1.00	75	36	18	ca	AC
cons1054_3	cons1054_3_A_0	Not_tested		4	240	256	0.8837	0.662890	0.220845	TCGTCATGATGTGATGCTCC	CCAGGTTCATCCAGGTGATT	76	20	331	20	60.663	59.779	50.000	50.000	6.00	5.00	0.00	1.00	9.4000	6.9000	4.00	2.00	128	36	12	ttc	AAG
cons858_3	cons858_3_A_0	Not_tested		1	90	93	0.8839	0.620538	0.263346	GCTACTGCAGCCCAGAGTGT	TGCCGTGTCTTACCATCAGA	11	20	103	20	60.621	60.263	60.000	50.000	6.00	3.00	1.00	3.00	6.1000	6.7000	4.00	1.00	74	10	5	gt	AC
cons2262_5	cons2262_5_A_0	Not_tested		1	140	141	0.8841	0.585216	0.298898	TCTTTTCTGGCTGACCAACA	ACATGGTTAACCTGGCGTGT	138	20	278	20	59.415	60.299	45.000	50.000	3.00	8.00	1.00	1.00	7.0000	8.1000	5.00	3.00	211	18	9	ac	AC
cons2262_5	cons2262_5_A_0	Not_tested		1	140	143	0.8841	0.585216	0.298898	TGTCTTTTCTGGCTGACCAA	ACATGGTTAACCTGGCGTGT	136	20	278	20	59.415	60.299	45.000	50.000	3.00	8.00	1.00	1.00	8.2000	8.1000	5.00	1.00	211	18	9	ac	AC
IO1EVRN02BWRPW	IO1EVRN02BWRPW_A_0	Not_tested		2	190	192	0.8841	0.585216	0.298898	TGGACTGAAGAGCCAAACAA	AACACCCTTTTCTGTGCAGC	99	20	290	20	59.415	60.299	45.000	50.000	3.00	4.00	0.00	3.00	7.0000	9.7000	6.00	1.00	165	16	8	ac	AC
IO1EVRN02B0C25	IO1EVRN02B0C25_A_0	Not_tested		3	240	249	0.8915	0.681621	0.209870	CATGCTGGTACCTGCTGTTC	CCAGAGACTGGCAATAGGGA	16	20	264	20	59.318	60.210	55.000	55.000	8.00	5.00	3.00	0.00	6.7000	9.4000	4.00	2.00	210	14	7	ac	AC
cons1970_3_A_1	cons1970_3_A_1	Not_tested		1	90	137	0.8918	0.375090	0.516683	TTGTCATGGTTACCTGGCCT	AGCAGGTTCGGGTGAATGTA	93	20	229	20	60.375	60.517	50.000	50.000	5.00	3.00	2.00	2.00	10.9000	5.6000	5.00	1.00	175	12	6	ga	AG
IO1EVRN02CJUSM	IO1EVRN02CJUSM_A_0	Not_tested		2	190	197	0.8943	0.444466	0.449829	AAATGAGGTGCTTGTCGGAT	TCCTTACACCTGGCCAATCT	94	20	290	20	59.556	59.550	45.000	50.000	3.00	6.00	2.00	2.00	9.8000	6.6000	5.00	2.00	167	26	13	ca	AC
IO1EVRN02CJUSM	IO1EVRN02CJUSM_A_0	Not_tested		2	190	198	0.8943	0.444466	0.449829	AAATGAGGTGCTTGTCGGAT	CTCCTTACACCTGGCCAATC	94	20	291	20	59.556	59.550	45.000	55.000	3.00	6.00	2.00	0.00	9.8000	6.9000	5.00	3.00	167	26	13	ca	AC
IO1EVRN02CA5PV	IO1EVRN02CA5PV_A_0	Not_tested		3	190	211	0.8947	0.301147	0.593585	CGATGTGTTGGTCTTTGCTG	TGGTTTCCCAATTGTTGGAC	150	20	360	20	60.301	60.594	50.000	45.000	2.00	6.00	1.00	2.00	8.5000	7.9000	4.00	1.00	267	18	6	aga	AAG
cons2229_2	cons2229_2_A_0	Not_tested		1	90	126	0.8951	0.759154	0.135900	CAGATTGTGCTGATGAAGGG	TGTATCTGCAGGCACTTTGG	295	20	420	20	59.241	59.864	50.000	50.000	3.00	6.00	0.00	0.00	9.7000	8.8000	5.00	0.00	333	16	8	ac	AC
cons2115_4	cons2115_4_A_0	Not_tested		3	190	224	0.8965	0.475706	0.420772	GGGTCCAGGCTTTGTTTCTT	ATTCTTCCAGTGGTGTGCCT	24	20	247	20	60.476	59.579	50.000	50.000	3.00	5.00	0.00	0.00	7.0000	9.7000	4.00	0.00	179	20	5	atac	ACAT
cons1970_3_A_1	cons1970_3_A_1	Not_tested		1	90	132	0.9045	0.010545	0.893958	CATGGTTACCTGGCCTCACT	GCAGGTTCGGGTGAATGTAA	97	20	228	20	59.989	60.894	55.000	50.000	5.00	3.00	1.00	1.00	6.4000	6.0000	5.00	1.00	175	12	6	ga	AG
IO1EVRN02B7E1V	IO1EVRN02B7E1V_A_0	Not_tested		1	90	122	0.9052	0.345214	0.559985	CATCCAAAGTCTCGAGGTCC	TGTCTCACAGCCTCGGTTTA	87	20	208	20	59.655	59.440	55.000	50.000	6.00	3.00	3.00	2.00	9.1000	6.0000	5.00	0.00	137	16	8	ac	AC
IO1EVRN02B7E1V	IO1EVRN02B7E1V_A_0	Not_tested		1	90	123	0.9052	0.345214	0.559985	CCATCCAAAGTCTCGAGGTC	TGTCTCACAGCCTCGGTTTA	86	20	208	20	59.655	59.440	55.000	50.000	6.00	3.00	2.00	2.00	7.6000	6.0000	5.00	1.00	137	16	8	ac	AC
IO1EVRN02BTIXU	IO1EVRN02BTIXU_A_0	Not_tested		2	140	178	0.912	0.481074	0.430926	TGCGGGTTTTGTGAAATTCT	AAGACATGCAGGTGGTTGGT	112	20	289	20	60.481	60.431	40.000	50.000	5.00	6.00	3.00	0.00	6.6000	8.2000	4.00	0.00	151	42	14	ttc	AAG
cons2091_3	cons2091_3_A_0	Not_tested		3	190	211	0.9139	0.493082	0.420772	CCGAAAACATGCAGGTTAGG	AGCTTCAGGGTTGTGGACAT	79	20	289	20	60.493	59.579	50.000	50.000	8.00	4.00	2.00	2.00	7.5000	6.3000	4.00	1.00	221	36	9	tgga	ACCT
cons2115_4	cons2115_4_A_0	Not_tested		2	140	171	0.9161	0.495347	0.420772	CCCAATTTCTTGAATGGAGC	ATTCTTCCAGTGGTGTGCCT	77	20	247	20	59.505	59.579	45.000	50.000	4.00	5.00	2.00	0.00	9.4000	9.7000	4.00	1.00	179	20	5	atac	ACAT
cons2518_2	cons2518_2_A_0	Not_tested		3	190	211	0.9195	0.483253	0.436265	AAGCGGAACCTTAGCTGTTG	CCACCCAAGCTTATTTCCTG	69	20	279	20	59.517	59.564	50.000	50.000	4.00	6.00	0.00	1.00	7.0000	8.2000	5.00	3.00	168	28	14	tg	AC
cons952_4	cons952_4_A_0	Not_tested		1	90	120	0.9195	0.024663	0.894857	CAACGACTGCCTTCTGAACA	GCTCATCAAGGCAAAGATGC	161	20	280	20	60.025	60.895	50.000	50.000	5.00	4.00	2.00	2.00	6.7000	8.1000	6.00	1.00	208	16	8	tg	AC
IO1EVRN02BQSN2	IO1EVRN02BQSN2_A_0	Not_tested		5	290	305	0.9272	0.617795	0.309402	CCGATAAATCTTCCCACCAG	TGGACACAGTGGTGCCTCTA	11	20	315	20	59.382	60.309	50.000	55.000	4.00	5.00	1.00	2.00	7.9000	5.7000	5.00	1.00	218	20	10	ac	AC
IO1EVRN02B5IV5	IO1EVRN02B5IV5_A_0	Not_tested		1	90	127	0.9278	0.609876	0.317935	AGGCCCCTGTTTGGTTATGT	GGAGTGTGGATGTCAGCAAA	81	20	207	20	60.610	59.682	50.000	50.000	4.00	3.00	0.00	1.00	5.6000	8.8000	4.00	3.00	145	14	7	ca	AC
IO1EVRN02B91E6	IO1EVRN02B91E6_A_0	Not_tested		1	90	134	0.9288	0.212679	0.716126	TCATCAGTTGGCTCTCATGG	TCCTCTTTAGGTCAGGTGGC	21	20	154	20	59.787	59.284	50.000	55.000	4.00	3.00	2.00	2.00	8.4000	9.4000	2.00	1.00	75	36	18	ca	AC
cons947_2	cons947_2_A_0	Not_tested		1	90	91	0.9302	0.564478	0.365769	GAAGCACTCGATGCCTGACT	TGGCGTCTGATGATAGCAAA	177	20	267	20	60.564	60.366	55.000	45.000	6.00	4.00	2.00	2.00	6.4000	8.8000	4.00	1.00	235	12	6	ct	AG
IO1EVRN02CEQTD	IO1EVRN02CEQTD_A_0	Not_tested		1	90	93	0.9304	0.834931	0.095488	TTGCTTTCAGGACTGTCTGC	AAGGCAGTGTTCATGCTGTG	202	20	294	20	59.165	59.905	50.000	50.000	5.00	4.00	3.00	0.00	8.2000	6.7000	5.00	1.00	241	18	9	ct	AG
IO1EVRN02BSQZQ	IO1EVRN02BSQZQ_A_0	screen	43106_35	1	90	119	3.8833	0.024663	3.858676	CTTGCAGACAAACCTCGACA	CTTTACGTACGAACGACGACT	27	20	145	21	60.025	57.141	50.000	47.619	4.00	6.00	0.00	1.00	8.4000	8.1000	3.00	1.00	97	20	10	ca	AC	best	no
cons2268_2	cons2268_2_A_0	Not_tested		2	140	158	0.9354	0.839509	0.095924	GGGACAGACTGGGTGGTACA	AGGAGCATGGAAGAGCTGAA	147	20	304	20	60.840	60.096	60.000	50.000	5.00	4.00	2.00	0.00	5.4000	7.0000	3.00	2.00	192	36	18	gt	AC
cons2546_3	cons2546_3_A_0	Not_tested		1	90	98	0.9478	0.125826	0.821928	AACACATTCTGGCCTGCTCT	GGACTCCATCCTCCAAAAGG	227	20	324	20	59.874	60.822	50.000	55.000	4.00	5.00	0.00	1.00	7.9000	8.5000	4.00	1.00	289	12	6	tg	AC
IO1EVRN02BTIXU	IO1EVRN02BTIXU_A_0	Not_tested		4	240	268	0.949	0.842644	0.106310	TCTTATTGCGGGTTTTGTGA	ATTCCATTGGCAGAAGGATG	106	20	373	20	59.157	59.894	40.000	45.000	2.00	5.00	1.00	2.00	6.7000	8.1000	3.00	0.00	151	42	14	ttc	AAG
IO1EVRN02CJUSM	IO1EVRN02CJUSM_A_0	Not_tested		2	190	196	0.952	0.444466	0.507521	AAATGAGGTGCTTGTCGGAT	CCTTACACCTGGCCAATCTG	94	20	289	20	59.556	60.508	45.000	55.000	3.00	6.00	2.00	2.00	9.8000	6.6000	5.00	3.00	167	26	13	ca	AC
IO1EVRN02BYDC8	IO1EVRN02BYDC8_A_0	Not_tested		2	140	163	0.9547	0.834931	0.119809	CGTGGATTGGTGCTACTCAC	GTGACCCAGAGCTCCATGTT	98	20	260	20	59.165	60.120	55.000	55.000	3.00	6.00	2.00	2.00	6.4000	6.6000	5.00	1.00	210	14	7	ac	AC
IO1EVRN02B40NL	IO1EVRN02B40NL_A_0	Not_tested		1	90	102	0.9603	0.723618	0.236656	TTGCAAGCAAATGAGTCCAT	GCCGGGAGTACAAGTAGCAC	187	20	288	20	59.276	59.763	40.000	60.000	6.00	4.00	3.00	3.00	8.1000	7.9000	3.00	1.00	224	36	18	gt	AC
cons857_15	cons857_15_A_0	Not_tested		1	90	125	0.9613	0.721427	0.239857	ACAGGCACAACAGAGGCATT	TGCATCCTTGACAAACTCCA	264	20	388	20	60.721	60.240	50.000	45.000	2.00	5.00	1.00	1.00	8.4000	8.2000	4.00	1.00	338	14	7	ca	AC
cons1158_4	cons1158_4_A_0	Not_tested		2	140	157	0.9694	0.595822	0.373535	GGGAAGGCCTGACAGAAGAT	CGGAGCTGCGATGTTTCTAT	53	20	209	20	60.596	60.374	55.000	50.000	6.00	6.00	2.00	2.00	6.6000	5.6000	4.00	3.00	106	27	9	gag	AGG
cons1617_4	cons1617_4_A_0	Not_tested		2	190	199	0.9833	0.284374	0.698895	CGACACTAAGCCACATTCCA	GGTCTACGCTTTGTGTTGGC	151	20	349	20	59.716	60.699	50.000	55.000	3.00	2.00	0.00	2.00	8.5000	10.0000	7.00	2.00	261	14	7	ac	AC
cons1743_4	cons1743_4_A_0	Not_tested		5	290	320	0.9839	0.821385	0.162500	TGGTGCTGTGGTCTGGTAGT	TCTCTTGTTGTCGTGCCATC	46	20	365	20	59.179	59.837	55.000	50.000	2.00	3.00	1.00	2.00	5.1000	8.1000	3.00	0.00	153	36	18	ac	AC
cons1947_4	cons1947_4_A_0	Not_tested		1	90	95	0.9845	0.151533	0.832993	AGACCTTTTAGGCAGAGGGC	CAAGCTCCCGTGTGAAAGTC	263	20	357	20	59.848	60.833	55.000	55.000	3.00	4.00	2.00	1.00	10.9000	6.4000	4.00	3.00	286	24	6	ggat	ACCT	best
cons1581_2	cons1581_2_A_0	Not_tested		1	90	122	0.9935	0.837261	0.156287	ATCACGTGCAAGTCGCTTTT	GCCACAGTGTTTCTTCGGTT	128	20	249	20	60.837	60.156	45.000	50.000	6.00	5.00	0.00	0.00	7.3000	9.9000	4.00	0.00	172	21	7	cag	AGC	best
cons105_6	cons105_6_A_0	Not_tested		2	190	194	0.9984	0.144675	0.853767	TAGCACTGGTCATCTGACGG	GAAGAAAAGACGGTTCCCAA	98	20	291	20	59.855	59.146	55.000	45.000	6.00	3.00	2.00	1.00	9.6000	10.0000	3.00	0.00	196	14	7	ca	AC
cons2283_2	cons2283_2_A_0	Not_tested		1	90	137	1.0041	0.344173	0.659953	CTGCTGCTTTGCTAGCTTCA	AGCGTCATTAAACCTCTGGC	235	20	371	20	59.656	59.340	50.000	50.000	6.00	4.00	2.00	2.00	7.0000	9.7000	3.00	0.00	258	18	6	ctg	ACG
IO1EVRN02CGLI7	IO1EVRN02CGLI7_A_0	Not_tested		5	290	307	1.0063	0.954397	0.051910	CCCCATGCTCAACTTGTGTT	AAATAGTGACCCCTCCCCAC	25	20	331	20	60.954	60.052	50.000	55.000	5.00	3.00	2.00	0.00	6.4000	9.4000	3.00	1.00	204	10	5	ca	AC
cons1947_4	cons1947_4_A_0	Not_tested		2	140	161	1.0081	0.175084	0.832993	TCAGTCGTTTTGCTCGTCTG	CAAGCTCCCGTGTGAAAGTC	197	20	357	20	60.175	60.833	50.000	55.000	4.00	4.00	1.00	1.00	6.4000	6.4000	3.00	1.00	286	24	6	ggat	ACCT
IO1EVRN02CJUSM	IO1EVRN02CJUSM_A_0	Not_tested		1	90	134	1.0105	0.205406	0.805098	GTACCCTTCTCCCCTCAACC	CTGCGTGAAGTGGGTATTTG	139	20	272	20	59.795	59.195	60.000	50.000	4.00	2.00	0.00	0.00	8.2000	7.2000	5.00	1.00	167	26	13	ca	AC
IO1EVRN02CC6U2	IO1EVRN02CC6U2_A_0	Not_tested		2	140	174	1.0117	0.024663	0.987026	TCTTTGGCTCACTGTGTTCG	ACAAGCCCATTCTGCCTTTT	26	20	199	20	60.025	60.987	50.000	45.000	5.00	3.00	2.00	1.00	8.4000	7.3000	4.00	0.00	166	14	7	tg	AC	best
IO1EVRN02B40NL	IO1EVRN02B40NL_A_0	Not_tested		1	90	104	1.0124	0.775718	0.236656	CCTTGCAAGCAAATGAGTCC	GCCGGGAGTACAAGTAGCAC	185	20	288	20	60.776	59.763	50.000	60.000	8.00	4.00	1.00	3.00	7.6000	7.9000	4.00	2.00	224	36	18	gt	AC
cons1850_2	cons1850_2_A_0	Not_tested		2	140	154	1.013	0.711868	0.301147	TGAAGGTCCCACTAAGCACA	TTGGTTCCAGCTGTCGTGTA	83	20	236	20	59.288	60.301	50.000	50.000	3.00	6.00	0.00	2.00	8.2000	5.4000	4.00	2.00	183	16	8	ac	AC
cons1595_2	cons1595_2_A_0	Not_tested		2	140	182	1.0208	0.478496	0.542255	CATGGGACCAGATTGCAGTA	ACACGGGCAGTCTGATGAAT	71	20	252	20	59.522	60.542	50.000	50.000	4.00	5.00	2.00	2.00	5.7000	6.9000	6.00	2.00	93	24	12	gt	AC
IO1EVRN02BYDC8	IO1EVRN02BYDC8_A_0	Not_tested		1	90	127	1.0214	0.298018	0.723365	ACCCAGTGCACAGGAAAGAG	GAACTGCCAGGTGAGGTGAC	149	20	275	20	60.298	60.723	55.000	60.000	8.00	5.00	0.00	3.00	6.7000	6.1000	4.00	1.00	210	14	7	ac	AC
cons2527_2	cons2527_2_A_0	Not_tested		1	140	147	1.0223	0.445465	0.576805	TGTGATAGCTGGCAGTGCAT	AATTGACAGTGGGACGTGCT	25	20	171	20	60.445	60.577	50.000	50.000	5.00	4.00	2.00	2.00	8.4000	7.9000	4.00	1.00	69	28	14	ac	AC
cons1233_6	cons1233_6_A_0	Not_tested		2	140	153	1.028	0.012060	1.015981	CTGGCAGTGCTGATTTTCAA	GGCTGAAAGATGTCCCATCA	194	20	346	20	59.988	61.016	45.000	50.000	5.00	5.00	3.00	3.00	7.3000	6.9000	5.00	0.00	220	10	5	ta	AT
cons1005_8	cons1005_8_A_0	Not_tested		1	90	115	1.0311	0.861391	0.169745	GTCAGCTGTGACTTCCCCTG	TTAAGGGAGATGAGGCATCG	95	20	209	20	60.861	60.170	60.000	50.000	6.00	5.00	1.00	3.00	9.7000	8.6000	4.00	1.00	146	12	6	ag	AG
IO1EVRN02BXQUB	IO1EVRN02BXQUB_A_0	screen	43106_36	1	90	123	1.2416	0.059875	1.181685	AGGGCAAAAGAAGGTTGGAT	GCAGTTCAGATCAGATGGAGG	75	20	197	21	59.940	59.818	45.000	52.381	3.00	6.00	2.00	0.00	8.1000	9.4000	3.00	0.00	110	30	10	gag	AGG	best	yes	not tested
IO1EVRN02BTIXU	IO1EVRN02BTIXU_A_0	Not_tested		3	240	245	1.0318	0.481074	0.550689	TGCGGGTTTTGTGAAATTCT	ATGCTGAAGCTACCATGCAA	112	20	356	20	60.481	59.449	40.000	45.000	5.00	4.00	3.00	2.00	6.6000	8.8000	3.00	1.00	151	42	14	ttc	AAG
cons85_5_A_1	cons85_5_A_1	Not_tested		2	140	186	1.0344	0.396944	0.637466	CTGGAGCATTGCCAGAACTT	AGCAACGCCCATTGTTTAGA	137	20	322	20	60.397	60.637	50.000	45.000	5.00	4.00	3.00	2.00	6.7000	6.0000	6.00	1.00	233	36	9	atct	AGAT
cons1000_2	cons1000_2_A_0	Not_tested		3	190	215	1.0349	0.318812	0.716126	GCATGTTCAGCGTCACAAAC	ATGAAAGGAACAGGCTGAGG	39	20	253	20	60.319	59.284	50.000	50.000	4.00	5.00	1.00	1.00	7.0000	8.2000	6.00	1.00	83	14	7	gt	AC
cons305_6	cons305_6_A_0	Not_tested		2	140	190	1.0384	0.433612	0.604759	GAATGTTTTGCCAACGTTCA	CACCATGTAATTTGAGGCCA	139	20	328	20	59.566	59.395	40.000	45.000	6.00	4.00	2.00	2.00	6.7000	11.2000	3.00	1.00	189	68	17	tatc	AGAT
IO1EVRN02BUMA7	IO1EVRN02BUMA7_A_0	Not_tested		1	90	95	1.0393	0.006945	1.032397	CCGTTTCCACTGCATACCTT	TCAGTCTGTTCCCTGCAGTC	116	20	210	20	59.993	58.968	50.000	55.000	5.00	6.00	0.00	2.00	7.9000	6.4000	6.00	0.00	148	14	7	tc	AG	best
IO1EVRN02CJ05T	IO1EVRN02CJ05T_A_0	Not_tested		1	90	137	1.0397	0.557015	0.482662	TCGCTGGTCTGAGATGAACA	CCATCAGTCTGGGCGATTAC	4	20	140	20	60.557	60.483	50.000	55.000	5.00	5.00	2.00	0.00	6.7000	5.6000	4.00	0.00	45	18	6	caa	AAC	best
IO1EVRN02CEJXP	IO1EVRN02CEJXP_A_0	screen	43106_37	1	90	124	2.2114	0.080729	2.130622	CAGACAAAACCAGAAGGGGA	TTTGGTCTCACATCTGACTGC	232	20	355	21	60.081	58.869	50.000	47.619	2.00	6.00	0.00	2.00	10.9000	7.9000	6.00	1.00	267	30	10	gag	AGG	best	yes	not tested
IO1EVRN02B0C25	IO1EVRN02B0C25_A_0	Not_tested		4	240	264	1.0431	0.833259	0.209870	GCGGAGTGTAGAGGTCATGC	CCAGAGACTGGCAATAGGGA	1	20	264	20	60.833	60.210	60.000	55.000	4.00	5.00	2.00	0.00	8.4000	9.4000	3.00	1.00	210	14	7	ac	AC
IO1EVRN02BQSN2	IO1EVRN02BQSN2_A_0	Not_tested		2	140	178	1.0482	0.738752	0.309402	CTGTGGACTGACTCCATTGC	TGGACACAGTGGTGCCTCTA	138	20	315	20	59.261	60.309	55.000	55.000	7.00	5.00	2.00	2.00	8.4000	5.7000	6.00	1.00	218	20	10	ac	AC
IO1EVRN02CFV64	IO1EVRN02CFV64_A_0	Not_tested		2	140	158	1.0493	0.497287	0.551983	CTGAGTGAGAGAGGGAGGGA	TGCAAACACCAACAGAATGG	6	20	163	20	59.503	60.552	60.000	45.000	3.00	4.00	0.00	1.00	9.4000	8.4000	3.00	0.00	33	16	8	ga	AG
IO1EVRN02BYQTW	IO1EVRN02BYQTW_A_0	Not_tested		1	90	126	1.0541	0.951063	0.103024	CGGAACTACTTCCCTACCCA	TTTGGTTTTGGTTGGTTGGT	74	20	199	20	59.049	60.103	55.000	40.000	8.00	0.00	0.00	0.00	9.4000	8.2000	4.00	3.00	121	20	5	acca	AACC
cons2211_4	cons2211_4_A_0	Not_tested		2	140	187	1.0544	0.820062	0.234379	TCAGAGTGGAACCATGAGGA	TGGAAATGTCGCTGAAACAA	161	20	347	20	59.180	60.234	50.000	40.000	4.00	4.00	0.00	1.00	7.9000	7.0000	4.00	0.00	262	52	13	taga	AGAT
cons952_4	cons952_4_A_0	Not_tested		1	90	119	1.0548	0.024663	1.030113	CAACGACTGCCTTCTGAACA	CTCATCAAGGCAAAGATGCTC	161	20	279	21	60.025	59.970	50.000	47.619	5.00	4.00	2.00	2.00	6.7000	8.2000	6.00	3.00	208	16	8	tg	AC
IO1EVRN02B5IV5	IO1EVRN02B5IV5_A_0	Not_tested		1	90	101	1.0587	0.609876	0.448810	AGGCCCCTGTTTGGTTATGT	AGTGTGATGTGCCTGATTGG	81	20	181	20	60.610	59.551	50.000	50.000	4.00	2.00	0.00	0.00	5.6000	8.4000	4.00	0.00	145	14	7	ca	AC
cons858_3	cons858_3_A_0	Not_tested		1	140	140	1.0591	0.197963	0.861164	TGGGTTTTAGGTGTTTCCCA	ATGTTGTGTTGGCAGAGGAA	34	20	173	20	60.198	59.139	45.000	45.000	4.00	3.00	0.00	0.00	9.7000	8.2000	4.00	2.00	74	10	5	gt	AC
cons2546_3	cons2546_3_A_0	Not_tested		1	90	97	1.0612	0.125826	0.935398	AACACATTCTGGCCTGCTCT	GACTCCATCCTCCAAAAGGA	227	20	323	20	59.874	59.065	50.000	50.000	4.00	4.00	0.00	3.00	7.9000	8.2000	4.00	2.00	289	12	6	tg	AC
IO1EVRN02CJ05T	IO1EVRN02CJ05T_A_0	Not_tested		1	90	135	1.0628	0.580148	0.482662	GCTGGTCTGAGATGAACACG	CCATCAGTCTGGGCGATTAC	6	20	140	20	59.420	60.483	55.000	55.000	5.00	5.00	2.00	0.00	8.1000	5.6000	4.00	1.00	45	18	6	caa	AAC
IO1EVRN02CJ05T	IO1EVRN02CJ05T_A_0	Not_tested		1	90	136	1.0628	0.580148	0.482662	CGCTGGTCTGAGATGAACAC	CCATCAGTCTGGGCGATTAC	5	20	140	20	59.420	60.483	55.000	55.000	5.00	5.00	1.00	0.00	6.4000	5.6000	4.00	0.00	45	18	6	caa	AAC
IO1EVRN02BQSN2	IO1EVRN02BQSN2_A_0	Not_tested		5	290	306	1.0649	0.755541	0.309402	ACCGATAAATCTTCCCACCA	TGGACACAGTGGTGCCTCTA	10	20	315	20	59.244	60.309	45.000	55.000	4.00	5.00	0.00	2.00	8.2000	5.7000	5.00	1.00	218	20	10	ac	AC
IO1EVRN02BQSN2	IO1EVRN02BQSN2_A_0	Not_tested		1	90	125	1.066	0.756619	0.309402	AAATCATGAATTCCCCACCC	TGGACACAGTGGTGCCTCTA	191	20	315	20	60.757	60.309	45.000	55.000	8.00	5.00	0.00	2.00	9.4000	5.7000	4.00	0.00	218	20	10	ac	AC
cons1573_8	cons1573_8_A_0	Not_tested		1	140	140	1.0697	0.119809	0.949937	AGATGTGGTTGCCAGGAGAC	CACCGTGACATAAACAAGCC	18	20	157	20	60.120	59.050	55.000	50.000	3.00	5.00	3.00	1.00	6.1000	9.7000	4.00	1.00	104	14	7	ac	AC
cons2268_2	cons2268_2_A_0	Not_tested		1	90	117	1.0712	0.975723	0.095488	CTGGGACAGACTGGGTGGTA	GCTGTGCTGTCCAGGTAACA	145	20	261	20	60.976	59.905	60.000	55.000	5.00	4.00	2.00	1.00	7.2000	6.0000	6.00	3.00	192	36	18	gt	AC
cons2268_2	cons2268_2_A_0	Not_tested		2	140	160	1.0716	0.975723	0.095924	CTGGGACAGACTGGGTGGTA	AGGAGCATGGAAGAGCTGAA	145	20	304	20	60.976	60.096	60.000	50.000	5.00	4.00	2.00	0.00	7.2000	7.0000	3.00	0.00	192	36	18	gt	AC
cons1599_2	cons1599_2_A_0	Not_tested		1	90	126	1.0739	0.898812	0.175084	TCCTGACGTTGTGAGGACAT	CAGACAGGCAACACATACCG	271	20	396	20	59.101	60.175	50.000	55.000	7.00	2.00	2.00	2.00	6.3000	8.9000	4.00	1.00	354	14	7	gt	AC	best
IO1EVRN02BTICI	IO1EVRN02BTICI_A_0	Not_tested		1	90	134	1.0747	0.524367	0.550349	GACACAGGCAATAGCAGCAC	CACTCACTGCCTTCCTTCCT	0	20	133	20	59.476	59.450	55.000	55.000	4.00	3.00	0.00	0.00	7.9000	8.2000	5.00	1.00	96	12	6	ca	AC
cons627_10	cons627_10_A_0	Not_tested		1	90	104	1.079	0.610582	0.468413	CCCAATCAACTGTCCAACAA	GGATGGTTCACGGTGGTAAT	2	20	105	20	59.389	59.532	45.000	50.000	3.00	5.00	1.00	2.00	7.0000	5.6000	4.00	2.00	65	12	6	tg	AC	best
cons352_26	cons352_26_A_0	Not_tested		1	140	145	1.0888	1.016131	0.072672	GTTGCGTGTAGTGAACGGGT	TGATGAACCTGACGCCATAA	125	20	269	20	61.016	60.073	55.000	45.000	3.00	4.00	2.00	1.00	11.1000	6.2000	4.00	1.00	195	16	8	ct	AG
cons2179_2	cons2179_2_A_0	Not_tested		2	190	199	1.092	0.080962	1.011075	GCATTCCAGGCAATCAAAGT	AGTTGGGAACTTGAGATGGG	8	20	206	20	60.081	58.989	45.000	50.000	5.00	5.00	1.00	0.00	6.7000	9.6000	4.00	3.00	142	16	8	ac	AC
IO1EVRN02CH47C	IO1EVRN02CH47C_A_0	Not_tested		1	90	113	1.0939	0.667134	0.426779	AATGCATTGCAGGTACGCTT	CACCAGTGTGGCAACCATAA	122	20	234	20	60.667	60.427	45.000	50.000	8.00	4.00	2.00	1.00	10.2000	6.2000	4.00	2.00	152	30	15	ac	AC
cons2229_2	cons2229_2_A_0	Not_tested		2	140	156	1.0989	0.962973	0.135900	GGCAGGTGAGACAGCAGTAA	TGTATCTGCAGGCACTTTGG	265	20	420	20	59.037	59.864	55.000	50.000	4.00	6.00	1.00	0.00	5.7000	8.8000	4.00	0.00	333	16	8	ac	AC
cons1581_2	cons1581_2_A_0	Not_tested		1	90	136	1.1097	0.953367	0.156287	CTTTTGTACGGTCCATCACG	GCCACAGTGTTTCTTCGGTT	114	20	249	20	59.047	60.156	50.000	50.000	5.00	5.00	2.00	0.00	8.4000	9.9000	3.00	1.00	172	21	7	cag	AGC
cons92_6	cons92_6_A_0	screen	43106_38	1	90	128	4.3161	0.065396	4.250655	TGGAGATCCCTTCTGGTACG	ACACATTAACCTCATTCTGCCT	127	20	254	22	60.065	57.749	55.000	40.909	4.00	4.00	2.00	0.00	7.1000	9.7000	3.00	1.00	204	20	10	gt	AC	best	yes	not tested
IO1EVRN02CKT1U	IO1EVRN02CKT1U_A_0	Not_tested		5	290	318	1.1118	1.000680	0.111077	CATTTTCAAGGCTCAGAGTCG	TCCAGTTCCCACTAGCAACC	15	21	332	20	60.001	60.111	47.619	55.000	5.00	5.00	3.00	3.00	8.1000	8.2000	3.00	2.00	135	16	8	ct	AG
IO1EVRN02CGLI7	IO1EVRN02CGLI7_A_0	Not_tested		5	290	316	1.1129	0.882618	0.230279	GTACTCCAACAAGGAGGCCC	ACCCCTCCCCACACTTAGAC	8	20	323	20	60.883	60.230	60.000	60.000	4.00	3.00	3.00	1.00	12.4000	5.4000	5.00	0.00	204	10	5	ca	AC
cons1850_2	cons1850_2_A_0	Not_tested		2	140	157	1.1143	0.711868	0.402462	TGAAGGTCCCACTAAGCACA	ATTTTGGTTCCAGCTGTCGT	83	20	239	20	59.288	59.598	50.000	45.000	3.00	6.00	0.00	0.00	8.2000	7.8000	3.00	2.00	183	16	8	ac	AC
cons858_3	cons858_3_A_0	Not_tested		1	140	149	1.1145	0.197963	0.916535	TGGGTTTTAGGTGTTTCCCA	CGGGCTTTTATGTTGTGTTG	34	20	182	20	60.198	59.083	45.000	45.000	4.00	2.00	0.00	0.00	9.7000	7.0000	3.00	2.00	74	10	5	gt	AC
cons378_4	cons378_4_A_0	Not_tested		1	90	100	1.1175	0.464520	0.653018	GTCTGGGAGCCATACAGGAC	TCCATCATACGCTCACATCG	227	20	326	20	59.535	60.653	60.000	50.000	5.00	3.00	1.00	2.00	7.6000	8.6000	5.00	1.00	267	10	5	gt	AC	best
IO1EVRN02B7E1V	IO1EVRN02B7E1V_A_0	Not_tested		2	140	152	1.1201	0.560151	0.559985	TCATATCCCTCTGGCTGGAA	TGTCTCACAGCCTCGGTTTA	57	20	208	20	60.560	59.440	50.000	50.000	4.00	3.00	0.00	2.00	8.5000	6.0000	5.00	2.00	137	16	8	ac	AC
cons1005_8	cons1005_8_A_0	Not_tested		1	90	104	1.1206	0.260757	0.859840	CAGCTGTGACTTCCCCTGAT	ATGAGGCATCGTGCATTAAA	97	20	200	20	60.261	59.140	55.000	40.000	6.00	4.00	2.00	3.00	6.6000	6.6000	4.00	1.00	146	12	6	ag	AG
cons2262_5	cons2262_5_A_0	Not_tested		1	140	142	1.1216	0.585216	0.536418	TGTCTTTTCTGGCTGACCAA	CATGGTTAACCTGGCGTGTA	136	20	277	20	59.415	59.464	45.000	50.000	3.00	8.00	1.00	2.00	8.2000	5.4000	5.00	0.00	211	18	9	ac	AC
cons802_5	cons802_5_A_0	Not_tested		1	90	138	1.1248	0.933135	0.191659	CAACCCAAGCTGCTTTTCAG	CCCTTAAACGGGAAGAAACC	137	20	274	20	60.933	59.808	50.000	50.000	7.00	5.00	1.00	0.00	7.0000	8.2000	4.00	1.00	185	18	9	tc	AG
cons802_5	cons802_5_A_0	Not_tested		1	90	139	1.1248	0.933135	0.191659	CAACCCAAGCTGCTTTTCAG	CCCCTTAAACGGGAAGAAAC	137	20	275	20	60.933	59.808	50.000	50.000	7.00	7.00	1.00	0.00	7.0000	6.7000	4.00	1.00	185	18	9	tc	AG
cons1233_6	cons1233_6_A_0	Not_tested		2	140	173	1.1258	0.013607	1.112175	TCCTTTGATTCCAATGCTCC	GGTCCTTCCCAGGAACAAA	112	20	284	19	60.014	59.888	45.000	52.632	5.00	6.00	0.00	2.00	9.4000	7.0000	6.00	2.00	220	10	5	ta	AT
IO1EVRN02CGJWW	IO1EVRN02CGJWW_A_0	Not_tested		1	90	93	1.1274	0.117817	1.009608	ATGGCATAGCAGTAGTCGGG	GCAACTAACCCCCTCTTGTTC	19	20	111	21	60.118	59.990	55.000	52.381	5.00	3.00	0.00	0.00	11.4000	6.7000	4.00	2.00	50	10	5	gt	AC	best
cons749_4	cons749_4_A_0	Not_tested		2	190	195	1.1404	0.613219	0.527169	TAACATTCATTCCCCTGCCT	CTGATCACCCTGTCAATCCA	84	20	278	20	59.387	59.473	45.000	50.000	2.00	6.00	0.00	0.00	9.7000	8.1000	3.00	1.00	128	18	9	ca	AC
cons2330_2	cons2330_2_A_0	Not_tested		1	90	137	1.1417	0.524309	0.617395	AGCAGCGTATTCCCAAAGAG	GCCACTCGCCTGTTAACTTT	17	20	153	20	59.476	59.383	50.000	50.000	3.00	6.00	0.00	2.00	6.7000	6.7000	4.00	2.00	94	34	17	ag	AG
cons2330_2	cons2330_2_A_0	Not_tested		1	140	148	1.1454	0.528040	0.617395	AATGCAAATGAAGCAGCGTA	GCCACTCGCCTGTTAACTTT	6	20	153	20	59.472	59.383	40.000	50.000	4.00	6.00	2.00	2.00	8.9000	6.7000	4.00	3.00	94	34	17	ag	AG
IO1EVRN02CGLI7	IO1EVRN02CGLI7_A_0	Not_tested		5	290	301	1.146	0.882618	0.263346	GTACTCCAACAAGGAGGCCC	TAGACACCGCAATGTCCTCA	8	20	308	20	60.883	60.263	60.000	50.000	4.00	6.00	3.00	2.00	12.4000	8.2000	4.00	2.00	204	10	5	ca	AC
cons2330_2	cons2330_2_A_0	Not_tested		1	140	140	1.1474	0.154878	0.992480	GAAGCAGCGTATTCCCAAAG	AGCCACTCGCCTGTTAACTT	15	20	154	20	59.845	59.008	50.000	50.000	3.00	6.00	0.00	3.00	7.3000	6.7000	3.00	3.00	94	34	17	ag	AG
IO1EVRN02CB7MP	IO1EVRN02CB7MP_A_0	Not_tested		2	140	152	1.1497	0.515207	0.634484	CTCCAGCGTTGACAAAAGTG	GGGTGTACATCCTCACCCAA	164	20	315	20	59.485	60.634	50.000	55.000	5.00	8.00	3.00	0.00	6.7000	10.0000	3.00	1.00	230	16	8	tg	AC
IO1EVRN02CGJWW	IO1EVRN02CGJWW_A_0	Not_tested		1	90	90	1.1504	0.140832	1.009608	GCATAGCAGTAGTCGGGGAG	GCAACTAACCCCCTCTTGTTC	22	20	111	21	59.859	59.990	60.000	52.381	2.00	3.00	0.00	0.00	9.4000	6.7000	4.00	1.00	50	10	5	gt	AC
IO1EVRN02BUMA7	IO1EVRN02BUMA7_A_0	Not_tested		1	90	99	1.1526	0.006945	1.145637	CCGTTTCCACTGCATACCTT	TGTTTCAGTCTGTTCCCTGC	116	20	214	20	59.993	58.854	50.000	50.000	5.00	5.00	0.00	2.00	7.9000	9.7000	4.00	0.00	148	14	7	tc	AG
IO1EVRN02B0HWM	IO1EVRN02B0HWM_A_0	Not_tested		1	90	90	1.1529	0.132570	1.020289	CTGGCTTCCCTCACTACGTC	GGTGACTGGGTAACGTCTGAA	167	20	256	21	59.867	60.020	60.000	52.381	4.00	4.00	2.00	1.00	7.8000	7.0000	4.00	2.00	200	22	11	gt	AC
IO1EVRN02B0HWM	IO1EVRN02B0HWM_A_0	Not_tested		1	90	92	1.1529	0.132570	1.020289	GTCTGGCTTCCCTCACTACG	GGTGACTGGGTAACGTCTGAA	165	20	256	21	59.867	60.020	60.000	52.381	2.00	4.00	2.00	1.00	7.4000	7.0000	4.00	2.00	200	22	11	gt	AC
IO1EVRN02CJUSM	IO1EVRN02CJUSM_A_0	Not_tested		1	90	133	1.1553	0.205406	0.949937	GTACCCTTCTCCCCTCAACC	TGCGTGAAGTGGGTATTTGT	139	20	271	20	59.795	59.050	60.000	45.000	4.00	2.00	0.00	0.00	8.2000	7.0000	5.00	1.00	167	26	13	ca	AC
cons2268_2	cons2268_2_A_0	Not_tested		1	90	116	1.1578	1.062353	0.095488	TGGGACAGACTGGGTGGTA	GCTGTGCTGTCCAGGTAACA	146	19	261	20	59.938	59.905	57.895	55.000	5.00	4.00	2.00	1.00	7.2000	6.0000	6.00	3.00	192	36	18	gt	AC
IO1EVRN02B91E6	IO1EVRN02B91E6_A_0	Not_tested		1	90	133	1.1582	0.113696	1.044539	TCCGGATGAGGGTGATACTC	CCAGCGAGTGTATGTGAGCA	3	20	135	20	59.886	61.045	55.000	55.000	6.00	2.00	3.00	2.00	5.4000	8.2000	4.00	3.00	75	36	18	ca	AC
cons2268_2	cons2268_2_A_0	Not_tested		2	140	159	1.1583	1.062353	0.095924	TGGGACAGACTGGGTGGTA	AGGAGCATGGAAGAGCTGAA	146	19	304	20	59.938	60.096	57.895	50.000	5.00	4.00	2.00	0.00	7.2000	7.0000	3.00	0.00	192	36	18	gt	AC
IO1EVRN02CE1LK	IO1EVRN02CE1LK_A_0	Not_tested		1	90	135	1.16	0.095771	1.064190	CAGCTGGCCACCATAGAAAT	TCACACCATCATCCTCTCCTC	107	20	241	21	60.096	60.064	50.000	52.381	6.00	3.00	2.00	0.00	6.9000	7.9000	3.00	0.00	173	35	7	aggag	AGAGG	best
cons1984_2	cons1984_2_A_0	screen	43106_39	2	140	176	1.7739	1.587932	0.185942	GCCCTCATTGAAACATGCTG	TCCCTCCTCTCCCTTTCACT	0	20	175	20	61.588	60.186	50.000	55.000	5.00	1.00	2.00	1.00	8.5000	6.4000	5.00	0.00	53	20	10	ac	AC	best	yes	non specified	inconsistent pattern
cons6_3	cons6_3_A_0	Not_tested		2	140	156	1.1672	1.096303	0.070913	CACTGGGATCGTTGGAGTG	GTACCTCCACCTCCTCCCTC	49	19	204	20	60.096	59.929	57.895	65.000	4.00	4.00	2.00	0.00	6.4000	9.4000	5.00	3.00	128	22	11	ga	AG
cons1233_6	cons1233_6_A_0	Not_tested		2	140	152	1.169	0.152999	1.015981	TGGCAGTGCTGATTTTCAAC	GGCTGAAAGATGTCCCATCA	195	20	346	20	59.847	61.016	45.000	50.000	5.00	5.00	3.00	3.00	6.7000	6.9000	5.00	1.00	220	10	5	ta	AT
cons1756_12	cons1756_12_A_0	Not_tested		1	90	93	1.1691	0.984274	0.184789	TATTCAAATGAGCCTCTGCG	CGCATGCATACACAAACACA	20	20	112	20	59.016	60.185	45.000	45.000	5.00	6.00	2.00	0.00	10.2000	6.4000	4.00	2.00	65	18	9	gt	AC
cons2091_3	cons2091_3_A_0	Not_tested		4	240	253	1.1713	0.873270	0.298018	TGTTTGAATGTTCGGATGCT	ACTCAGCTTCAGGGTTGTGG	41	20	293	20	59.127	60.298	40.000	55.000	4.00	4.00	0.00	0.00	8.1000	8.2000	4.00	0.00	221	36	9	tgga	ACCT
IO1EVRN02B0C25	IO1EVRN02B0C25_A_0	Not_tested		3	240	247	1.1728	0.962973	0.209870	TGCTGGTACCTGCTGTTCTC	CCAGAGACTGGCAATAGGGA	18	20	264	20	59.037	60.210	55.000	55.000	8.00	5.00	0.00	0.00	6.7000	9.4000	4.00	2.00	210	14	7	ac	AC
IO1EVRN02CJ1IG	IO1EVRN02CJ1IG_A_0	Not_tested		4	290	296	1.1771	0.571215	0.605838	ACTGCTTTTCGCAGAAGTGG	GAAAATCAGCGCAGGTATGG	23	20	318	20	60.571	60.606	50.000	50.000	4.00	4.00	2.00	0.00	7.9000	7.4000	7.00	0.00	226	18	6	caa	AAC
cons105_6	cons105_6_A_0	Not_tested		2	190	193	1.178	0.144675	1.033284	TAGCACTGGTCATCTGACGG	AAGAAAAGACGGTTCCCAAAA	98	20	290	21	59.855	59.967	55.000	38.095	6.00	3.00	2.00	0.00	9.6000	7.6000	3.00	0.00	196	14	7	ca	AC
cons802_5	cons802_5_A_0	Not_tested		1	90	110	1.1809	0.506150	0.674734	CCAAGCTGCTTTTCAGGTTT	ACAGGACCAGGCTCTAGGTG	141	20	250	20	59.494	59.325	45.000	60.000	7.00	4.00	1.00	2.00	8.2000	7.9000	3.00	0.00	185	18	9	tc	AG
cons2527_2	cons2527_2_A_0	Not_tested		1	140	145	1.1811	0.160828	1.020289	GCTGGCAGTGCATATTCAAA	AACAGAATTGACAGTGGGACG	32	20	176	21	59.839	60.020	45.000	47.619	6.00	4.00	2.00	2.00	7.3000	9.6000	5.00	0.00	69	28	14	ac	AC
IO1EVRN02BQSN2	IO1EVRN02BQSN2_A_0	screen	43106_40	4	240	269	0.3779	0.068521	0.309402	TTTCCCTAACATTTGGGCTG	TGGACACAGTGGTGCCTCTA	47	20	315	20	59.931	60.309	45.000	55.000	6.00	5.00	1.00	2.00	9.7000	5.7000	3.00	0.00	218	20	10	ac	AC	best	yes	6		yes	8
cons378_4	cons378_4_A_0	Not_tested		1	90	97	1.1856	0.532607	0.653018	TGGGAGCCATACAGGACACT	TCCATCATACGCTCACATCG	230	20	326	20	60.533	60.653	55.000	50.000	3.00	3.00	1.00	2.00	6.1000	8.6000	5.00	0.00	267	10	5	gt	AC
cons378_4	cons378_4_A_0	Not_tested		1	90	98	1.1856	0.532607	0.653018	CTGGGAGCCATACAGGACAC	TCCATCATACGCTCACATCG	229	20	326	20	60.533	60.653	60.000	50.000	3.00	3.00	0.00	2.00	6.1000	8.6000	5.00	1.00	267	10	5	gt	AC
cons1814_12	cons1814_12_A_0	Not_tested		1	90	117	1.1907	0.022302	1.168374	AACTTTGCTGCCAATCTGCT	TTTTCTTTGTGTGCCTGCC	130	20	246	19	60.022	59.832	45.000	47.368	5.00	2.00	1.00	1.00	8.2000	9.7000	3.00	0.00	194	26	13	ac	AC
cons1756_12	cons1756_12_A_0	Not_tested		1	140	147	1.1919	0.157217	1.034689	ATTCAAATGAGCCTCTGCGT	TGATGTTAATGCCTTTCCCA	21	20	167	20	59.843	58.965	45.000	40.000	5.00	4.00	0.00	3.00	9.9000	9.7000	4.00	1.00	65	18	9	gt	AC
cons1461_3	cons1461_3_A_0	screen	43106_41	1	90	104	4.7196	4.511768	0.207829	TTCATACTGTTTGTCTCTGTGCTG	TCAAACCAACACCCAATGAA	2	24	105	20	59.488	59.792	41.667	40.000	5.00	3.00	1.00	0.00	8.5000	6.9000	5.00	3.00	53	22	11	ac	AC	best	no
cons1743_4	cons1743_4_A_0	Not_tested		5	290	309	1.1944	0.668525	0.525918	CTGGTGCTGTGGTCTGGTAG	GTGCCATCCTGCTTGGTAAC	45	20	353	20	59.331	60.526	60.000	55.000	2.00	3.00	1.00	3.00	6.9000	5.4000	3.00	1.00	153	36	18	ac	AC
IO1EVRN02B0HWM	IO1EVRN02B0HWM_A_0	screen	43106_42	1	90	111	1.0316	0.011300	1.020289	TGGCTCGCTTTGACTGTATG	GGTGACTGGGTAACGTCTGAA	146	20	256	21	60.011	60.020	50.000	52.381	3.00	4.00	0.00	1.00	5.6000	7.0000	3.00	0.00	200	22	11	gt	AC	best	no
cons615_9	cons615_9_A_0	screen	43106_43	1	90	111	5.9884	2.887432	3.100969	GCAGTGAATTAGTGAGTGTGCG	TCTGTCTGTGTCCAAGAAGATCA	155	22	265	23	60.887	59.899	50.000	43.478	4.00	6.00	2.00	2.00	9.9000	6.6000	3.00	1.00	182	22	11	tg	AC	best	yes	non specified	inconsistent pattern
cons1005_8_A_1	cons1005_8_A_1	Not_tested		1	90	98	1.2087	0.347318	0.861391	ACGATGCCTCATCTCCCTTA	GGGTGAACAGGCAGACAGAG	189	20	286	20	59.653	60.861	50.000	60.000	5.00	2.00	2.00	0.00	7.5000	6.7000	7.00	3.00	241	10	5	tg	AC	best
cons1756_12	cons1756_12_A_0	Not_tested		1	140	148	1.2116	0.157217	1.054343	ATTCAAATGAGCCTCTGCGT	CTGATGTTAATGCCTTTCCCA	21	20	168	21	59.843	59.946	45.000	42.857	5.00	4.00	0.00	3.00	9.9000	9.7000	5.00	1.00	65	18	9	gt	AC
cons1024_6	cons1024_6_A_0	Not_tested		4	290	298	1.2119	0.657094	0.554836	GTGAATAGGACCTTGCGACG	CATGTGAGTGCGTTGGGTAT	12	20	309	20	60.657	59.445	55.000	50.000	5.00	4.00	3.00	2.00	10.1000	6.8000	3.00	0.00	244	10	5	ca	AC
IO1EVRN02CKT1U	IO1EVRN02CKT1U_A_0	Not_tested		4	290	290	1.2132	1.040562	0.172624	ATACTGCTAATAGCGCTGCCA	ACCAATTGATCCAGTTCCCA	52	21	341	20	60.041	60.173	47.619	45.000	7.00	6.00	3.00	0.00	10.0000	9.7000	4.00	1.00	135	16	8	ct	AG
cons1970_3	cons1970_3_A_0	Not_tested		1	90	119	1.2173	0.194598	1.022702	GAATTCAGACGCATCGTTCA	CAGGTCCTGATGATGTCACCT	56	20	174	21	59.805	59.977	45.000	52.381	6.00	7.00	2.00	3.00	6.7000	7.9000	4.00	3.00	82	10	5	gt	AC	best
cons1970_3	cons1970_3_A_0	Not_tested		1	90	120	1.2173	0.194598	1.022702	TGAATTCAGACGCATCGTTC	CAGGTCCTGATGATGTCACCT	55	20	174	21	59.805	59.977	45.000	52.381	8.00	7.00	2.00	3.00	8.4000	7.9000	4.00	2.00	82	10	5	gt	AC
cons2115_4	cons2115_4_A_0	Not_tested		4	240	281	1.2206	0.495347	0.725269	CCCAATTTCTTGAATGGAGC	CCTGCTCTGGAGAGGAGAAG	77	20	357	20	59.505	59.275	45.000	60.000	4.00	8.00	2.00	2.00	9.4000	6.7000	4.00	1.00	179	20	5	atac	ACAT
cons2330_2	cons2330_2_A_0	Not_tested		1	140	142	1.2232	0.605838	0.617395	AATGAAGCAGCGTATTCCCA	GCCACTCGCCTGTTAACTTT	12	20	153	20	60.606	59.383	45.000	50.000	5.00	6.00	0.00	2.00	9.7000	6.7000	3.00	1.00	94	34	17	ag	AG
IO1EVRN02CC6U2	IO1EVRN02CC6U2_A_0	Not_tested		2	140	173	1.2234	0.024663	1.198715	TCTTTGGCTCACTGTGTTCG	CAAGCCCATTCTGCCTTTT	26	20	198	19	60.025	60.199	50.000	47.368	5.00	3.00	2.00	0.00	8.4000	7.3000	4.00	0.00	166	14	7	tg	AC
cons1729_6	cons1729_6_A_0	Not_tested		3	190	231	1.2262	0.199123	1.027078	CAGTTCTCCTCCCTCCCTCT	AGATAAAACGTACGGGTCGG	30	20	260	20	59.801	58.973	60.000	50.000	2.00	6.00	0.00	1.00	7.9000	9.6000	3.00	1.00	55	18	9	ct	AG
cons1729_6	cons1729_6_A_0	Not_tested		3	190	233	1.2262	0.199123	1.027078	CTCAGTTCTCCTCCCTCCCT	AGATAAAACGTACGGGTCGG	28	20	260	20	59.801	58.973	60.000	50.000	3.00	6.00	0.00	1.00	9.4000	9.6000	3.00	2.00	55	18	9	ct	AG
IO1EVRN02BQY4J	IO1EVRN02BQY4J_A_0	screen	43106_44	1	90	119	1.1947	0.429072	0.765632	AGGGAAACGAGGTTCTAGGG	CCTCCTAATGAGTCCGGAGA	36	20	154	20	59.571	59.234	55.000	55.000	4.00	6.00	0.00	2.00	8.7000	7.9000	4.00	3.00	100	22	11	gt	AC	best	yes	4		yes	5
cons1761_4	cons1761_4_A_0	Not_tested		1	90	126	1.2279	1.071885	0.156061	CAGCTTCACAAGGCTGGTTAC	GGAGGTGGAAACAAGCTCAG	4	21	129	20	59.928	59.844	52.381	55.000	5.00	4.00	3.00	3.00	5.4000	6.7000	5.00	3.00	45	18	9	tg	AC
IO1EVRN02B81S1	IO1EVRN02B81S1_A_0	Not_tested		2	140	163	1.23	1.100969	0.129070	TGAGCTTTGACTGACACCCTT	TGCGTGTTTCTATCCACTGC	68	21	230	20	59.899	59.871	47.619	50.000	4.00	3.00	0.00	2.00	9.7000	7.9000	4.00	0.00	110	15	5	ctt	AAG	best
IO1EVRN02CDOMY	IO1EVRN02CDOMY_A_0	Not_tested		1	90	135	1.23	0.015253	1.214710	CTTCAAGCTAACTCCGGTGC	GAAACCACAACACTGCTGTCA	155	20	289	21	60.015	59.785	55.000	47.619	5.00	7.00	2.00	3.00	9.4000	6.7000	3.00	2.00	234	24	6	tatc	AGAT	best
IO1EVRN02B81S1	IO1EVRN02B81S1_A_0	Not_tested		2	140	164	1.23	1.100969	0.129070	TTGAGCTTTGACTGACACCCT	TGCGTGTTTCTATCCACTGC	67	21	230	20	59.899	59.871	47.619	50.000	4.00	3.00	0.00	2.00	9.1000	7.9000	4.00	1.00	110	15	5	ctt	AAG
IO1EVRN02BYQTW	IO1EVRN02BYQTW_A_0	Not_tested		1	90	127	1.2314	1.128329	0.103024	ACGGAACTACTTCCCTACCCA	TTTGGTTTTGGTTGGTTGGT	73	21	199	20	59.872	60.103	52.381	40.000	8.00	0.00	0.00	0.00	9.4000	8.2000	4.00	3.00	121	20	5	acca	AACC
cons1947_4	cons1947_4_A_0	Not_tested		2	140	160	1.2322	0.175084	1.057129	TCAGTCGTTTTGCTCGTCTG	AAGCTCCCGTGTGAAAGTCT	197	20	356	20	60.175	58.943	50.000	50.000	4.00	4.00	1.00	3.00	6.4000	6.1000	3.00	1.00	286	24	6	ggat	ACCT
cons1233_6	cons1233_6_A_0	Not_tested		3	240	243	1.2363	0.220352	1.015981	GCTCTGCATCCTTTGATTCC	GGCTGAAAGATGTCCCATCA	104	20	346	20	59.780	61.016	50.000	50.000	4.00	5.00	1.00	3.00	8.1000	6.9000	5.00	2.00	220	10	5	ta	AT
cons1233_6	cons1233_6_A_0	Not_tested		3	240	244	1.2363	0.220352	1.015981	GGCTCTGCATCCTTTGATTC	GGCTGAAAGATGTCCCATCA	103	20	346	20	59.780	61.016	50.000	50.000	4.00	5.00	3.00	3.00	6.6000	6.9000	5.00	2.00	220	10	5	ta	AT
IO1EVRN02CA5PV	IO1EVRN02CA5PV_A_0	Not_tested		2	140	153	1.2371	1.208168	0.028963	CTGTCGCCTCTAACTGACAGC	ATGGTTTCCCAATTGTTGGA	209	21	361	20	60.208	60.029	57.143	40.000	5.00	6.00	3.00	3.00	7.9000	8.5000	4.00	0.00	267	18	6	aga	AAG
IO1EVRN02B91E6	IO1EVRN02B91E6_A_0	Not_tested		2	140	153	1.2383	0.113696	1.124598	TCCGGATGAGGGTGATACTC	GTCCTCTTTAGGTCAGGTGGC	3	20	155	21	59.886	60.125	55.000	57.143	6.00	3.00	3.00	2.00	5.4000	9.4000	4.00	0.00	75	36	18	ca	AC
cons105_6	cons105_6_A_0	Not_tested		2	190	195	1.2402	0.144675	1.095548	TAGCACTGGTCATCTGACGG	AGAAGAAAAGACGGTTCCCAA	98	20	292	21	59.855	60.096	55.000	42.857	6.00	3.00	2.00	1.00	9.6000	10.0000	4.00	0.00	196	14	7	ca	AC
cons1344_4	cons1344_4_A_0	screen	43106_45	1	90	125	6.595	6.270724	0.324275	CATGAAGAATAGAATAGCAGCTTTG	TCTGTGAATGGAGACGTTGG	55	25	179	20	58.729	59.676	36.000	50.000	5.00	4.00	3.00	0.00	7.3000	8.2000	3.00	0.00	88	22	11	tg	AC	best	yes	9		yes	5
cons416_15	cons416_15_A_0	Not_tested		1	90	130	1.2447	1.170275	0.074466	CATCCTGTTCATGCTCTCGT	AAAGGAACGAGGAGGCAAAT	167	20	296	20	58.830	60.074	50.000	45.000	4.00	2.00	0.00	2.00	8.1000	7.2000	6.00	2.00	246	10	5	tc	AG	best
cons1523_5	cons1523_5_A_0	Not_tested		3	190	237	1.246	0.135900	1.110099	CAGGCATGCAGAGGTAAACA	ACAGCCTAATGAAGCCAGTGA	9	20	245	21	59.864	59.890	50.000	47.619	6.00	4.00	0.00	1.00	7.0000	6.4000	4.00	1.00	171	36	18	ac	AC
IO1EVRN02BYDC8	IO1EVRN02BYDC8_A_0	Not_tested		2	140	167	1.2475	1.127734	0.119809	ACTGCGTGGATTGGTGCTAC	GTGACCCAGAGCTCCATGTT	94	20	260	20	61.128	60.120	55.000	55.000	2.00	6.00	2.00	2.00	6.9000	6.6000	5.00	1.00	210	14	7	ac	AC
cons2480_2	cons2480_2_A_0	Not_tested		1	140	147	1.2476	0.188254	1.059316	CAACGGTTTGGCAATTATCC	GGGTGAAAGAGAAGGAGATGG	37	20	183	21	60.188	60.059	45.000	52.381	5.00	2.00	2.00	0.00	7.1000	8.1000	3.00	2.00	96	12	6	ac	AC
cons2480_2	cons2480_2_A_0	Not_tested		1	140	148	1.2476	0.188254	1.059316	CCAACGGTTTGGCAATTATC	GGGTGAAAGAGAAGGAGATGG	36	20	183	21	60.188	60.059	45.000	52.381	5.00	2.00	2.00	0.00	5.9000	8.1000	3.00	1.00	96	12	6	ac	AC
IO1EVRN02BTICI	IO1EVRN02BTICI_A_0	Not_tested		1	140	143	1.2477	0.524367	0.723365	GACACAGGCAATAGCAGCAC	GGACTCAACCACTCACTGCC	0	20	142	20	59.476	60.723	55.000	60.000	4.00	3.00	0.00	1.00	7.9000	9.7000	4.00	1.00	96	12	6	ca	AC
IO1EVRN02BTICI	IO1EVRN02BTICI_A_0	Not_tested		1	140	144	1.2477	0.524367	0.723365	GACACAGGCAATAGCAGCAC	GGGACTCAACCACTCACTGC	0	20	143	20	59.476	60.723	55.000	60.000	4.00	3.00	0.00	2.00	7.9000	7.9000	4.00	2.00	96	12	6	ca	AC
IO1EVRN02CDOMY	IO1EVRN02CDOMY_A_0	Not_tested		1	90	92	1.2477	0.032945	1.214710	TGCACACTGTCCCAATCAAT	GAAACCACAACACTGCTGTCA	198	20	289	21	59.967	59.785	45.000	47.619	5.00	7.00	2.00	3.00	6.9000	6.7000	4.00	1.00	234	24	6	tatc	AGAT
cons6_3	cons6_3_A_0	Not_tested		1	90	102	1.2508	1.185045	0.065775	GCCACCAGGAACAAATCATTA	TACCTCCACCTCCTCCCTCT	102	21	203	20	59.815	60.066	42.857	60.000	5.00	2.00	3.00	0.00	6.2000	7.9000	4.00	1.00	128	22	11	ga	AG
cons428_6	cons428_6_A_0	Not_tested		2	140	152	1.2541	0.055279	1.198803	GGGTCAGAGGAGATCAGCAG	GAATATGTGCGAGTTTGCGT	43	20	194	20	59.945	58.801	60.000	45.000	4.00	4.00	2.00	0.00	8.2000	9.9000	3.00	1.00	128	16	8	ca	AC	best
cons6_3	cons6_3_A_0	Not_tested		1	90	103	1.256	1.185045	0.070913	GCCACCAGGAACAAATCATTA	GTACCTCCACCTCCTCCCTC	102	21	204	20	59.815	59.929	42.857	65.000	5.00	4.00	3.00	0.00	6.2000	9.4000	4.00	0.00	128	22	11	ga	AG
cons1595_2	cons1595_2_A_0	Not_tested		2	140	189	1.2576	0.478496	0.779126	CATGGGACCAGATTGCAGTA	ACTCACAACACGGGCAGTCT	71	20	259	20	59.522	60.779	50.000	55.000	4.00	3.00	2.00	3.00	5.7000	6.1000	5.00	3.00	93	24	12	gt	AC
cons2518_2	cons2518_2_A_0	Not_tested		3	190	204	1.2632	0.826973	0.436265	ACCTTAGCTGTTGCGGTGAA	CCACCCAAGCTTATTTCCTG	76	20	279	20	60.827	59.564	50.000	50.000	4.00	6.00	0.00	1.00	6.7000	8.2000	5.00	2.00	168	28	14	tg	AC
cons1970_3	cons1970_3_A_0	Not_tested		1	90	90	1.2652	0.194598	1.070590	TGAATTCAGACGCATCGTTC	TTGTCATCAGAGGTCAGGGG	55	20	144	20	59.805	61.071	45.000	55.000	8.00	5.00	2.00	0.00	8.4000	10.9000	4.00	1.00	82	10	5	gt	AC
IO1EVRN02B557C	IO1EVRN02B557C_A_0	Not_tested		1	90	95	1.2709	1.059537	0.211336	ACATGGGAAGGAGATTGGAG	ATACTCCCAGCTCCCCATTT	0	20	94	20	58.940	59.789	50.000	50.000	4.00	4.00	0.00	0.00	8.2000	7.2000	7.00	3.00	39	16	8	ga	AG
IO1EVRN02B81S1	IO1EVRN02B81S1_A_0	Not_tested		2	140	164	1.2747	1.145637	0.129070	TTGAGCTTTGACTGACACCC	TGCGTGTTTCTATCCACTGC	67	20	230	20	58.854	59.871	50.000	50.000	4.00	3.00	1.00	2.00	9.4000	7.9000	4.00	2.00	110	15	5	ctt	AAG
cons6_3	cons6_3_A_0	Not_tested		1	90	122	1.2749	1.209144	0.065775	CATGACCCAACTCATGGACC	TACCTCCACCTCCTCCCTCT	82	20	203	20	61.209	60.066	55.000	60.000	5.00	2.00	3.00	0.00	9.1000	7.9000	4.00	0.00	128	22	11	ga	AG
cons1729_6	cons1729_6_A_0	Not_tested		3	190	227	1.2783	0.251196	1.027078	TCTCCTCCCTCCCTCTTTTC	AGATAAAACGTACGGGTCGG	34	20	260	20	59.749	58.973	55.000	50.000	0.00	6.00	0.00	1.00	7.3000	9.6000	4.00	3.00	55	18	9	ct	AG
cons270_3	cons270_3_A_0	Not_tested		1	90	116	1.2826	0.019797	1.262792	ATGATTTTAACCCTTGGCCC	TCCATGTGTATGCAAGCTCAC	54	20	169	21	60.020	59.737	45.000	47.619	4.00	4.00	3.00	2.00	12.4000	6.4000	4.00	0.00	123	26	13	tg	AC
cons1024_6	cons1024_6_A_0	Not_tested		5	290	300	1.2828	0.727969	0.554836	TTGTGAATAGGACCTTGCGA	CATGTGAGTGCGTTGGGTAT	10	20	309	20	59.272	59.445	45.000	50.000	5.00	4.00	2.00	2.00	10.2000	6.8000	3.00	1.00	244	10	5	ca	AC
IO1EVRN02BSZEF	IO1EVRN02BSZEF_A_0	Not_tested		1	90	115	1.2843	1.241384	0.042918	CTTTCCATTTCCTCTCCGC	AACGAGGAAGGAGGAAGAGC	4	19	118	20	59.759	59.957	52.632	55.000	2.00	2.00	2.00	2.00	11.4000	7.9000	6.00	3.00	59	18	9	ct	AG
cons2091_3	cons2091_3_A_0	Not_tested		4	240	254	1.2848	0.033680	1.251078	CTCCCACAGACCGAAAACAT	GCTCCTGAGGATGTCATTCA	69	20	322	20	59.966	58.749	50.000	50.000	2.00	7.00	2.00	3.00	6.6000	6.9000	4.00	3.00	221	36	9	tgga	ACCT
cons1814_12	cons1814_12_A_0	Not_tested		1	90	122	1.2862	0.117817	1.168374	GGTGAAACTTTGCTGCCAAT	TTTTCTTTGTGTGCCTGCC	125	20	246	19	60.118	59.832	45.000	47.368	5.00	2.00	3.00	1.00	8.4000	9.7000	4.00	0.00	194	26	13	ac	AC
IO1EVRN02BUMA7	IO1EVRN02BUMA7_A_0	Not_tested		1	90	100	1.2907	0.006945	1.283723	CCGTTTCCACTGCATACCTT	TTGTTTCAGTCTGTTCCCTGC	116	20	215	21	59.993	60.284	50.000	47.619	5.00	5.00	0.00	2.00	7.9000	9.7000	4.00	0.00	148	14	7	tc	AG
cons2091_3	cons2091_3_A_0	Not_tested		3	240	249	1.294	0.873270	0.420772	TGTTTGAATGTTCGGATGCT	AGCTTCAGGGTTGTGGACAT	41	20	289	20	59.127	59.579	40.000	50.000	4.00	4.00	0.00	2.00	8.1000	6.3000	4.00	2.00	221	36	9	tgga	ACCT
cons1024_6	cons1024_6_A_0	Not_tested		4	290	291	1.2941	0.727969	0.566087	TTGTGAATAGGACCTTGCGA	GCGTTGGGTATTTGTTCTCC	10	20	300	20	59.272	59.434	45.000	50.000	5.00	2.00	2.00	0.00	10.2000	7.9000	4.00	1.00	244	10	5	ca	AC
cons1865_2_A_1	cons1865_2_A_1	Not_tested		1	90	121	1.2987	0.219551	1.079168	TTGTTTGGGAAAAGCAGGAG	TCATCATATTTGCCTTTTGCC	266	20	386	21	60.220	59.921	45.000	38.095	3.00	4.00	0.00	1.00	7.9000	10.0000	6.00	3.00	342	10	5	tc	AG	best
cons2096_4	cons2096_4_A_0	Not_tested		5	290	311	1.3003	0.164128	1.136165	GCTGAAGCTCTACCACAGCC	GGGTGGACCATGCTCTATTT	88	20	398	20	60.164	58.864	60.000	50.000	4.00	6.00	1.00	0.00	9.7000	6.2000	4.00	0.00	269	48	12	tatc	AGAT
cons428_6	cons428_6_A_0	Not_tested		2	140	151	1.3029	0.104073	1.198803	GGTCAGAGGAGATCAGCAGC	GAATATGTGCGAGTTTGCGT	44	20	194	20	60.104	58.801	60.000	45.000	4.00	4.00	3.00	0.00	9.7000	9.9000	3.00	1.00	128	16	8	ca	AC
IO1EVRN02CC6U2	IO1EVRN02CC6U2_A_0	Not_tested		2	140	166	1.3056	0.318581	0.987026	TCACTGTGTTCGCTCCATGT	ACAAGCCCATTCTGCCTTTT	34	20	199	20	60.319	60.987	50.000	45.000	5.00	3.00	2.00	1.00	6.6000	7.3000	3.00	0.00	166	14	7	tg	AC
IO1EVRN02BYDC8	IO1EVRN02BYDC8_A_0	Not_tested		2	140	163	1.3058	1.185942	0.119809	CGTGGATTGGTGCTACTCACT	GTGACCCAGAGCTCCATGTT	98	21	260	20	60.186	60.120	52.381	55.000	3.00	6.00	2.00	2.00	6.4000	6.6000	5.00	0.00	210	14	7	ac	AC
IO1EVRN02B8J8Z	IO1EVRN02B8J8Z_A_0	Not_tested		1	90	101	1.306	1.054792	0.251196	CAGCCACTGCAGCATATTTT	GAGGAAGGAGAAGAAGGGGA	31	20	131	20	58.945	59.749	45.000	55.000	6.00	0.00	2.00	0.00	7.2000	10.9000	3.00	1.00	94	18	6	ctt	AAG	best
IO1EVRN02B7E1V	IO1EVRN02B7E1V_A_0	Not_tested		2	190	192	1.313	0.753052	0.559985	TGAACAGGGAATTTCAAGCA	TGTCTCACAGCCTCGGTTTA	17	20	208	20	59.247	59.440	40.000	50.000	5.00	3.00	0.00	2.00	8.5000	6.0000	4.00	2.00	137	16	8	ac	AC
cons2283_2	cons2283_2_A_0	Not_tested		1	140	145	1.3135	0.653497	0.659953	TGTTTCTTCTGCTGCTTTGC	AGCGTCATTAAACCTCTGGC	227	20	371	20	59.347	59.340	45.000	50.000	3.00	4.00	2.00	2.00	8.8000	9.7000	4.00	2.00	258	18	6	ctg	ACG
IO1EVRN02BQY4J	IO1EVRN02BQY4J_A_0	Not_tested		1	90	137	1.316	0.550349	0.765632	AGGAAACTCTGGTGAGGCAG	CCTCCTAATGAGTCCGGAGA	18	20	154	20	59.450	59.234	55.000	55.000	3.00	6.00	1.00	2.00	9.7000	7.9000	4.00	1.00	100	22	11	gt	AC
cons1000_2	cons1000_2_A_0	Not_tested		3	190	216	1.3163	1.160216	0.156061	ATGCATGTTCAGCGTCACA	TGAAAGGAACAGGCTGAGGT	37	19	252	20	59.840	59.844	47.368	50.000	6.00	5.00	2.00	0.00	6.7000	7.6000	6.00	1.00	83	14	7	gt	AC
cons1628_5	cons1628_5_A_0	Not_tested		1	90	92	1.3181	1.081493	0.236656	TCAGTTTCGCAGCTTTCTAGC	ATTACCAACACTCGGCTGCT	249	21	340	20	59.919	59.763	47.619	50.000	4.00	3.00	2.00	2.00	7.2000	8.2000	5.00	3.00	300	21	7	gaa	AAG	best
cons2480_2	cons2480_2_A_0	Not_tested		1	140	142	1.3231	0.029253	1.293870	TCCTCTAACCCAGCAGCCTA	CAGATGTGGAGAGGGTGAAAG	54	20	195	21	59.971	59.706	55.000	52.381	3.00	4.00	2.00	0.00	8.7000	7.0000	5.00	1.00	96	12	6	ac	AC
cons2211_4	cons2211_4_A_0	Not_tested		2	190	193	1.3238	1.103978	0.219854	GTCAGAGTGGAACCATGAGGA	TACGATGGAAATGTCGCTGA	160	21	352	20	60.104	60.220	52.381	45.000	4.00	4.00	0.00	2.00	7.9000	8.2000	4.00	2.00	262	52	13	taga	AGAT
cons1233_6	cons1233_6_A_0	Not_tested		4	240	257	1.3247	0.308722	1.015981	TGAATGTTGGTTTGGCTCTG	GGCTGAAAGATGTCCCATCA	90	20	346	20	59.691	61.016	45.000	50.000	2.00	5.00	1.00	3.00	6.7000	6.9000	4.00	2.00	220	10	5	ta	AT
IO1EVRN02BQY4J	IO1EVRN02BQY4J_A_0	Not_tested		1	90	118	1.3274	0.561724	0.765632	GGGAAACGAGGTTCTAGGGT	CCTCCTAATGAGTCCGGAGA	37	20	154	20	59.438	59.234	55.000	55.000	4.00	6.00	0.00	2.00	9.1000	7.9000	4.00	2.00	100	22	11	gt	AC
cons428_6	cons428_6_A_0	Not_tested		2	140	155	1.3278	0.055279	1.272476	GGGTCAGAGGAGATCAGCAG	GAGGAATATGTGCGAGTTTGC	43	20	197	21	59.945	59.728	60.000	47.619	4.00	4.00	2.00	2.00	8.2000	8.8000	3.00	2.00	128	16	8	ca	AC
cons1595_2	cons1595_2_A_0	Not_tested		2	140	186	1.3288	0.066262	1.262512	AGAACATGGGACCAGATTGC	ACACGGGCAGTCTGATGAA	67	20	252	19	59.934	60.263	50.000	52.632	4.00	5.00	2.00	0.00	8.4000	6.9000	6.00	3.00	93	24	12	gt	AC
IO1EVRN02BU6ZT	IO1EVRN02BU6ZT_A_0	Not_tested		1	140	148	1.3302	0.028296	1.301951	CTTCATATGCAGACAGCCGA	CGTCCACAGCACCAGAAAC	63	20	210	19	59.972	60.302	50.000	57.895	8.00	2.00	1.00	0.00	11.4000	6.7000	3.00	0.00	127	46	23	ac	AC
IO1EVRN02BU6ZT	IO1EVRN02BU6ZT_A_0	Not_tested		1	140	149	1.3302	0.028296	1.301951	CTTCATATGCAGACAGCCGA	ACGTCCACAGCACCAGAAA	63	20	211	19	59.972	60.302	50.000	52.632	8.00	4.00	1.00	0.00	11.4000	7.0000	3.00	0.00	127	46	23	ac	AC
cons2188_6	cons2188_6_A_0	Not_tested		2	140	164	1.3307	1.210475	0.120245	CAACATGTCACTGACTCACCG	CGTGGTCAAATCAGCATGAC	41	21	204	20	60.210	60.120	52.381	50.000	7.00	4.00	3.00	2.00	9.9000	6.3000	5.00	2.00	166	12	6	gt	AC	best
IO1EVRN02CE1LK	IO1EVRN02CE1LK_A_0	Not_tested		1	90	127	1.3324	0.095771	1.236656	CAGCTGGCCACCATAGAAAT	TCATCCTCTCCTCTCCTTTCC	107	20	233	21	60.096	59.763	50.000	52.381	6.00	2.00	2.00	0.00	6.9000	8.5000	4.00	2.00	173	35	7	aggag	AGAGG
IO1EVRN02CB7MP	IO1EVRN02CB7MP_A_0	Not_tested		1	140	148	1.3334	0.698895	0.634484	AGCGTTGACAAAAGTGGCAT	GGGTGTACATCCTCACCCAA	168	20	315	20	60.699	60.634	45.000	55.000	5.00	8.00	2.00	0.00	9.6000	10.0000	3.00	1.00	230	16	8	tg	AC
cons2211_4	cons2211_4_A_0	Not_tested		2	140	188	1.3384	1.103978	0.234379	GTCAGAGTGGAACCATGAGGA	TGGAAATGTCGCTGAAACAA	160	21	347	20	60.104	60.234	52.381	40.000	4.00	4.00	0.00	1.00	7.9000	7.0000	4.00	0.00	262	52	13	taga	AGAT
cons1000_2	cons1000_2_A_0	Not_tested		1	90	96	1.3391	0.318812	1.020269	GCATGTTCAGCGTCACAAAC	CCAATGGGGAGGTATTAAGGA	39	20	134	21	60.319	60.020	50.000	47.619	4.00	5.00	1.00	0.00	7.0000	8.2000	3.00	0.00	83	14	7	gt	AC
cons1523_5	cons1523_5_A_0	Not_tested		3	190	207	1.3396	0.363968	0.975617	GATGTGGCCTAGCGCTAAAA	CAGCCTAATGAAGCCAGTGA	38	20	244	20	60.364	59.024	50.000	50.000	8.00	4.00	2.00	1.00	6.6000	6.4000	4.00	0.00	171	36	18	ac	AC
IO1EVRN02BQSN2	IO1EVRN02BQSN2_A_0	Not_tested		2	190	191	1.3418	1.032397	0.309402	GAGCTGTGGAAGACTGTGGA	TGGACACAGTGGTGCCTCTA	125	20	315	20	58.968	60.309	55.000	55.000	4.00	5.00	0.00	2.00	7.9000	5.7000	6.00	2.00	218	20	10	ac	AC
cons512_4	cons512_4_A_0	Not_tested		1	90	112	1.3419	0.449441	0.892444	TAGCTCCAAACTGCACCACA	CTGGGGCTTCTTAGCTTTTG	163	20	274	20	60.449	59.108	50.000	50.000	4.00	4.00	0.00	0.00	8.2000	7.6000	5.00	2.00	183	60	12	aacac	AACAC
cons2096_4	cons2096_4_A_0	Not_tested		4	240	278	1.3458	0.209659	1.136165	TTTTAGGATGTCGGTGGGAC	GGGTGGACCATGCTCTATTT	121	20	398	20	59.790	58.864	50.000	50.000	3.00	6.00	1.00	0.00	9.1000	6.2000	4.00	0.00	269	48	12	tatc	AGAT
cons2091_3	cons2091_3_A_0	Not_tested		1	90	127	1.3459	1.047924	0.298018	GAGATCAGCTCCAGCTCCC	ACTCAGCTTCAGGGTTGTGG	167	19	293	20	60.048	60.298	63.158	55.000	6.00	4.00	1.00	0.00	9.4000	8.2000	4.00	3.00	221	36	9	tgga	ACCT
IO1EVRN02BQSN2	IO1EVRN02BQSN2_A_0	Not_tested		2	190	192	1.3507	1.041266	0.309402	AGAGCTGTGGAAGACTGTGGA	TGGACACAGTGGTGCCTCTA	124	21	315	20	60.041	60.309	52.381	55.000	4.00	5.00	0.00	2.00	7.9000	5.7000	6.00	2.00	218	20	10	ac	AC
IO1EVRN02CAYY4	IO1EVRN02CAYY4_A_0	Not_tested		1	140	148	1.3569	1.027381	0.329550	TGTATTTGAACACCCTCGGA	CTTTGAGATCCAAACTGGGC	39	20	186	20	58.973	59.670	45.000	50.000	4.00	8.00	3.00	2.00	9.9000	11.2000	4.00	0.00	96	18	9	ag	AG
cons1062_8	cons1062_8_A_0	Not_tested		1	90	133	1.3668	0.262792	1.104044	AATGATGACCTCATCCCCTG	CCGTGATCTCATCAGACGGT	132	20	264	20	59.737	61.104	50.000	55.000	8.00	6.00	1.00	3.00	9.7000	9.3000	7.00	2.00	228	12	6	ga	AG	best
cons85_5_A_1	cons85_5_A_1	Not_tested		1	90	134	1.3717	1.240778	0.130883	CGAAATCCAAATCCAATTCAA	CTTAGCAACGCCCATTGTTT	192	21	325	20	59.759	60.131	33.333	45.000	4.00	4.00	3.00	2.00	7.3000	7.0000	4.00	2.00	233	36	9	atct	AGAT
IO1EVRN02BXQUB	IO1EVRN02BXQUB_A_0	Not_tested		1	90	133	1.3746	0.192918	1.181685	CAGATGGAAGAGGGCAAAAG	GCAGTTCAGATCAGATGGAGG	65	20	197	21	59.807	59.818	50.000	52.381	2.00	6.00	0.00	0.00	7.3000	9.4000	3.00	0.00	110	30	10	gag	AGG
IO1EVRN02BXQUB	IO1EVRN02BXQUB_A_0	Not_tested		1	90	135	1.377	0.195358	1.181685	GACAGATGGAAGAGGGCAAA	GCAGTTCAGATCAGATGGAGG	63	20	197	21	60.195	59.818	50.000	52.381	2.00	6.00	0.00	0.00	8.8000	9.4000	3.00	0.00	110	30	10	gag	AGG
IO1EVRN02CDOMY	IO1EVRN02CDOMY_A_0	Not_tested		1	90	94	1.3772	0.162457	1.214710	ACTGCACACTGTCCCAATCA	GAAACCACAACACTGCTGTCA	196	20	289	21	60.162	59.785	50.000	47.619	5.00	7.00	1.00	3.00	6.9000	6.7000	4.00	1.00	234	24	6	tatc	AGAT
IO1EVRN02BQSN2	IO1EVRN02BQSN2_A_0	Not_tested		4	240	270	1.3791	0.068521	1.310610	TTTCCCTAACATTTGGGCTG	CTGGACACAGTGGTGCCTC	47	20	316	19	59.931	60.311	45.000	63.158	6.00	5.00	1.00	2.00	9.7000	9.4000	3.00	1.00	218	20	10	ac	AC
cons1005_8_A_1	cons1005_8_A_1	Not_tested		1	90	95	1.3797	0.347318	1.032397	ACGATGCCTCATCTCCCTTA	TGAACAGGCAGACAGAGGTC	189	20	283	20	59.653	58.968	50.000	55.000	5.00	3.00	2.00	2.00	7.5000	7.6000	6.00	3.00	241	10	5	tg	AC
cons85_5_A_1	cons85_5_A_1	Not_tested		1	90	135	1.3843	1.253414	0.130883	TCGAAATCCAAATCCAATTCA	CTTAGCAACGCCCATTGTTT	191	21	325	20	60.253	60.131	33.333	45.000	4.00	4.00	1.00	2.00	6.9000	7.0000	4.00	1.00	233	36	9	atct	AGAT
cons1761_4	cons1761_4_A_0	Not_tested		1	90	132	1.386	1.071885	0.314094	GCTTCACAAGGCTGGTTACTG	ATGGAGAGGGAGGTGGAAAC	6	21	137	20	59.928	60.314	52.381	55.000	5.00	2.00	1.00	0.00	5.7000	6.7000	3.00	1.00	45	18	9	tg	AC
cons1523_5	cons1523_5_A_0	Not_tested		3	240	240	1.3888	0.413229	0.975617	TTGTCAGGCATGCAGAGGTA	CAGCCTAATGAAGCCAGTGA	5	20	244	20	60.413	59.024	50.000	50.000	6.00	4.00	2.00	1.00	6.9000	6.4000	4.00	0.00	171	36	18	ac	AC
IO1EVRN02BQSN2	IO1EVRN02BQSN2_A_0	Not_tested		4	240	280	1.3916	1.082156	0.309402	GGCCCACTTTGTTTCCCTA	TGGACACAGTGGTGCCTCTA	36	19	315	20	59.918	60.309	52.632	55.000	4.00	5.00	2.00	2.00	8.7000	5.7000	8.00	3.00	218	20	10	ac	AC
cons1141_5	cons1141_5_A_0	screen	43106_46	1	140	149	0.3305	0.184188	0.146305	GATTGCGCAACAATCAAAGA	GCACAGATGGACAGAGCAGA	122	20	270	20	59.816	60.146	40.000	55.000	8.00	2.00	1.00	0.00	7.0000	8.2000	3.00	0.00	211	22	11	tc	AG	best	yes	4		yes	3
cons6_3	cons6_3_A_0	screen	43106_47	2	140	155	1.1621	1.096303	0.065775	CACTGGGATCGTTGGAGTG	TACCTCCACCTCCTCCCTCT	49	19	203	20	60.096	60.066	57.895	60.000	4.00	2.00	2.00	0.00	6.4000	7.9000	5.00	3.00	128	22	11	ga	AG	best	yes	non specified	inconsistent pattern
IO1EVRN02BSZEF	IO1EVRN02BSZEF_A_0	Not_tested		1	90	96	1.4015	1.358533	0.042918	CCTCCCTTCTCGCTCTATACG	AACGAGGAAGGAGGAAGAGC	23	21	118	20	60.359	59.957	57.143	55.000	4.00	2.00	2.00	2.00	7.3000	7.9000	8.00	3.00	59	18	9	ct	AG
IO1EVRN02CA5PV	IO1EVRN02CA5PV_A_0	Not_tested		2	140	151	1.4024	0.808839	0.593585	TGTCGCCTCTAACTGACAGC	TGGTTTCCCAATTGTTGGAC	210	20	360	20	59.191	60.594	55.000	45.000	5.00	6.00	3.00	2.00	7.9000	7.9000	4.00	0.00	267	18	6	aga	AAG
cons137_9	cons137_9_A_0	screen	43106_48	3	190	205	3.0095	0.290589	2.718884	CGACTGCCTTTGTCTGGTTT	CCACCAGTGAAGTACTGCTGAT	133	20	337	22	60.291	59.281	50.000	50.000	3.00	6.00	0.00	2.00	8.2000	6.6000	5.00	0.00	226	22	11	ga	AG	best	yes	10		yes	3
cons432_12	cons432_12_A_0	Not_tested		1	90	132	1.4052	0.598729	0.806450	GACAGCGCTTGTCCTCAAGT	CCCACCTCACATCCACTGAT	230	20	361	20	60.599	60.806	55.000	55.000	8.00	3.00	2.00	3.00	6.7000	6.6000	4.00	2.00	298	28	14	ac	AC
IO1EVRN02BV8DM	IO1EVRN02BV8DM_A_0	Not_tested		1	90	114	1.4054	1.027592	0.377815	GCAACACTGTGGAAGTGGATT	AGGCACACTGAGCAAACTGA	117	21	230	20	60.028	59.622	47.619	50.000	5.00	5.00	1.00	1.00	8.1000	6.4000	5.00	1.00	143	68	17	taga	AGAT
IO1EVRN02BV8DM	IO1EVRN02BV8DM_A_0	Not_tested		1	90	115	1.4054	1.027592	0.377815	GCAACACTGTGGAAGTGGATT	GAGGCACACTGAGCAAACTG	117	21	231	20	60.028	59.622	47.619	55.000	5.00	5.00	1.00	2.00	8.1000	6.7000	5.00	1.00	143	68	17	taga	AGAT
cons1573_8	cons1573_8_A_0	Not_tested		2	140	150	1.4081	0.992992	0.415156	CAGTAACCACGGAGATGTGG	CCGTGACATAAACAAGCCAA	6	20	155	20	59.007	59.585	55.000	45.000	4.00	3.00	2.00	0.00	8.2000	10.0000	5.00	2.00	104	14	7	ac	AC
cons2179_2	cons2179_2_A_0	Not_tested		2	190	191	1.4094	0.753052	0.656393	TTCCAGGCAATCAAAGTCAA	GGAACTTGAGATGGGCTGTG	11	20	201	20	59.247	60.656	40.000	55.000	3.00	3.00	0.00	0.00	6.7000	6.7000	6.00	3.00	142	16	8	ac	AC
IO1EVRN02BQSN2	IO1EVRN02BQSN2_A_0	Not_tested		2	190	191	1.4106	1.101181	0.309402	GAGCTGTGGAAGACTGTGGAC	TGGACACAGTGGTGCCTCTA	125	21	315	20	59.899	60.309	57.143	55.000	4.00	5.00	2.00	2.00	7.9000	5.7000	6.00	3.00	218	20	10	ac	AC
cons2096_4	cons2096_4_A_0	Not_tested		3	190	228	1.415	0.278847	1.136165	GGCAGAGGACCAACTACCAG	GGGTGGACCATGCTCTATTT	171	20	398	20	59.721	58.864	60.000	50.000	3.00	6.00	1.00	0.00	7.9000	6.2000	4.00	2.00	269	48	12	tatc	AGAT
cons2096_4	cons2096_4_A_0	Not_tested		3	190	229	1.415	0.278847	1.136165	AGGCAGAGGACCAACTACCA	GGGTGGACCATGCTCTATTT	170	20	398	20	59.721	58.864	55.000	50.000	3.00	6.00	1.00	0.00	7.2000	6.2000	4.00	1.00	269	48	12	tatc	AGAT
cons2188_6	cons2188_6_A_0	Not_tested		1	90	134	1.422	1.301713	0.120245	GATGAAGGATGCCAGCTGAA	GTGGTCAAATCAGCATGACG	70	20	203	20	61.302	60.120	50.000	50.000	6.00	4.00	2.00	2.00	7.0000	8.4000	5.00	3.00	166	12	6	gt	AC
IO1EVRN02CDOMY	IO1EVRN02CDOMY_A_0	Not_tested		2	140	170	1.4246	0.209870	1.214710	TGTTTTGATTGTGGGGGACT	GAAACCACAACACTGCTGTCA	120	20	289	21	60.210	59.785	45.000	47.619	2.00	7.00	1.00	3.00	7.6000	6.7000	6.00	1.00	234	24	6	tatc	AGAT
IO1EVRN02CC6U2	IO1EVRN02CC6U2_A_0	Not_tested		1	90	122	1.4261	0.439061	0.987026	TGTTTGAAATGTTTGCCAGG	ACAAGCCCATTCTGCCTTTT	78	20	199	20	59.561	60.987	40.000	45.000	5.00	3.00	3.00	1.00	9.7000	7.3000	4.00	0.00	166	14	7	tg	AC
IO1EVRN02CLQVP	IO1EVRN02CLQVP_A_0	Not_tested		1	90	139	1.4279	0.369208	1.058733	TTGATCTGATCGGTGTGAGG	ATGTGCATCCATGTGCCTT	11	20	149	19	59.631	59.941	50.000	47.368	7.00	4.00	0.00	0.00	8.2000	9.7000	3.00	2.00	112	14	7	ac	AC	best
cons1024_6	cons1024_6_A_0	Not_tested		1	90	139	1.4279	1.155821	0.272067	TTACCTGAGGGTCAACTCGTG	GCTTGTGCTGACATGAATGG	138	21	276	20	60.156	60.272	52.381	50.000	5.00	4.00	2.00	2.00	8.4000	8.4000	4.00	3.00	244	10	5	ca	AC
cons2188_6	cons2188_6_A_0	Not_tested		2	140	159	1.4382	1.317985	0.120245	ATGTCACTGACTCACCGGC	GTGGTCAAATCAGCATGACG	45	19	203	20	59.682	60.120	57.895	50.000	7.00	4.00	3.00	2.00	12.9000	8.4000	5.00	2.00	166	12	6	gt	AC
cons2188_6	cons2188_6_A_0	Not_tested		2	140	160	1.4382	1.317985	0.120245	ATGTCACTGACTCACCGGC	CGTGGTCAAATCAGCATGAC	45	19	204	20	59.682	60.120	57.895	50.000	7.00	4.00	3.00	2.00	12.9000	6.3000	5.00	1.00	166	12	6	gt	AC
cons667_4	cons667_4_A_0	Not_tested		1	90	123	1.4392	0.059316	1.379931	AACAACCTGCTGCTTTGCTT	CACCGTATTGATCCACTTTGC	177	20	299	21	60.059	60.380	45.000	47.619	4.00	4.00	2.00	2.00	8.5000	8.8000	3.00	0.00	242	18	9	gt	AC
cons1005_8_A_1	cons1005_8_A_1	Not_tested		1	90	108	1.4399	0.744496	0.695412	TAATGCACGATGCCTCATCT	AAGAGGGTGAACAGGCAGAC	183	20	290	20	59.256	59.305	45.000	55.000	5.00	2.00	3.00	1.00	6.6000	6.4000	5.00	2.00	241	10	5	tg	AC
cons1628_5	cons1628_5_A_0	Not_tested		1	90	136	1.4427	1.081493	0.361206	TCAGTTTCGCAGCTTTCTAGC	CGCTGGAGGCTCTTTACTGT	249	21	384	20	59.919	59.639	47.619	55.000	4.00	5.00	2.00	3.00	7.2000	6.1000	4.00	3.00	300	21	7	gaa	AAG
IO1EVRN02CE1LK	IO1EVRN02CE1LK_A_0	Not_tested		1	90	130	1.4513	0.095771	1.355573	CAGCTGGCCACCATAGAAAT	CCATCATCCTCTCCTCTCCTT	107	20	236	21	60.096	59.644	50.000	52.381	6.00	3.00	2.00	0.00	6.9000	8.2000	3.00	1.00	173	35	7	aggag	AGAGG
IO1EVRN02B8J8Z	IO1EVRN02B8J8Z_A_0	Not_tested		1	90	102	1.4625	1.211336	0.251196	ACAGCCACTGCAGCATATTTT	GAGGAAGGAGAAGAAGGGGA	30	21	131	20	59.789	59.749	42.857	55.000	6.00	0.00	2.00	0.00	7.2000	10.9000	3.00	1.00	94	18	6	ctt	AAG
IO1EVRN02B8J8Z	IO1EVRN02B8J8Z_A_0	Not_tested		1	90	103	1.4625	1.211336	0.251196	AACAGCCACTGCAGCATATTT	GAGGAAGGAGAAGAAGGGGA	29	21	131	20	59.789	59.749	42.857	55.000	6.00	0.00	2.00	0.00	6.2000	10.9000	3.00	1.00	94	18	6	ctt	AAG
cons512_4	cons512_4_A_0	Not_tested		1	90	116	1.4754	0.449441	1.026007	TAGCTCCAAACTGCACCACA	CAGTCTGGGGCTTCTTAGCTT	163	20	278	21	60.449	60.026	50.000	52.381	4.00	5.00	0.00	2.00	8.2000	8.2000	8.00	2.00	183	60	12	aacac	AACAC
cons1062_8	cons1062_8_A_0	Not_tested		1	90	133	1.4761	0.262792	1.213339	AATGATGACCTCATCCCCTG	CCGTGATCTCATCAGACGG	132	20	264	19	59.737	60.213	50.000	57.895	8.00	6.00	1.00	1.00	9.7000	9.6000	7.00	2.00	228	12	6	ga	AG
cons627_10	cons627_10_A_0	Not_tested		1	90	95	1.4765	1.008057	0.468413	CTGTCCAACAACAGACACCC	GGATGGTTCACGGTGGTAAT	11	20	105	20	58.992	59.532	55.000	50.000	4.00	5.00	0.00	2.00	9.4000	5.6000	4.00	0.00	65	12	6	tg	AC
cons857_15	cons857_15_A_0	Not_tested		4	240	256	1.4816	0.135900	1.345733	CAGGCACAACAGAGGCATTA	GAGCAAATGAGGCAAAGATGA	265	20	520	21	59.864	60.346	50.000	42.857	2.00	2.00	2.00	1.00	6.2000	6.6000	4.00	1.00	338	14	7	ca	AC
cons1642_6	cons1642_6_A_0	screen	43106_49	3	190	226	2.2858	0.260650	2.025128	GCTGCAGCTCATCTGTTCAC	TGGATTTCGTTTTCATTCTGTG	55	20	280	22	59.739	59.975	55.000	36.364	8.00	2.00	2.00	0.00	6.7000	6.7000	3.00	3.00	143	22	11	ac	AC	best	yes	6		yes	5
IO1EVRN02BQSN2	IO1EVRN02BQSN2_A_0	Not_tested		2	140	179	1.4839	1.174455	0.309402	ACTGTGGACTGACTCCATTGC	TGGACACAGTGGTGCCTCTA	137	21	315	20	60.174	60.309	52.381	55.000	7.00	5.00	3.00	2.00	8.4000	5.7000	6.00	1.00	218	20	10	ac	AC
IO1EVRN02CH47C	IO1EVRN02CH47C_A_0	Not_tested		1	90	115	1.4858	0.385764	1.100059	ACAAATGCATTGCAGGTACG	ACCAGTGTGGCAACCATAAA	119	20	233	20	59.614	58.900	45.000	45.000	8.00	4.00	2.00	0.00	7.1000	6.2000	4.00	0.00	152	30	15	ac	AC
IO1EVRN02CBV6N	IO1EVRN02CBV6N_A_0	Not_tested		1	90	139	1.4905	0.163658	1.326886	GCTCCGTATCGACAGGAAAG	GTTCTCGGTCATGCTGTCAT	280	20	418	20	59.836	58.673	55.000	50.000	6.00	4.00	2.00	3.00	7.0000	6.3000	5.00	3.00	344	16	8	ca	AC
cons2091_3	cons2091_3_A_0	Not_tested		2	140	177	1.4948	1.196775	0.298018	TTGCCTGTAGGTGTGAGTGTG	ACTCAGCTTCAGGGTTGTGG	117	21	293	20	59.803	60.298	52.381	55.000	4.00	4.00	0.00	0.00	6.4000	8.2000	6.00	0.00	221	36	9	tgga	ACCT
cons2091_3	cons2091_3_A_0	Not_tested		2	140	158	1.4972	0.246121	1.251078	CTGAGATCAGCTCCAGCTCC	GCTCCTGAGGATGTCATTCA	165	20	322	20	60.246	58.749	60.000	50.000	6.00	7.00	2.00	3.00	9.4000	6.9000	5.00	0.00	221	36	9	tgga	ACCT
cons1581_2	cons1581_2_A_0	Not_tested		1	90	126	1.498	0.837261	0.660780	ATCACGTGCAAGTCGCTTTT	CAACGCCACAGTGTTTCTTC	128	20	253	20	60.837	59.339	45.000	50.000	6.00	5.00	0.00	1.00	7.3000	6.7000	4.00	0.00	172	21	7	cag	AGC
IO1EVRN02BQSN2	IO1EVRN02BQSN2_A_0	Not_tested		5	290	306	1.5031	1.193666	0.309402	ACCGATAAATCTTCCCACCAG	TGGACACAGTGGTGCCTCTA	10	21	315	20	60.194	60.309	47.619	55.000	4.00	5.00	1.00	2.00	7.9000	5.7000	5.00	1.00	218	20	10	ac	AC
cons1743_4	cons1743_4_A_0	Not_tested		1	90	124	1.5057	0.339231	1.166460	GCTCCAAGTCCATCCTTGTC	CAGCAGATGTCTCACACCCT	95	20	218	20	59.661	58.834	55.000	55.000	4.00	4.00	1.00	1.00	6.7000	9.1000	4.00	0.00	153	36	18	ac	AC
cons2283_2	cons2283_2_A_0	Not_tested		1	90	123	1.5067	1.053256	0.453422	TTCTGCTGCTTTGCTAGCTTC	TGGCACAGGCTAGAGAATGA	233	21	355	20	60.053	59.547	47.619	50.000	6.00	4.00	0.00	1.00	8.2000	6.9000	5.00	3.00	258	18	6	ctg	ACG
cons947_2	cons947_2_A_0	Not_tested		1	90	92	1.5076	1.479259	0.028296	GAAGCACTCGATGCCTGAC	CTGGCGTCTGATGATAGCAA	177	19	268	20	59.521	59.972	57.895	50.000	6.00	4.00	2.00	2.00	6.4000	8.5000	4.00	0.00	235	12	6	ct	AG
cons985_7	cons985_7_A_0	Not_tested		1	140	147	1.5116	0.068642	1.442931	TCGTTGAATTCATGCCACAT	TGAGTTTACATGCATCATCCG	221	20	367	21	59.931	59.557	40.000	42.857	8.00	6.00	3.00	2.00	6.6000	9.8000	5.00	2.00	324	21	7	gta	AGT	best
cons1743_4	cons1743_4_A_0	Not_tested		1	90	126	1.5137	0.339231	1.174455	GCTCCAAGTCCATCCTTGTC	AACAGCAGATGTCTCACACCC	95	20	220	21	59.661	60.174	55.000	52.381	4.00	5.00	1.00	1.00	6.7000	9.4000	4.00	0.00	153	36	18	ac	AC
IO1EVRN02CBYW8	IO1EVRN02CBYW8_A_0	Not_tested		2	140	190	1.5138	0.744985	0.768789	TGCTCAAACCTGCTGACAGA	TCCGGCTGAGAGTCATTGAT	24	20	213	20	60.745	60.769	50.000	50.000	5.00	5.00	3.00	3.00	6.4000	6.9000	4.00	1.00	81	24	12	tg	AC
IO1EVRN02CBYW8	IO1EVRN02CBYW8_A_0	Not_tested		2	190	192	1.5138	0.744985	0.768789	TCTGCTCAAACCTGCTGACA	TCCGGCTGAGAGTCATTGAT	22	20	213	20	60.745	60.769	50.000	50.000	3.00	5.00	3.00	3.00	6.7000	6.9000	4.00	1.00	81	24	12	tg	AC
cons1393_2	cons1393_2_A_0	screen	43106_50	3	240	243	3.418	3.222626	0.195358	CATCACTTCAGAGGACATGACAG	GTTGGCCCTGAAATCTCTGA	15	23	257	20	59.777	60.195	47.826	50.000	5.00	4.00	1.00	3.00	6.4000	6.7000	6.00	3.00	151	22	11	ac	AC	best	yes	non specified	inconsistent pattern
cons627_10	cons627_10_A_0	Not_tested		1	90	94	1.5163	1.047891	0.468413	TGTCCAACAACAGACACCCA	GGATGGTTCACGGTGGTAAT	12	20	105	20	61.048	59.532	50.000	50.000	4.00	5.00	0.00	2.00	9.4000	5.6000	4.00	1.00	65	12	6	tg	AC
cons85_5_A_1	cons85_5_A_1	Not_tested		3	190	232	1.5186	0.396944	1.121655	CTGGAGCATTGCCAGAACTT	ACTGTACGATGCCGTGCTC	137	20	368	19	60.397	59.878	50.000	57.895	5.00	4.00	3.00	2.00	6.7000	8.2000	5.00	1.00	233	36	9	atct	AGAT
cons2096_4	cons2096_4_A_0	Not_tested		4	240	275	1.5219	0.385756	1.136165	TAGGATGTCGGTGGGACAGT	GGGTGGACCATGCTCTATTT	124	20	398	20	60.386	58.864	55.000	50.000	4.00	6.00	3.00	0.00	6.1000	6.2000	4.00	0.00	269	48	12	tatc	AGAT
cons667_4	cons667_4_A_0	Not_tested		1	90	138	1.5222	0.142251	1.379931	GCATTTGCAGCTCTCAACAA	CACCGTATTGATCCACTTTGC	162	20	299	21	60.142	60.380	45.000	47.619	4.00	4.00	0.00	2.00	7.0000	8.8000	4.00	2.00	242	18	9	gt	AC
cons1523_5	cons1523_5_A_0	Not_tested		3	240	240	1.5233	0.413229	1.110099	TGTCAGGCATGCAGAGGTAA	ACAGCCTAATGAAGCCAGTGA	6	20	245	21	60.413	59.890	50.000	47.619	6.00	4.00	1.00	1.00	7.2000	6.4000	4.00	1.00	171	36	18	ac	AC
cons1523_5	cons1523_5_A_0	Not_tested		3	240	241	1.5233	0.413229	1.110099	TTGTCAGGCATGCAGAGGTA	ACAGCCTAATGAAGCCAGTGA	5	20	245	21	60.413	59.890	50.000	47.619	6.00	4.00	2.00	1.00	6.9000	6.4000	4.00	0.00	171	36	18	ac	AC
IO1EVRN02CBV6N	IO1EVRN02CBV6N_A_0	Not_tested		1	90	131	1.5233	0.163658	1.359687	GCTCCGTATCGACAGGAAAG	TCATGCTGTCATGCCTGTGT	280	20	410	20	59.836	61.360	55.000	50.000	6.00	5.00	2.00	2.00	7.0000	6.4000	5.00	3.00	344	16	8	ca	AC
cons1617_4	cons1617_4_A_0	Not_tested		3	240	241	1.5278	0.183145	1.344683	TTAATAACCACCTGCCCTGG	AGCCTGTGAGAGAACAGAACG	129	20	369	21	59.817	59.655	50.000	52.381	5.00	4.00	3.00	2.00	9.7000	8.4000	3.00	0.00	261	14	7	ac	AC
cons960_2	cons960_2_A_0	Not_tested		1	90	90	1.5302	1.263803	0.266437	TGTGTCTCTACCTCCATGGCT	CAAGCCACTTGTCCAAAACA	117	21	206	20	59.736	59.734	52.381	45.000	6.00	5.00	2.00	1.00	9.7000	7.0000	5.00	1.00	154	24	12	ac	AC	best
cons1743_4	cons1743_4_A_0	Not_tested		1	140	143	1.5304	0.363968	1.166460	ATTTGCAATTAGCTCCAGCG	CAGCAGATGTCTCACACCCT	76	20	218	20	60.364	58.834	45.000	55.000	6.00	4.00	2.00	1.00	10.2000	9.1000	4.00	2.00	153	36	18	ac	AC
cons85_5_A_1	cons85_5_A_1	Not_tested		2	140	188	1.5332	0.396944	1.136289	CTGGAGCATTGCCAGAACTT	TTAGCAACGCCCATTGTTTAG	137	20	324	21	60.397	60.136	50.000	42.857	5.00	4.00	3.00	2.00	6.7000	6.3000	6.00	1.00	233	36	9	atct	AGAT
cons2091_3	cons2091_3_A_0	Not_tested		2	140	190	1.5375	1.239452	0.298018	TGGCAACTCTAAATTGCCTGT	ACTCAGCTTCAGGGTTGTGG	104	21	293	20	59.761	60.298	42.857	55.000	8.00	4.00	0.00	0.00	7.9000	8.2000	6.00	1.00	221	36	9	tgga	ACCT
cons1743_4	cons1743_4_A_0	Not_tested		1	140	145	1.5384	0.363968	1.174455	ATTTGCAATTAGCTCCAGCG	AACAGCAGATGTCTCACACCC	76	20	220	21	60.364	60.174	45.000	52.381	6.00	5.00	2.00	1.00	10.2000	9.4000	4.00	1.00	153	36	18	ac	AC
IO1EVRN02CA5PV	IO1EVRN02CA5PV_A_0	Not_tested		4	240	260	1.5411	0.301147	1.239976	CGATGTGTTGGTCTTTGCTG	CTCATCAGCTGGAAGTCTGCT	150	20	409	21	60.301	59.760	50.000	52.381	2.00	6.00	1.00	3.00	8.5000	8.2000	4.00	1.00	267	18	6	aga	AAG
cons1062_8	cons1062_8_A_0	Not_tested		2	140	153	1.5415	0.262792	1.278722	AATGATGACCTCATCCCCTG	CAGGTGTCAGTGCAGGGTT	132	20	284	19	59.737	59.721	50.000	57.895	8.00	4.00	1.00	0.00	9.7000	9.4000	5.00	3.00	228	12	6	ga	AG
IO1EVRN02CJ1IG	IO1EVRN02CJ1IG_A_0	Not_tested		4	290	292	1.5436	0.937760	0.605838	CTTTTCGCAGAAGTGGCATA	GAAAATCAGCGCAGGTATGG	27	20	318	20	59.062	60.606	45.000	50.000	4.00	4.00	2.00	0.00	7.4000	7.4000	5.00	3.00	226	18	6	caa	AAC
IO1EVRN02BQSN2	IO1EVRN02BQSN2_A_0	Not_tested		2	140	165	1.5464	1.236972	0.309402	CCATTGCATTTACACGTTTCC	TGGACACAGTGGTGCCTCTA	151	21	315	20	60.237	60.309	42.857	55.000	4.00	5.00	0.00	2.00	8.5000	5.7000	5.00	1.00	218	20	10	ac	AC
cons1024_6	cons1024_6_A_0	Not_tested		1	90	135	1.5496	1.277576	0.272067	CTGAGGGTCAACTCGTGGTA	GCTTGTGCTGACATGAATGG	142	20	276	20	58.722	60.272	55.000	50.000	3.00	4.00	2.00	2.00	7.2000	8.4000	4.00	2.00	244	10	5	ca	AC
cons1024_6	cons1024_6_A_0	Not_tested		1	90	138	1.5496	1.277576	0.272067	TACCTGAGGGTCAACTCGTG	GCTTGTGCTGACATGAATGG	139	20	276	20	58.722	60.272	55.000	50.000	5.00	4.00	2.00	2.00	8.4000	8.4000	4.00	3.00	244	10	5	ca	AC
cons718_9	cons718_9_A_0	Not_tested		1	90	134	1.5502	1.096893	0.453332	AACCACATGCAACGTCATACA	ACAGTCTGCAGTTTCTGCCC	34	21	167	20	59.903	60.453	42.857	55.000	4.00	6.00	0.00	1.00	5.6000	11.2000	4.00	1.00	63	16	8	ac	AC	best
cons270_3	cons270_3_A_0	Not_tested		1	90	109	1.5519	0.222782	1.329072	ATCATCAGTCTGCAGGAGGG	CCATGTCATTATTCTTTGCGG	100	20	208	21	60.223	60.329	55.000	42.857	6.00	5.00	2.00	1.00	9.4000	11.7000	3.00	0.00	123	26	13	tg	AC
IO1EVRN02CBYW8	IO1EVRN02CBYW8_A_0	screen	43106_51	1	90	110	0.8223	0.744985	0.077340	TCTGCTCAAACCTGCTGACA	TACCGTCCCGATAAGAATGC	22	20	131	20	60.745	59.923	50.000	50.000	3.00	3.00	3.00	2.00	6.7000	8.4000	3.00	1.00	81	24	12	tg	AC	best	yes	12		yes	7
cons667_4	cons667_4_A_0	Not_tested		1	90	134	1.555	0.175084	1.379931	TTGCAGCTCTCAACAACCTG	CACCGTATTGATCCACTTTGC	166	20	299	21	60.175	60.380	50.000	47.619	4.00	4.00	1.00	2.00	7.9000	8.8000	4.00	2.00	242	18	9	gt	AC
cons270_3	cons270_3_A_0	Not_tested		1	90	123	1.5553	0.226213	1.329072	ACCAGGTGGTCTCCATCATC	CCATGTCATTATTCTTTGCGG	86	20	208	21	59.774	60.329	55.000	42.857	6.00	5.00	1.00	1.00	6.6000	11.7000	3.00	1.00	123	26	13	tg	AC
IO1EVRN02BTVP8	IO1EVRN02BTVP8_A_0	screen	43106_52	1	90	138	1.9725	1.213339	0.759154	CTCACAGATGATGGGCAGG	TCCCTCCTCTGTGCATGTAA	8	19	145	20	60.213	59.241	57.895	50.000	3.00	4.00	0.00	2.00	9.7000	6.0000	8.00	1.00	52	24	12	tc	AG	best	yes	3		yes	1
cons1814_12	cons1814_12_A_0	Not_tested		1	90	118	1.5631	0.394711	1.168374	AAACTTTGCTGCCAATCTGC	TTTTCTTTGTGTGCCTGCC	129	20	246	19	60.395	59.832	45.000	47.368	5.00	2.00	2.00	1.00	8.2000	9.7000	3.00	1.00	194	26	13	ac	AC
cons2179_2	cons2179_2_A_0	Not_tested		2	190	190	1.5649	0.753052	0.811883	TTCCAGGCAATCAAAGTCAA	GAACTTGAGATGGGCTGTGC	11	20	200	20	59.247	60.812	40.000	55.000	3.00	3.00	0.00	2.00	6.7000	8.2000	6.00	3.00	142	16	8	ac	AC
IO1EVRN02B3VC8	IO1EVRN02B3VC8_A_0	Not_tested		2	140	159	1.5653	0.312496	1.252834	CTGACGAACGGTAAGGCTGT	TGCACGTTTGAATGCCAGTA	2	20	160	20	60.312	61.253	55.000	45.000	3.00	4.00	1.00	2.00	7.9000	5.7000	4.00	1.00	44	10	5	gt	AC
IO1EVRN02B3VC8	IO1EVRN02B3VC8_A_0	Not_tested		2	140	160	1.5653	0.312496	1.252834	ACTGACGAACGGTAAGGCTG	TGCACGTTTGAATGCCAGTA	1	20	160	20	60.312	61.253	55.000	45.000	3.00	4.00	1.00	2.00	9.7000	5.7000	4.00	1.00	44	10	5	gt	AC
cons1865_2_A_1	cons1865_2_A_1	Not_tested		1	90	102	1.5667	1.306521	0.260155	TTGGGAAAAGCAGGAGATACA	TTTGCCAAACAACGAGACAC	270	21	371	20	59.693	59.740	42.857	45.000	2.00	7.00	0.00	1.00	5.6000	6.1000	6.00	0.00	342	10	5	tc	AG
cons1743_4	cons1743_4_A_0	Not_tested		1	90	125	1.5672	0.339231	1.227964	GCTCCAAGTCCATCCTTGTC	ACAGCAGATGTCTCACACCCT	95	20	219	21	59.661	59.772	55.000	52.381	4.00	5.00	1.00	1.00	6.7000	9.1000	4.00	0.00	153	36	18	ac	AC
cons6_3	cons6_3_A_0	Not_tested		1	140	142	1.5697	1.503913	0.065775	GGAGTGCTCCAAACCCAAC	TACCTCCACCTCCTCCCTCT	62	19	203	20	60.504	60.066	57.895	60.000	6.00	2.00	0.00	0.00	8.2000	7.9000	4.00	0.00	128	22	11	ga	AG
IO1EVRN02CE1LK	IO1EVRN02CE1LK_A_0	Not_tested		2	140	181	1.5771	0.512874	1.064190	ATGATCATGATGCCAACAGC	TCACACCATCATCCTCTCCTC	61	20	241	21	59.487	60.064	45.000	52.381	8.00	3.00	2.00	0.00	7.9000	7.9000	6.00	0.00	173	35	7	aggag	AGAGG
cons1865_2_A_1	cons1865_2_A_1	Not_tested		1	90	103	1.5777	1.306521	0.271161	TTGGGAAAAGCAGGAGATACA	TTTTGCCAAACAACGAGACA	270	21	372	20	59.693	60.271	42.857	40.000	2.00	7.00	0.00	0.00	5.6000	6.4000	7.00	0.00	342	10	5	tc	AG
cons2211_4	cons2211_4_A_0	Not_tested		2	190	191	1.5788	1.358951	0.219854	CAGAGTGGAACCATGAGGAA	TACGATGGAAATGTCGCTGA	162	20	352	20	58.641	60.220	50.000	45.000	4.00	4.00	0.00	2.00	8.2000	8.2000	4.00	1.00	262	52	13	taga	AGAT
cons1118_8	cons1118_8_A_0	Not_tested		3	240	241	1.5833	0.080962	1.502356	ATCCATTTCTGCCAAGTTGC	CGACAGCTGAGGGTCACAGT	173	20	413	20	60.081	61.502	45.000	60.000	5.00	6.00	3.00	3.00	8.2000	6.1000	3.00	0.00	335	12	6	tc	AG
cons1054_3	cons1054_3_A_0	screen	43106_53	3	190	225	0.3535	0.212679	0.140832	TCTGGACGTCTGATTGATCG	GGCTGCCTTTTCTTGACAAC	59	20	283	20	59.787	59.859	50.000	50.000	6.00	5.00	2.00	3.00	8.3000	6.4000	3.00	1.00	128	36	12	ttc	AAG	best	yes	4		yes	5
cons1617_4	cons1617_4_A_0	Not_tested		3	240	240	1.5887	0.183145	1.405525	TTAATAACCACCTGCCCTGG	GCCTGTGAGAGAACAGAACG	129	20	368	20	59.817	58.594	50.000	55.000	5.00	4.00	3.00	2.00	9.7000	8.4000	3.00	0.00	261	14	7	ac	AC
cons1743_4	cons1743_4_A_0	Not_tested		1	140	144	1.5919	0.363968	1.227964	ATTTGCAATTAGCTCCAGCG	ACAGCAGATGTCTCACACCCT	76	20	219	21	60.364	59.772	45.000	52.381	6.00	5.00	2.00	1.00	10.2000	9.1000	4.00	2.00	153	36	18	ac	AC
cons2211_4	cons2211_4_A_0	Not_tested		2	140	186	1.5933	1.358951	0.234379	CAGAGTGGAACCATGAGGAA	TGGAAATGTCGCTGAAACAA	162	20	347	20	58.641	60.234	50.000	40.000	4.00	4.00	0.00	1.00	8.2000	7.0000	3.00	0.00	262	52	13	taga	AGAT
cons85_5_A_1	cons85_5_A_1	Not_tested		3	190	217	1.5965	0.396944	1.199560	CTGGAGCATTGCCAGAACTT	GCTCAGCATTTACGGCATGT	137	20	353	20	60.397	61.200	50.000	50.000	5.00	5.00	3.00	2.00	6.7000	6.6000	4.00	2.00	233	36	9	atct	AGAT
cons85_5_A_1	cons85_5_A_1	Not_tested		3	190	224	1.5965	0.396944	1.199560	CTGGAGCATTGCCAGAACTT	ATGCCGTGCTCAGCATTTAC	137	20	360	20	60.397	61.200	50.000	50.000	5.00	8.00	3.00	0.00	6.7000	6.0000	5.00	0.00	233	36	9	atct	AGAT
IO1EVRN02CA5PV	IO1EVRN02CA5PV_A_0	Not_tested		4	240	259	1.6021	0.301147	1.300941	CGATGTGTTGGTCTTTGCTG	TCATCAGCTGGAAGTCTGCT	150	20	408	20	60.301	58.699	50.000	50.000	2.00	6.00	1.00	3.00	8.5000	8.2000	4.00	1.00	267	18	6	aga	AAG
IO1EVRN02CA5PV	IO1EVRN02CA5PV_A_0	Not_tested		4	240	260	1.6021	0.301147	1.300941	CGATGTGTTGGTCTTTGCTG	CTCATCAGCTGGAAGTCTGC	150	20	409	20	60.301	58.699	50.000	55.000	2.00	6.00	1.00	3.00	8.5000	8.2000	4.00	2.00	267	18	6	aga	AAG
cons2488_2	cons2488_2_A_0	Not_tested		1	90	129	1.6026	0.119028	1.483619	TGCCTGTTGAAAGTCAAACG	GGACCAGGCTTCATATGTCA	22	20	150	20	59.881	58.516	45.000	50.000	5.00	6.00	3.00	3.00	8.7000	6.7000	5.00	1.00	111	18	9	ca	AC
cons985_7	cons985_7_A_0	Not_tested		3	190	203	1.6027	0.159750	1.442931	CAGAAAGAACAATGCACCGA	TGAGTTTACATGCATCATCCG	165	20	367	21	59.840	59.557	45.000	42.857	4.00	6.00	0.00	2.00	9.6000	9.8000	5.00	2.00	324	21	7	gta	AGT
IO1EVRN02CC6U2	IO1EVRN02CC6U2_A_0	Not_tested		1	90	119	1.6041	0.617089	0.987026	TTGAAATGTTTGCCAGGCTT	ACAAGCCCATTCTGCCTTTT	81	20	199	20	60.617	60.987	40.000	45.000	5.00	3.00	2.00	1.00	9.7000	7.3000	5.00	1.00	166	14	7	tg	AC
IO1EVRN02CC6U2	IO1EVRN02CC6U2_A_0	Not_tested		1	90	120	1.6041	0.617089	0.987026	TTTGAAATGTTTGCCAGGCT	ACAAGCCCATTCTGCCTTTT	80	20	199	20	60.617	60.987	40.000	45.000	5.00	3.00	3.00	1.00	9.4000	7.3000	4.00	0.00	166	14	7	tg	AC
cons2341_2	cons2341_2_A_0	Not_tested		2	190	195	1.6043	0.280988	1.323298	ACATGCATTTACGCAAGCAA	TACCCAAACCTGTCGACCAA	71	20	265	20	60.281	61.323	40.000	50.000	6.00	6.00	0.00	2.00	8.5000	8.2000	3.00	0.00	212	10	5	ca	AC	best
cons1581_2	cons1581_2_A_0	Not_tested		1	140	140	1.6141	0.953367	0.660780	CTTTTGTACGGTCCATCACG	CAACGCCACAGTGTTTCTTC	114	20	253	20	59.047	59.339	50.000	50.000	5.00	5.00	2.00	1.00	8.4000	6.7000	3.00	1.00	172	21	7	cag	AGC
cons857_15	cons857_15_A_0	Not_tested		4	240	254	1.6239	0.278124	1.345733	GGCACAACAGAGGCATTACA	GAGCAAATGAGGCAAAGATGA	267	20	520	21	59.722	60.346	50.000	42.857	2.00	2.00	0.00	1.00	6.0000	6.6000	4.00	1.00	338	14	7	ca	AC
IO1EVRN02B643Z	IO1EVRN02B643Z_A_0	Not_tested		2	190	191	1.6301	0.746400	0.883683	ATCCTGAGTCCAGGAGAACG	TGAGATCAGGTGCTGAAAGC	10	20	200	20	59.254	59.116	55.000	50.000	7.00	5.00	2.00	3.00	8.4000	8.5000	5.00	1.00	66	16	8	tg	AC
cons1814_12	cons1814_12_A_0	Not_tested		2	190	193	1.6311	1.350189	0.280862	CTGAGGTGAAACTTTGCTGC	GTGAATGCACGCTCATGTTC	121	20	313	20	58.650	60.281	50.000	50.000	5.00	6.00	3.00	2.00	9.7000	6.7000	5.00	3.00	194	26	13	ac	AC
cons47_2	cons47_2_A_0	Not_tested		2	140	176	1.6316	0.770184	0.861391	TCCTCCAACCACAACTCAGA	CTCTGTGACAGGAAGGCCAC	116	20	291	20	59.230	60.861	50.000	60.000	3.00	7.00	3.00	0.00	6.7000	9.4000	4.00	0.00	179	32	16	ac	AC
cons1814_12	cons1814_12_A_0	Not_tested		2	190	191	1.6362	1.355386	0.280862	GAGGTGAAACTTTGCTGCCA	GTGAATGCACGCTCATGTTC	123	20	313	20	61.355	60.281	50.000	50.000	5.00	6.00	3.00	2.00	10.0000	6.7000	4.00	2.00	194	26	13	ac	AC
cons1814_12	cons1814_12_A_0	Not_tested		2	190	192	1.6362	1.355386	0.280862	TGAGGTGAAACTTTGCTGCC	GTGAATGCACGCTCATGTTC	122	20	313	20	61.355	60.281	50.000	50.000	5.00	6.00	1.00	2.00	9.7000	6.7000	5.00	2.00	194	26	13	ac	AC
IO1EVRN02B557C	IO1EVRN02B557C_A_0	Not_tested		1	90	91	1.6373	0.532021	1.105266	GGAAGGAGATTGGAGGGAGA	CATACTCCCAGCTCCCCAT	5	20	95	19	60.532	59.895	55.000	57.895	2.00	4.00	0.00	2.00	7.9000	9.6000	7.00	3.00	39	16	8	ga	AG
IO1EVRN02CBV6N	IO1EVRN02CBV6N_A_0	Not_tested		1	90	140	1.6402	0.163658	1.476564	GCTCCGTATCGACAGGAAAG	TGTTCTCGGTCATGCTGTCA	280	20	419	20	59.836	61.477	55.000	50.000	6.00	4.00	2.00	3.00	7.0000	6.7000	5.00	2.00	344	16	8	ca	AC
cons1062_8	cons1062_8_A_0	Not_tested		1	90	134	1.6432	0.262792	1.380422	AATGATGACCTCATCCCCTG	GCCGTGATCTCATCAGACG	132	20	265	19	59.737	60.380	50.000	57.895	8.00	6.00	1.00	3.00	9.7000	8.1000	7.00	2.00	228	12	6	ga	AG
cons2096_4	cons2096_4_A_0	Not_tested		4	240	268	1.6465	0.510331	1.136165	TCGGTGGGACAGTTTGAGAT	GGGTGGACCATGCTCTATTT	131	20	398	20	60.510	58.864	50.000	50.000	3.00	6.00	2.00	0.00	6.3000	6.2000	3.00	2.00	269	48	12	tatc	AGAT
cons1595_2	cons1595_2_A_0	screen	43106_54	4	240	259	0.1773	0.066262	0.111077	AGAACATGGGACCAGATTGC	AGAATCGGTCAAAGGTCACG	67	20	325	20	59.934	60.111	50.000	50.000	4.00	3.00	2.00	2.00	8.4000	8.4000	6.00	3.00	93	24	12	gt	AC	best	yes	15		yes	1
cons1753_3	cons1753_3_A_0	screen	43106_55	1	90	125	1.5572	1.533205	0.023981	GGTGACCGCTGGCTTAATCT	CAGGAGCAAGCATGCATAAA	73	20	197	20	61.533	59.976	55.000	45.000	5.00	6.00	2.00	0.00	6.6000	6.2000	5.00	1.00	98	26	13	tg	AC	best	yes	non specified	inconsistent pattern
IO1EVRN02B7E1V	IO1EVRN02B7E1V_A_0	Not_tested		2	190	191	1.6631	1.103105	0.559985	GAACAGGGAATTTCAAGCACA	TGTCTCACAGCCTCGGTTTA	18	21	208	20	60.103	59.440	42.857	50.000	5.00	3.00	0.00	2.00	8.2000	6.0000	3.00	1.00	137	16	8	ac	AC
IO1EVRN02B7E1V	IO1EVRN02B7E1V_A_0	Not_tested		2	190	192	1.6631	1.103105	0.559985	TGAACAGGGAATTTCAAGCAC	TGTCTCACAGCCTCGGTTTA	17	21	208	20	60.103	59.440	42.857	50.000	5.00	3.00	0.00	2.00	7.9000	6.0000	4.00	2.00	137	16	8	ac	AC
cons1005_8	cons1005_8_A_0	Not_tested		1	140	144	1.6682	0.260757	1.407418	CAGCTGTGACTTCCCCTGAT	ATACAGCTGCATCGCTCGT	97	20	240	19	60.261	59.593	55.000	52.632	6.00	8.00	2.00	2.00	6.6000	8.1000	7.00	0.00	146	12	6	ag	AG
cons667_4	cons667_4_A_0	Not_tested		2	190	198	1.6687	0.288804	1.379931	AAAGCAGGGGACAAGTGAAA	CACCGTATTGATCCACTTTGC	102	20	299	21	59.711	60.380	45.000	47.619	2.00	4.00	0.00	2.00	7.3000	8.8000	5.00	3.00	242	18	9	gt	AC
IO1EVRN02CJ05T	IO1EVRN02CJ05T_A_0	Not_tested		1	140	141	1.6749	1.192203	0.482662	ACCCTCGCTGGTCTGAGAT	CCATCAGTCTGGGCGATTAC	0	19	140	20	59.808	60.483	57.895	55.000	5.00	5.00	3.00	0.00	6.3000	5.6000	4.00	1.00	45	18	6	caa	AAC
IO1EVRN02CCXIN	IO1EVRN02CCXIN_A_0	Not_tested		1	140	141	1.6754	1.619050	0.056356	GCATGTTTGTTTGCAAGAGTG	GTGAGCTAAGTGCCACGACA	50	21	190	20	59.381	60.056	42.857	55.000	6.00	5.00	0.00	2.00	6.4000	8.4000	3.00	2.00	74	34	17	tg	AC
IO1EVRN02CCXIN	IO1EVRN02CCXIN_A_0	Not_tested		1	140	142	1.6754	1.619050	0.056356	TGCATGTTTGTTTGCAAGAGT	GTGAGCTAAGTGCCACGACA	49	21	190	20	59.381	60.056	38.095	55.000	6.00	5.00	1.00	2.00	6.1000	8.4000	3.00	1.00	74	34	17	tg	AC
cons857_15	cons857_15_A_0	Not_tested		4	240	256	1.6861	0.135900	1.550165	CAGGCACAACAGAGGCATTA	GAGCAAATGAGGCAAAGATG	265	20	520	20	59.864	58.450	50.000	45.000	2.00	2.00	2.00	0.00	6.2000	6.6000	4.00	1.00	338	14	7	ca	AC
cons1753_3	cons1753_3_A_0	Not_tested		1	90	123	1.694	1.533205	0.160828	GGTGACCGCTGGCTTAATCT	GGAGCAAGCATGCATAAACA	73	20	195	20	61.533	59.839	55.000	45.000	5.00	6.00	2.00	2.00	6.6000	7.0000	5.00	1.00	98	26	13	tg	AC
cons1118_8	cons1118_8_A_0	Not_tested		3	240	241	1.7011	0.080962	1.620133	ATCCATTTCTGCCAAGTTGC	CGACAGCTGAGGGTCACAG	173	20	413	19	60.081	60.620	45.000	63.158	5.00	6.00	3.00	3.00	8.2000	6.7000	3.00	1.00	335	12	6	tc	AG
IO1EVRN02B643Z	IO1EVRN02B643Z_A_0	Not_tested		2	190	193	1.7035	0.819820	0.883683	GGATCCTGAGTCCAGGAGAA	TGAGATCAGGTGCTGAAAGC	8	20	200	20	59.180	59.116	55.000	50.000	7.00	5.00	1.00	3.00	6.7000	8.5000	5.00	0.00	66	16	8	tg	AC
IO1EVRN02CDOMY	IO1EVRN02CDOMY_A_0	Not_tested		2	140	171	1.7072	0.492482	1.214710	ATGTTTTGATTGTGGGGGAC	GAAACCACAACACTGCTGTCA	119	20	289	21	59.508	59.785	45.000	47.619	2.00	7.00	1.00	3.00	9.1000	6.7000	6.00	2.00	234	24	6	tatc	AGAT
IO1EVRN02CLQVP	IO1EVRN02CLQVP_A_0	Not_tested		1	90	137	1.7161	0.369208	1.346932	TTGATCTGATCGGTGTGAGG	GTGCATCCATGTGCCTTCT	11	20	147	19	59.631	59.653	50.000	52.632	7.00	4.00	0.00	0.00	8.2000	6.7000	3.00	1.00	112	14	7	ac	AC
cons1628_5	cons1628_5_A_0	Not_tested		1	90	96	1.7239	1.487228	0.236656	AACATCAGTTTCGCAGCTTTC	ATTACCAACACTCGGCTGCT	245	21	340	20	59.513	59.763	42.857	50.000	4.00	3.00	0.00	2.00	7.0000	8.2000	5.00	1.00	300	21	7	gaa	AAG
cons85_5_A_1	cons85_5_A_1	Not_tested		1	90	134	1.728	1.597113	0.130883	CGAAATCCAAATCCAATTCA	CTTAGCAACGCCCATTGTTT	192	20	325	20	58.403	60.131	35.000	45.000	4.00	4.00	1.00	2.00	6.9000	7.0000	4.00	1.00	233	36	9	atct	AGAT
cons305_6	cons305_6_A_0	Not_tested		2	140	190	1.7344	0.433612	1.300825	GAATGTTTTGCCAACGTTCA	CACCATGTAATTTGAGGCCAT	139	20	328	21	59.566	59.699	40.000	42.857	6.00	4.00	2.00	2.00	6.7000	9.6000	3.00	1.00	189	68	17	tatc	AGAT
cons2341_2	cons2341_2_A_0	Not_tested		2	190	194	1.7351	0.411756	1.323298	CATGCATTTACGCAAGCAAG	TACCCAAACCTGTCGACCAA	72	20	265	20	60.412	61.323	45.000	50.000	6.00	6.00	2.00	2.00	8.5000	8.2000	3.00	0.00	212	10	5	ca	AC
cons1599_2	cons1599_2_A_0	Not_tested		1	90	127	1.736	1.560956	0.175084	TTCCTGACGTTGTGAGGACAT	CAGACAGGCAACACATACCG	270	21	396	20	60.561	60.175	47.619	55.000	7.00	2.00	2.00	2.00	6.3000	8.9000	4.00	1.00	354	14	7	gt	AC
cons1062_8	cons1062_8_A_0	Not_tested		3	190	200	1.7382	0.634195	1.104044	GGCTACATGGGGTCTCATTC	CCGTGATCTCATCAGACGGT	65	20	264	20	59.366	61.104	55.000	55.000	4.00	6.00	0.00	3.00	6.9000	9.3000	5.00	0.00	228	12	6	ga	AG
IO1EVRN02CJUSM	IO1EVRN02CJUSM_A_0	screen	43106_56	1	90	138	0.4898	0.205406	0.284374	GTACCCTTCTCCCCTCAACC	CAATCTGCGTGAAGTGGGTA	139	20	276	20	59.795	59.716	60.000	50.000	4.00	2.00	0.00	2.00	8.2000	8.4000	5.00	2.00	167	26	13	ca	AC	best	yes	9		yes	1
IO1EVRN02BV8DM	IO1EVRN02BV8DM_A_0	Not_tested		1	140	140	1.7406	1.145871	0.594713	GGCAACACTGTGGAAGTGG	GGACCCGTTAAGATCTGTGG	116	19	255	20	60.146	59.405	57.895	55.000	5.00	6.00	2.00	0.00	7.9000	8.2000	3.00	0.00	143	68	17	taga	AGAT
cons1947_4	cons1947_4_A_0	Not_tested		2	140	159	1.7468	0.913849	0.832993	AGTCGTTTTGCTCGTCTGTG	CAAGCTCCCGTGTGAAAGTC	199	20	357	20	59.086	60.833	50.000	55.000	3.00	4.00	0.00	1.00	6.7000	6.4000	3.00	1.00	286	24	6	ggat	ACCT
IO1EVRN02B643Z	IO1EVRN02B643Z_A_0	Not_tested		2	190	193	1.749	0.746400	1.002631	ATCCTGAGTCCAGGAGAACG	CCTGAGATCAGGTGCTGAAAG	10	20	202	21	59.254	59.997	55.000	52.381	7.00	8.00	2.00	1.00	8.4000	7.0000	7.00	0.00	66	16	8	tg	AC
IO1EVRN02CE1LK	IO1EVRN02CE1LK_A_0	Not_tested		2	140	173	1.7495	0.512874	1.236656	ATGATCATGATGCCAACAGC	TCATCCTCTCCTCTCCTTTCC	61	20	233	21	59.487	59.763	45.000	52.381	8.00	2.00	2.00	0.00	7.9000	8.5000	4.00	0.00	173	35	7	aggag	AGAGG
IO1EVRN02B91E6	IO1EVRN02B91E6_A_0	Not_tested		2	140	153	1.7498	1.033644	0.716126	CTCCGGATGAGGGTGATACT	TCCTCTTTAGGTCAGGTGGC	2	20	154	20	58.966	59.284	55.000	55.000	6.00	3.00	1.00	2.00	5.3000	9.4000	4.00	0.00	75	36	18	ca	AC
cons1062_8	cons1062_8_A_0	Not_tested		1	140	140	1.7537	0.262792	1.490944	AATGATGACCTCATCCCCTG	AGGGTTGCCGTGATCTCAT	132	20	271	19	59.737	60.491	50.000	52.632	8.00	4.00	1.00	2.00	9.7000	6.6000	6.00	2.00	228	12	6	ga	AG
cons1686_4	cons1686_4_A_0	Not_tested		1	90	90	1.7563	1.394557	0.361767	CAACCATCTGCGCAATATCC	GTCCTCGCTCGAGATGGTAA	183	20	272	20	61.395	60.362	50.000	55.000	6.00	6.00	0.00	1.00	7.1000	7.2000	7.00	3.00	209	36	18	tg	AC
IO1EVRN02BV8DM	IO1EVRN02BV8DM_A_0	Not_tested		1	140	141	1.758	1.163308	0.594713	AGGCAACACTGTGGAAGTGG	GGACCCGTTAAGATCTGTGG	115	20	255	20	61.163	59.405	55.000	55.000	5.00	6.00	2.00	0.00	7.9000	8.2000	3.00	0.00	143	68	17	taga	AGAT
cons1523_5	cons1523_5_A_0	Not_tested		1	90	132	1.764	0.788392	0.975617	GTGGATCATCAGCACTCAGG	CAGCCTAATGAAGCCAGTGA	113	20	244	20	59.212	59.024	55.000	50.000	5.00	4.00	2.00	1.00	8.2000	6.4000	5.00	1.00	171	36	18	ac	AC
cons1005_8	cons1005_8_A_0	Not_tested		1	140	140	1.766	0.861391	0.904613	GTCAGCTGTGACTTCCCCTG	CTGCATCGCTCGTCCTTATC	95	20	234	20	60.861	60.905	60.000	55.000	6.00	4.00	1.00	0.00	9.7000	5.9000	3.00	1.00	146	12	6	ag	AG
cons1828_4	cons1828_4_A_0	screen	43106_57	2	140	174	1.8735	0.119028	1.754480	CAGTGTGAACGAAGCCAAAA	TGTCATCCTCACAAGGACAGA	158	20	331	21	59.881	59.246	45.000	47.619	3.00	5.00	0.00	2.00	7.6000	6.4000	5.00	0.00	268	26	13	ac	AC	best	yes	non specified	inconsistent pattern
cons1005_8	cons1005_8_A_0	Not_tested		1	140	144	1.7809	0.260757	1.520095	CAGCTGTGACTTCCCCTGAT	ATACAGCTGCATCGCTCGTC	97	20	240	20	60.261	61.520	55.000	55.000	6.00	8.00	2.00	1.00	6.6000	8.1000	7.00	1.00	146	12	6	ag	AG
cons2188_6	cons2188_6_A_0	Not_tested		1	90	133	1.7829	1.662690	0.120245	ATGAAGGATGCCAGCTGAA	GTGGTCAAATCAGCATGACG	71	19	203	20	59.337	60.120	47.368	50.000	6.00	4.00	2.00	2.00	7.0000	8.4000	5.00	3.00	166	12	6	gt	AC
cons718_9	cons718_9_A_0	Not_tested		1	90	109	1.7965	1.589681	0.206859	CCACATGCAACGTCATACAC	GGCTGCTGTCAACTGCTGTA	36	20	144	20	58.410	60.207	50.000	55.000	4.00	5.00	0.00	2.00	5.4000	5.7000	4.00	3.00	63	16	8	ac	AC
cons985_7	cons985_7_A_0	Not_tested		2	140	184	1.7967	0.353748	1.442931	AGCGTGGACCCAACTACTGT	TGAGTTTACATGCATCATCCG	184	20	367	21	59.646	59.557	55.000	42.857	4.00	6.00	3.00	2.00	6.1000	9.8000	4.00	0.00	324	21	7	gta	AGT
IO1EVRN02CAM3I_A_1	IO1EVRN02CAM3I_A_1	Not_tested		2	140	172	1.8033	0.150643	1.652683	CCTCCCGTGTTCAGTCACTT	GGATGCAGTCGAGTGTCTTTT	170	20	341	21	60.151	59.347	55.000	47.619	5.00	6.00	3.00	0.00	6.7000	7.3000	5.00	1.00	223	48	24	ac	AC
IO1EVRN02CAM3I_A_1	IO1EVRN02CAM3I_A_1	Not_tested		2	140	177	1.8033	0.150643	1.652683	CAGAACCTCCCGTGTTCAGT	GGATGCAGTCGAGTGTCTTTT	165	20	341	21	60.151	59.347	55.000	47.619	4.00	6.00	1.00	0.00	6.4000	7.3000	4.00	0.00	223	48	24	ac	AC
cons47_2	cons47_2_A_0	Not_tested		2	140	176	1.8071	0.770184	1.036932	TCCTCCAACCACAACTCAGA	CTCTGTGACAGGAAGGCCA	116	20	291	19	59.230	59.963	50.000	57.895	3.00	7.00	3.00	2.00	6.7000	11.2000	4.00	0.00	179	32	16	ac	AC
cons718_9	cons718_9_A_0	Not_tested		1	90	91	1.8088	1.096893	0.711868	AACCACATGCAACGTCATACA	CGACAATGTCTTCGGACAAG	34	21	124	20	59.903	59.288	42.857	50.000	4.00	7.00	0.00	2.00	5.6000	6.7000	4.00	0.00	63	16	8	ac	AC
cons2341_2	cons2341_2_A_0	Not_tested		2	190	192	1.8095	0.486220	1.323298	TGCATTTACGCAAGCAAGTT	TACCCAAACCTGTCGACCAA	74	20	265	20	59.514	61.323	40.000	50.000	4.00	6.00	3.00	2.00	6.7000	8.2000	4.00	2.00	212	10	5	ca	AC
cons432_12	cons432_12_A_0	Not_tested		1	140	146	1.8161	1.009696	0.806450	ATGAGCGATGAACAGACAGC	CCCACCTCACATCCACTGAT	216	20	361	20	58.990	60.806	50.000	55.000	2.00	3.00	2.00	3.00	7.9000	6.6000	4.00	1.00	298	28	14	ac	AC
IO1EVRN02B0C25	IO1EVRN02B0C25_A_0	Not_tested		3	190	239	1.8178	0.681621	1.136165	CATGCTGGTACCTGCTGTTC	GCAATAGGGACCCACAAGAT	16	20	254	20	59.318	58.864	55.000	50.000	8.00	5.00	3.00	2.00	6.7000	6.6000	5.00	2.00	210	14	7	ac	AC
cons2283_2	cons2283_2_A_0	Not_tested		1	140	144	1.8219	0.653497	1.168445	TGTTTCTTCTGCTGCTTTGC	GCGTCATTAAACCTCTGGCA	227	20	370	20	59.347	61.168	45.000	50.000	3.00	4.00	2.00	3.00	8.8000	10.0000	4.00	3.00	258	18	6	ctg	ACG
cons1814_12	cons1814_12_A_0	screen	43106_58	2	140	182	0.3032	0.022302	0.280862	AACTTTGCTGCCAATCTGCT	GAATGCACGCTCATGTTCAC	130	20	311	20	60.022	60.281	45.000	50.000	5.00	4.00	1.00	2.00	8.2000	6.7000	3.00	0.00	194	26	13	ac	AC	best	yes	9		yes	2
cons47_2	cons47_2_A_0	Not_tested		1	90	139	1.8307	0.770184	1.060500	TCCTCCAACCACAACTCAGA	CGCTGTGGACATCAGTCTCA	116	20	254	20	59.230	61.061	50.000	55.000	3.00	4.00	3.00	3.00	6.7000	6.7000	5.00	3.00	179	32	16	ac	AC
IO1EVRN02CF7XD	IO1EVRN02CF7XD_A_0	Not_tested		1	90	90	1.8341	1.126797	0.707326	TTGCATTCACATACGTCAGGA	AAGATCGCACAGAAACACCA	126	21	215	20	60.127	59.293	42.857	45.000	4.00	4.00	2.00	0.00	8.2000	8.2000	3.00	0.00	147	16	8	ac	AC	best
cons416_15	cons416_15_A_0	Not_tested		1	90	131	1.847	1.772556	0.074466	CCATCCTGTTCATGCTCTCG	AAAGGAACGAGGAGGCAAAT	166	20	296	20	61.773	60.074	55.000	45.000	4.00	2.00	2.00	2.00	8.4000	7.2000	6.00	1.00	246	10	5	tc	AG
cons1062_8	cons1062_8_A_0	Not_tested		3	190	200	1.8475	0.634195	1.213339	GGCTACATGGGGTCTCATTC	CCGTGATCTCATCAGACGG	65	20	264	19	59.366	60.213	55.000	57.895	4.00	6.00	0.00	1.00	6.9000	9.6000	5.00	1.00	228	12	6	ga	AG
cons1628_5	cons1628_5_A_0	Not_tested		1	140	140	1.8484	1.487228	0.361206	AACATCAGTTTCGCAGCTTTC	CGCTGGAGGCTCTTTACTGT	245	21	384	20	59.513	59.639	42.857	55.000	4.00	5.00	0.00	3.00	7.0000	6.1000	4.00	2.00	300	21	7	gaa	AAG
cons1054_3	cons1054_3_A_0	Not_tested		1	90	135	1.8498	0.337197	1.512614	CGTCATGATGTGATGCTCCT	AGGCAGCAATGTTCTGCAAG	77	20	211	20	59.663	61.513	50.000	50.000	6.00	6.00	0.00	2.00	7.9000	8.5000	5.00	2.00	128	36	12	ttc	AAG
cons901_3	cons901_3_A_0	Not_tested		1	140	143	1.8514	0.362989	1.488368	GTCCCCAGTTGGACAAGATG	TTGTCACATGTCGCACAGC	127	20	269	19	60.363	60.488	55.000	52.632	4.00	6.00	2.00	2.00	6.6000	7.9000	5.00	3.00	180	28	14	ac	AC
cons901_3	cons901_3_A_0	Not_tested		1	140	144	1.8514	0.362989	1.488368	TGTCCCCAGTTGGACAAGAT	TTGTCACATGTCGCACAGC	126	20	269	19	60.363	60.488	50.000	52.632	5.00	6.00	2.00	2.00	6.6000	7.9000	5.00	2.00	180	28	14	ac	AC
IO1EVRN02B3VC8	IO1EVRN02B3VC8_A_0	Not_tested		1	140	140	1.8521	0.312496	1.539618	ACTGACGAACGGTAAGGCTG	CTTGGCCAATTGTCTTAATGG	1	20	140	21	60.312	59.460	55.000	42.857	3.00	8.00	1.00	1.00	9.7000	8.4000	4.00	0.00	44	10	5	gt	AC
IO1EVRN02B6OXV	IO1EVRN02B6OXV_A_0	Not_tested		1	90	124	1.8657	1.305750	0.559985	AGGGACGTACTGCGAGGAT	CTCTTCCTTCACAATGCACG	32	19	155	20	59.694	59.440	57.895	50.000	4.00	4.00	2.00	2.00	7.8000	9.9000	4.00	3.00	51	10	5	tg	AC	best
IO1EVRN02CE1LK	IO1EVRN02CE1LK_A_0	Not_tested		2	140	176	1.8684	0.512874	1.355573	ATGATCATGATGCCAACAGC	CCATCATCCTCTCCTCTCCTT	61	20	236	21	59.487	59.644	45.000	52.381	8.00	3.00	2.00	0.00	7.9000	8.2000	6.00	0.00	173	35	7	aggag	AGAGG
IO1EVRN02CJ1IG	IO1EVRN02CJ1IG_A_0	Not_tested		4	290	291	1.8718	1.265933	0.605838	TTTTCGCAGAAGTGGCATATT	GAAAATCAGCGCAGGTATGG	28	21	318	20	59.734	60.606	38.095	50.000	4.00	4.00	2.00	0.00	5.8000	7.4000	5.00	2.00	226	18	6	caa	AAC
cons530_4	cons530_4_A_0	Not_tested		3	190	211	1.8725	1.692817	0.179674	TGACATTTTCTGGAGCAAACA	TGGACTGGTTCCCACCTAAC	118	21	328	20	59.307	59.820	38.095	55.000	6.00	3.00	2.00	0.00	7.0000	5.7000	3.00	1.00	206	16	8	ag	AG	best
cons270_3	cons270_3_A_0	screen	43106_59	3	190	210	0.0603	0.019797	0.040453	ATGATTTTAACCCTTGGCCC	CCAAATCACATCTGTGTCCG	54	20	263	20	60.020	59.960	45.000	50.000	4.00	6.00	3.00	2.00	12.4000	9.6000	6.00	1.00	123	26	13	tg	AC	best	yes	5		yes	3
cons1947_4	cons1947_4_A_0	Not_tested		1	90	91	1.8769	1.043868	0.832993	CTTTTAGGCAGAGGGCCAG	CAAGCTCCCGTGTGAAAGTC	267	19	357	20	59.956	60.833	57.895	55.000	4.00	4.00	1.00	1.00	9.7000	6.4000	4.00	2.00	286	24	6	ggat	ACCT
IO1EVRN02B0C25	IO1EVRN02B0C25_A_0	Not_tested		3	190	239	1.8827	0.681621	1.201078	CATGCTGGTACCTGCTGTTC	GCAATAGGGACCCACAAGATT	16	20	254	21	59.318	60.201	55.000	47.619	8.00	5.00	3.00	2.00	6.7000	6.6000	5.00	2.00	210	14	7	ac	AC
IO1EVRN02BXQUB	IO1EVRN02BXQUB_A_0	Not_tested		2	140	179	1.885	0.703266	1.181685	AAAGGACCATATGAGCGAGC	GCAGTTCAGATCAGATGGAGG	19	20	197	21	59.297	59.818	50.000	52.381	6.00	6.00	2.00	0.00	9.9000	9.4000	6.00	3.00	110	30	10	gag	AGG
cons1054_3	cons1054_3_A_0	Not_tested		1	90	134	1.8927	0.337197	1.555487	CGTCATGATGTGATGCTCCT	GGCAGCAATGTTCTGCAAG	77	20	210	19	59.663	60.555	50.000	52.632	6.00	6.00	0.00	2.00	7.9000	8.5000	4.00	2.00	128	36	12	ttc	AAG
cons1054_3	cons1054_3_A_0	Not_tested		1	90	135	1.8927	0.337197	1.555487	CGTCATGATGTGATGCTCCT	AGGCAGCAATGTTCTGCAA	77	20	211	19	59.663	60.555	50.000	47.368	6.00	6.00	0.00	2.00	7.9000	8.8000	5.00	1.00	128	36	12	ttc	AAG
cons667_4	cons667_4_A_0	Not_tested		1	140	143	1.8935	0.513592	1.379931	ATGAGGCATTTGCAGCTCTC	CACCGTATTGATCCACTTTGC	157	20	299	21	60.514	60.380	50.000	47.619	4.00	4.00	0.00	2.00	6.4000	8.8000	3.00	0.00	242	18	9	gt	AC
cons1523_5	cons1523_5_A_0	Not_tested		1	90	133	1.8985	0.788392	1.110099	GTGGATCATCAGCACTCAGG	ACAGCCTAATGAAGCCAGTGA	113	20	245	21	59.212	59.890	55.000	47.619	5.00	4.00	2.00	1.00	8.2000	6.4000	5.00	1.00	171	36	18	ac	AC
cons2283_2	cons2283_2_A_0	Not_tested		1	140	147	1.8988	0.653497	1.245316	TGTTTCTTCTGCTGCTTTGC	CAAGCGTCATTAAACCTCTGG	227	20	373	21	59.347	59.755	45.000	47.619	3.00	4.00	2.00	1.00	8.8000	8.2000	4.00	1.00	258	18	6	ctg	ACG
cons530_4	cons530_4_A_0	Not_tested		4	240	259	1.9033	1.723664	0.179674	CGGTAAACGTCGTCTTTAGGA	TGGACTGGTTCCCACCTAAC	70	21	328	20	59.276	59.820	47.619	55.000	6.00	3.00	3.00	0.00	7.2000	5.7000	5.00	3.00	206	16	8	ag	AG
IO1EVRN02BQSN2	IO1EVRN02BQSN2_A_0	Not_tested		1	90	124	1.9044	1.595039	0.309402	AATCATGAATTCCCCACCC	TGGACACAGTGGTGCCTCTA	192	19	315	20	59.405	60.309	47.368	55.000	6.00	5.00	0.00	2.00	9.4000	5.7000	4.00	0.00	218	20	10	ac	AC
cons2188_6	cons2188_6_A_0	Not_tested		1	90	140	1.9076	1.787391	0.120245	ACAGCTGATGAAGGATGCCA	GTGGTCAAATCAGCATGACG	64	20	203	20	61.787	60.120	50.000	50.000	6.00	4.00	3.00	2.00	10.0000	8.4000	6.00	1.00	166	12	6	gt	AC
cons1062_8	cons1062_8_A_0	Not_tested		3	190	220	1.9129	0.634195	1.278722	GGCTACATGGGGTCTCATTC	CAGGTGTCAGTGCAGGGTT	65	20	284	19	59.366	59.721	55.000	57.895	4.00	4.00	0.00	0.00	6.9000	9.4000	3.00	0.00	228	12	6	ga	AG
cons667_4	cons667_4_A_0	Not_tested		1	140	142	1.9145	0.015375	1.899115	AATGAGGCATTTGCAGCTCT	CCGTATTGATCCACTTTGCTT	156	20	297	21	59.985	59.101	45.000	42.857	5.00	4.00	2.00	0.00	7.9000	8.5000	3.00	0.00	242	18	9	gt	AC
cons1628_5	cons1628_5_A_0	Not_tested		2	140	167	1.9164	1.081493	0.834931	TCAGTTTCGCAGCTTTCTAGC	GAGCAGAAACTTCGTCGTCA	249	21	415	20	59.919	59.165	47.619	50.000	4.00	4.00	2.00	1.00	7.2000	8.4000	6.00	2.00	300	21	7	gaa	AAG
IO1EVRN02CJUSM	IO1EVRN02CJUSM_A_0	Not_tested		3	240	246	1.9226	1.472783	0.449829	ACATTTAAGCCCGCTGAAGG	CTCCTTACACCTGGCCAATC	46	20	291	20	61.473	59.550	50.000	55.000	6.00	6.00	2.00	0.00	8.2000	6.9000	6.00	3.00	167	26	13	ca	AC
cons2115_4	cons2115_4_A_0	Not_tested		4	240	278	1.9231	0.495347	1.427779	CCCAATTTCTTGAATGGAGC	GCTCTGGAGAGGAGAAGAACC	77	20	354	21	59.505	59.572	45.000	57.143	4.00	6.00	2.00	0.00	9.4000	7.9000	5.00	1.00	179	20	5	atac	ACAT
cons428_6	cons428_6_A_0	Not_tested		1	90	119	1.9238	0.725022	1.198803	GGAGGGGAGGAGCAGAAGTA	GAATATGTGCGAGTTTGCGT	76	20	194	20	60.725	58.801	60.000	45.000	2.00	4.00	2.00	0.00	5.7000	9.9000	3.00	1.00	128	16	8	ca	AC
cons432_12	cons432_12_A_0	Not_tested		1	90	121	1.925	1.118579	0.806450	TCCTCAAGTCAAAGAGCTCCA	CCCACCTCACATCCACTGAT	241	21	361	20	60.119	60.806	47.619	55.000	6.00	3.00	2.00	3.00	8.2000	6.6000	3.00	1.00	298	28	14	ac	AC
cons1628_5	cons1628_5_A_0	Not_tested		2	140	165	1.9252	1.081493	0.843714	TCAGTTTCGCAGCTTTCTAGC	GCAGAAACTTCGTCGTCACC	249	21	413	20	59.919	60.844	47.619	55.000	4.00	4.00	2.00	1.00	7.2000	7.9000	6.00	2.00	300	21	7	gaa	AAG
IO1EVRN02BR647	IO1EVRN02BR647_A_0	Not_tested		1	90	107	1.9281	0.648882	1.279241	GCATGTACACAAAAGCAGGC	ATCCACGGAGCTGACACTTG	295	20	401	20	59.351	61.279	50.000	55.000	6.00	4.00	2.00	2.00	9.7000	6.7000	3.00	2.00	345	18	9	gt	AC
cons305_6	cons305_6_A_0	Not_tested		2	140	189	1.9294	1.324634	0.604759	AATGTTTTGCCAACGTTCAG	CACCATGTAATTTGAGGCCA	140	20	328	20	58.675	59.395	40.000	45.000	6.00	4.00	2.00	2.00	7.0000	11.2000	3.00	0.00	189	68	17	tatc	AGAT
cons47_2	cons47_2_A_0	Not_tested		1	90	140	1.9336	0.770184	1.163428	TCCTCCAACCACAACTCAGA	CCGCTGTGGACATCAGTCT	116	20	255	19	59.230	59.837	50.000	57.895	3.00	4.00	3.00	3.00	6.7000	6.1000	5.00	3.00	179	32	16	ac	AC
cons348_9	cons348_9_A_0	Not_tested		1	140	146	1.9388	1.827022	0.111814	GCATGGAGGAAACATACAGC	CACCAGGTCGTCTTCCAGAT	142	20	287	20	58.173	60.112	50.000	55.000	4.00	5.00	2.00	2.00	7.9000	6.6000	5.00	1.00	223	18	6	tct	AAG	best
cons712_4	cons712_4_A_0	Not_tested		1	140	148	1.9424	0.492211	1.450159	CTGGAGGGAAGGGAAGAAAT	CACAGGAGTACCTCGTAGCG	1	20	148	20	59.508	58.550	50.000	60.000	2.00	4.00	2.00	2.00	6.9000	9.2000	4.00	0.00	70	42	21	tg	AC
cons1573_8	cons1573_8_A_0	Not_tested		2	140	151	1.9429	0.992992	0.949937	CAGTAACCACGGAGATGTGG	ACCGTGACATAAACAAGCCA	6	20	156	20	59.007	59.050	55.000	45.000	4.00	3.00	2.00	0.00	8.2000	9.7000	5.00	3.00	104	14	7	ac	AC
IO1EVRN02CGJWW	IO1EVRN02CGJWW_A_0	Not_tested		1	90	93	1.9436	0.117817	1.825817	ATGGCATAGCAGTAGTCGGG	GCAACTAACCCCCTCTTGTT	19	20	111	20	60.118	58.174	55.000	50.000	5.00	3.00	0.00	0.00	11.4000	7.0000	4.00	2.00	50	10	5	gt	AC
cons712_4	cons712_4_A_0	Not_tested		1	140	147	1.9459	0.379931	1.565931	TGGAGGGAAGGGAAGAAATC	CACAGGAGTACCTCGTAGCGT	2	20	148	21	60.380	59.434	50.000	57.143	2.00	4.00	2.00	2.00	6.9000	9.6000	4.00	0.00	70	42	21	tg	AC
cons2096_4	cons2096_4_A_0	Not_tested		5	290	309	1.9491	0.812957	1.136165	TGAAGCTCTACCACAGCCAG	GGGTGGACCATGCTCTATTT	90	20	398	20	59.187	58.864	55.000	50.000	4.00	6.00	1.00	0.00	9.7000	6.2000	4.00	0.00	269	48	12	tatc	AGAT
cons2096_4	cons2096_4_A_0	Not_tested		5	290	310	1.9491	0.812957	1.136165	CTGAAGCTCTACCACAGCCA	GGGTGGACCATGCTCTATTT	89	20	398	20	59.187	58.864	55.000	50.000	4.00	6.00	0.00	0.00	9.7000	6.2000	4.00	1.00	269	48	12	tatc	AGAT
cons901_3	cons901_3_A_0	Not_tested		1	140	140	1.9517	1.822613	0.129070	GCTTTTGTCCCCAGTTGGAC	GTCGCACAGCTGTTCCATTA	121	20	260	20	61.823	59.871	55.000	50.000	4.00	8.00	3.00	2.00	7.9000	6.2000	4.00	1.00	180	28	14	ac	AC
IO1EVRN02CBYW8	IO1EVRN02CBYW8_A_0	Not_tested		2	190	195	1.9547	1.185942	0.768789	AACTCTGCTCAAACCTGCTGA	TCCGGCTGAGAGTCATTGAT	19	21	213	20	60.186	60.769	47.619	50.000	3.00	5.00	1.00	3.00	8.2000	6.9000	5.00	1.00	81	24	12	tg	AC
IO1EVRN02CLQVP	IO1EVRN02CLQVP_A_0	Not_tested		1	140	144	1.9577	0.369208	1.588443	TTGATCTGATCGGTGTGAGG	TGTGCATGTGCATCCATGT	11	20	154	19	59.631	60.588	50.000	47.368	7.00	6.00	0.00	2.00	8.2000	6.6000	3.00	0.00	112	14	7	ac	AC
IO1EVRN02CDOMY	IO1EVRN02CDOMY_A_0	Not_tested		2	140	167	1.9596	0.744925	1.214710	TTTGATTGTGGGGGACTACG	GAAACCACAACACTGCTGTCA	123	20	289	21	60.745	59.785	50.000	47.619	2.00	7.00	2.00	3.00	7.4000	6.7000	6.00	0.00	234	24	6	tatc	AGAT
cons2115_4	cons2115_4_A_0	Not_tested		4	240	290	1.9616	0.495347	1.466254	CCCAATTTCTTGAATGGAGC	CCTGTGAGTCCTGCTCTGG	77	20	366	19	59.505	59.534	45.000	63.158	4.00	3.00	2.00	2.00	9.4000	8.2000	4.00	1.00	179	20	5	atac	ACAT
IO1EVRN02CBYW8	IO1EVRN02CBYW8_A_0	Not_tested		2	140	189	1.9654	0.744985	1.220453	TGCTCAAACCTGCTGACAGA	CCGGCTGAGAGTCATTGATTA	24	20	212	21	60.745	60.220	50.000	47.619	5.00	5.00	3.00	3.00	6.4000	5.9000	4.00	0.00	81	24	12	tg	AC
IO1EVRN02B81S1	IO1EVRN02B81S1_A_0	Not_tested		1	90	90	1.9666	1.100969	0.865663	TGAGCTTTGACTGACACCCTT	GCGCTAAGTTTCTAGTCGGG	68	21	157	20	59.899	59.134	47.619	55.000	4.00	4.00	0.00	0.00	9.7000	11.4000	5.00	1.00	110	15	5	ctt	AAG
IO1EVRN02B81S1	IO1EVRN02B81S1_A_0	Not_tested		1	90	91	1.9666	1.100969	0.865663	TTGAGCTTTGACTGACACCCT	GCGCTAAGTTTCTAGTCGGG	67	21	157	20	59.899	59.134	47.619	55.000	4.00	4.00	0.00	0.00	9.1000	11.4000	5.00	2.00	110	15	5	ctt	AAG
IO1EVRN02B81S1	IO1EVRN02B81S1_A_0	Not_tested		1	90	92	1.9666	1.100969	0.865663	TTGAGCTTTGACTGACACCCT	GGCGCTAAGTTTCTAGTCGG	67	21	158	20	59.899	59.134	47.619	55.000	4.00	4.00	0.00	1.00	9.1000	9.6000	5.00	1.00	110	15	5	ctt	AAG
cons1144_2	cons1144_2_A_0	screen	43106_60	1	90	101	0.5069	0.129070	0.377832	ATTGTTTGACGATGCTGCTG	ACACCTTTGCTCCCAACACT	14	20	114	20	59.871	59.622	45.000	50.000	3.00	3.00	2.00	1.00	8.5000	6.1000	4.00	2.00	59	28	14	tg	AC	best	yes	non specified	inconsistent pattern
IO1EVRN02CLWPH	IO1EVRN02CLWPH_A_0	Not_tested		1	90	103	1.9783	1.912906	0.065396	CATCAAGAACCACGAAGGTTT	CCGTTCTCCCAGACCATCTA	4	21	106	20	59.087	60.065	42.857	55.000	4.00	3.00	2.00	2.00	8.2000	5.6000	5.00	2.00	40	45	15	gtt	AAC
IO1EVRN02CLKU6	IO1EVRN02CLKU6_A_0	Not_tested		1	90	90	1.9881	1.949637	0.038444	TCTGAAATTTGTCCCCAAAAG	CTGGGGAACAGGAGATGTGT	2	21	91	20	59.050	59.962	38.095	55.000	6.00	3.00	0.00	0.00	7.3000	6.4000	6.00	0.00	39	12	6	ac	AC	best
cons428_6	cons428_6_A_0	Not_tested		1	90	135	1.9894	0.790588	1.198803	CAGCTGGTTTGGATGAGGAG	GAATATGTGCGAGTTTGCGT	60	20	194	20	60.791	58.801	55.000	45.000	6.00	4.00	0.00	0.00	7.9000	9.9000	2.00	0.00	128	16	8	ca	AC
IO1EVRN02B0C25	IO1EVRN02B0C25_A_0	Not_tested		3	190	233	1.9904	0.681621	1.308781	CATGCTGGTACCTGCTGTTC	GGGACCCACAAGATTGATTT	16	20	248	20	59.318	58.691	55.000	45.000	8.00	5.00	3.00	2.00	6.7000	6.9000	4.00	0.00	210	14	7	ac	AC
cons428_6	cons428_6_A_0	Not_tested		1	90	122	1.9975	0.725022	1.272476	GGAGGGGAGGAGCAGAAGTA	GAGGAATATGTGCGAGTTTGC	76	20	197	21	60.725	59.728	60.000	47.619	2.00	4.00	2.00	2.00	5.7000	8.8000	3.00	2.00	128	16	8	ca	AC
IO1EVRN02CLKU6	IO1EVRN02CLKU6_A_0	Not_tested		1	90	90	1.9997	1.961230	0.038444	TCTGAAATTTGTCCCCAAAA	CTGGGGAACAGGAGATGTGT	2	20	91	20	58.039	59.962	35.000	55.000	6.00	3.00	2.00	0.00	7.6000	6.4000	6.00	1.00	39	12	6	ac	AC
cons85_5	cons85_5_A_0	Not_tested		1	90	123	10.1079	9.710991	0.396944	TGTTTTAATACTGGGAATAAAGAAACT	AAGTTCTGGCAATGCTCCAG	34	27	156	20	57.289	60.397	25.926	50.000	6.00	5.00	1.00	3.00	6.7000	8.2000	4.00	3.00	68	12	6	ct	AG	best
cons85_5	cons85_5_A_0	Not_tested		2	140	161	10.2717	9.710991	0.560673	TGTTTTAATACTGGGAATAAAGAAACT	TCGAAAAACAAACCAGAGCA	34	27	194	20	57.289	59.439	25.926	40.000	6.00	4.00	1.00	0.00	6.7000	8.2000	6.00	1.00	68	12	6	ct	AG
cons243_4	cons243_4_A_0	Not_tested		1	90	90	10.2963	6.568068	3.728214	ATACAATTAGCTGTTAAATGCCTCA	GACACAGTGTTTCAACTGCATC	21	25	110	22	58.432	58.272	32.000	45.455	7.00	7.00	2.00	3.00	8.2000	8.1000	5.00	0.00	59	10	5	ta	AT
cons243_4	cons243_4_A_0	Not_tested		1	90	91	10.2963	6.568068	3.728214	CATACAATTAGCTGTTAAATGCCTC	GACACAGTGTTTCAACTGCATC	20	25	110	22	58.432	58.272	36.000	45.455	7.00	7.00	3.00	3.00	9.4000	8.1000	5.00	1.00	59	10	5	ta	AT
cons2222_3	cons2222_3_A_0	Not_tested		2	140	188	10.3249	8.638959	1.685960	AGAGACAACACATGAACTTATACCAT	TCTGTTCAAACTTCCCTGGAG	205	26	392	21	57.361	59.314	34.615	47.619	4.00	4.00	2.00	2.00	7.8000	8.2000	5.00	0.00	247	15	5	ttg	AAC
cons243_4	cons243_4_A_0	Not_tested		1	90	91	10.4454	6.717174	3.728214	CATACAATTAGCTGTTAAATGCCTCA	GACACAGTGTTTCAACTGCATC	20	26	110	22	60.717	58.272	34.615	45.455	7.00	7.00	2.00	3.00	8.2000	8.1000	5.00	0.00	59	10	5	ta	AT
cons2222_3	cons2222_3_A_0	Not_tested		2	140	186	10.4664	8.638959	1.827402	AGAGACAACACATGAACTTATACCAT	TGTTCAAACTTCCCTGGAGTC	205	26	390	21	57.361	59.173	34.615	47.619	4.00	4.00	2.00	3.00	7.8000	6.1000	5.00	3.00	247	15	5	ttg	AAC
cons630_5	cons630_5_A_0	Not_tested		2	190	192	10.4813	1.518079	8.963185	TGACTCTGTTCCTGCTTAGGG	GGTTTCTTTCTACTGTTTCTACTGTG	103	21	294	26	59.482	57.037	52.381	38.462	3.00	3.00	0.00	1.00	8.7000	6.7000	3.00	0.00	142	42	21	ca	AC
IO1EVRN02B3CEE	IO1EVRN02B3CEE_A_0	Not_tested		2	140	153	10.5027	7.344808	3.157853	TGCAAGTTATTTTAACCGTAAATCT	GAAAAGTCAATTCAGAGGACGTG	121	25	273	23	57.655	60.158	28.000	43.478	5.00	4.00	3.00	2.00	6.6000	8.1000	4.00	1.00	214	18	9	ca	AC
cons630_5	cons630_5_A_0	Not_tested		2	190	193	10.5901	1.518079	9.072003	TGACTCTGTTCCTGCTTAGGG	AGGTTTCTTTCTACTGTTTCTACTGTG	103	21	295	27	59.482	57.928	52.381	37.037	3.00	3.00	0.00	1.00	8.7000	6.7000	3.00	0.00	142	42	21	ca	AC
cons2222_3	cons2222_3_A_0	Not_tested		2	140	189	10.5965	8.910554	1.685960	TAGAGACAACACATGAACTTATACCA	TCTGTTCAAACTTCCCTGGAG	204	26	392	21	57.089	59.314	34.615	47.619	4.00	4.00	0.00	2.00	7.2000	8.2000	5.00	1.00	247	15	5	ttg	AAC
cons85_5	cons85_5_A_0	Not_tested		1	90	133	10.6645	9.710991	0.953558	TGTTTTAATACTGGGAATAAAGAAACT	ATAAATGCCCAAGTTCTGGC	34	27	166	20	57.289	59.046	25.926	45.000	6.00	3.00	1.00	3.00	6.7000	9.7000	5.00	1.00	68	12	6	ct	AG
cons592_10	cons592_10_A_0	Not_tested		1	90	90	10.6924	1.860239	8.832111	TCTGCATTTGTCTGCACATTG	GGGAAATACACATTCTCACATAATAC	82	21	171	26	60.860	57.168	42.857	34.615	4.00	3.00	3.00	1.00	7.2000	5.6000	5.00	2.00	111	22	11	tg	AC	best
cons630_5	cons630_5_A_0	Not_tested		2	190	192	10.712	1.518079	9.193924	TGACTCTGTTCCTGCTTAGGG	GGTTTCTTTCTACTGTTTCTACTGTGT	103	21	294	27	59.482	57.806	52.381	37.037	3.00	3.00	0.00	1.00	8.7000	6.4000	3.00	0.00	142	42	21	ca	AC
cons592_10	cons592_10_A_0	Not_tested		1	90	90	10.8119	1.860239	8.951647	TCTGCATTTGTCTGCACATTG	GGGAAATACACATTCTCACATAATACT	82	21	171	27	60.860	58.048	42.857	33.333	4.00	3.00	3.00	2.00	7.2000	5.3000	5.00	1.00	111	22	11	tg	AC
cons85_5	cons85_5_A_0	Not_tested		2	140	179	10.9518	9.710991	1.240778	TGTTTTAATACTGGGAATAAAGAAACT	TTGAATTGGATTTGGATTTCG	34	27	212	21	57.289	59.759	25.926	33.333	6.00	4.00	1.00	2.00	6.7000	9.0000	4.00	2.00	68	12	6	ct	AG
cons85_5	cons85_5_A_0	Not_tested		1	90	111	10.9726	9.710991	1.261614	TGTTTTAATACTGGGAATAAAGAAACT	TGCTCCAGGACATGAGTAAGG	34	27	144	21	57.289	60.262	25.926	52.381	6.00	5.00	1.00	1.00	6.7000	7.5000	4.00	1.00	68	12	6	ct	AG
IO1EVRN02B3CEE	IO1EVRN02B3CEE_A_0	Not_tested		2	140	152	10.9753	7.344808	3.630467	TGCAAGTTATTTTAACCGTAAATCT	AAAAGTCAATTCAGAGGACGTG	121	25	272	22	57.655	58.370	28.000	40.909	5.00	4.00	3.00	2.00	6.6000	8.1000	4.00	1.00	214	18	9	ca	AC
cons592_10	cons592_10_A_0	Not_tested		1	90	90	10.9978	2.165686	8.832111	TCTGCATTTGTCTGCACATT	GGGAAATACACATTCTCACATAATAC	82	20	171	26	57.834	57.168	40.000	34.615	4.00	3.00	1.00	1.00	6.6000	5.6000	5.00	1.00	111	22	11	tg	AC
IO1EVRN02B3CEE	IO1EVRN02B3CEE_A_0	Not_tested		2	140	154	11.0301	7.872255	3.157853	ATGCAAGTTATTTTAACCGTAAATC	GAAAAGTCAATTCAGAGGACGTG	120	25	273	23	57.128	60.158	28.000	43.478	5.00	4.00	1.00	2.00	6.9000	8.1000	4.00	1.00	214	18	9	ca	AC
cons85_5	cons85_5_A_0	Not_tested		2	140	167	11.0321	9.710991	1.321141	TGTTTTAATACTGGGAATAAAGAAACT	TGGATTTCGAAAAACAAACCA	34	27	200	21	57.289	60.321	25.926	33.333	6.00	8.00	1.00	1.00	6.7000	8.2000	6.00	3.00	68	12	6	ct	AG
cons512_4	cons512_4_A_0	Not_tested		3	190	201	11.9525	2.046575	9.905876	GGTGTTGACAGACATGCACCT	TCTAGGAGCATAATAGTTCTTATGTGA	139	21	339	27	61.047	57.094	52.381	33.333	5.00	8.00	2.00	2.00	7.9000	6.7000	6.00	2.00	183	60	12	aacac	AACAC
cons1233_6	cons1233_6_A_0	Not_tested		4	290	290	12.0747	8.068983	4.005761	TAGTAAATAAGATGAATGTTGGTTTGG	TTTTCCTCCTATCTGTCATTAGGC	78	27	367	24	58.931	59.994	29.630	41.667	4.00	5.00	0.00	3.00	8.8000	8.7000	6.00	1.00	220	10	5	ta	AT
IO1EVRN02CHVU7	IO1EVRN02CHVU7_A_0	Not_tested		3	240	240	12.1528	7.925550	4.227281	AAGTAGGTAGGAATATAGGAAGGAAGG	TGATTTTCATTAGTAGTGGGTGGA	96	27	335	24	59.074	59.773	40.741	37.500	4.00	5.00	0.00	0.00	8.2000	7.9000	4.00	0.00	130	16	8	ag	AG
IO1EVRN02CAZKJ	IO1EVRN02CAZKJ_A_0	Not_tested		1	90	90	12.2768	7.716327	4.560435	ATTTATACATACCCACAATACACCC	GCTAAGCTCAAAACCTTACCTGTT	250	25	339	24	57.284	59.440	36.000	41.667	6.00	5.00	0.00	1.00	9.4000	6.7000	3.00	0.00	275	22	11	ca	AC	best
IO1EVRN02CAZKJ	IO1EVRN02CAZKJ_A_0	Not_tested		1	90	90	12.28	7.716327	4.563679	ATTTATACATACCCACAATACACCC	GCTAAGCTCAAAACCTTACCTG	250	25	339	22	57.284	57.436	36.000	45.455	6.00	5.00	0.00	1.00	9.4000	7.9000	3.00	1.00	275	22	11	ca	AC
cons1709_2	cons1709_2_A_0	Not_tested		1	140	140	12.2871	3.898489	8.388625	AAATTTACAACCAAACAGGTGC	ATCTGTAATGTTAAAGGAAATCACAAA	0	22	139	27	58.102	58.611	36.364	25.926	6.00	6.00	2.00	3.00	9.4000	7.0000	5.00	0.00	41	10	5	ag	AG
cons2096_4	cons2096_4_A_0	Not_tested		1	90	133	12.3099	7.758213	4.551666	GCTCTAAGGTAAGTTGTTGTATAGCC	GGAACATGAGTATGTGTGAGTGTG	208	26	340	24	58.242	59.448	42.308	45.833	4.00	5.00	1.00	0.00	8.7000	6.4000	4.00	1.00	269	48	12	tatc	AGAT
IO1EVRN02CAZKJ	IO1EVRN02CAZKJ_A_0	Not_tested		1	90	91	12.3422	7.716327	4.625872	ATTTATACATACCCACAATACACCC	AGCTAAGCTCAAAACCTTACCTG	250	25	340	23	57.284	58.374	36.000	43.478	6.00	7.00	0.00	2.00	9.4000	7.9000	3.00	1.00	275	22	11	ca	AC
cons1709_2	cons1709_2_A_0	Not_tested		1	140	140	12.45	3.898489	8.551465	AAATTTACAACCAAACAGGTGC	ATCTGTAATGTTAAAGGAAATCACAA	0	22	139	26	58.102	57.449	36.364	26.923	6.00	6.00	2.00	1.00	9.4000	7.0000	5.00	0.00	41	10	5	ag	AG
cons2096_4	cons2096_4_A_0	Not_tested		1	90	133	12.5128	7.961095	4.551666	GCTCTAAGGTAAGTTGTTGTATAGCCT	GGAACATGAGTATGTGTGAGTGTG	208	27	340	24	59.039	59.448	40.741	45.833	4.00	5.00	3.00	0.00	9.4000	6.4000	4.00	0.00	269	48	12	tatc	AGAT
cons2096_4	cons2096_4_A_0	Not_tested		1	90	134	12.5128	7.961095	4.551666	AGCTCTAAGGTAAGTTGTTGTATAGCC	GGAACATGAGTATGTGTGAGTGTG	207	27	340	24	59.039	59.448	40.741	45.833	4.00	5.00	1.00	0.00	8.7000	6.4000	4.00	1.00	269	48	12	tatc	AGAT
cons1233_6	cons1233_6_A_0	Not_tested		4	290	290	12.7917	7.110833	5.680835	AGTAAATAAGATGAATGTTGGTTTGG	GTTTTCCTCCTATCTGTCATTAGGC	79	26	368	25	58.889	60.681	30.769	44.000	4.00	5.00	0.00	3.00	8.8000	8.7000	6.00	1.00	220	10	5	ta	AT
IO1EVRN02CHVU7	IO1EVRN02CHVU7_A_0	Not_tested		3	240	240	12.8612	7.925550	4.935683	AAGTAGGTAGGAATATAGGAAGGAAGG	TGATTTTCATTAGTAGTGGGTGG	96	27	335	23	59.074	58.064	40.741	39.130	4.00	5.00	0.00	0.00	8.2000	9.4000	4.00	0.00	130	16	8	ag	AG
cons512_4	cons512_4_A_0	Not_tested		3	190	200	12.8941	2.988244	9.905876	GTGTTGACAGACATGCACCT	TCTAGGAGCATAATAGTTCTTATGTGA	140	20	339	27	57.012	57.094	50.000	33.333	5.00	8.00	2.00	2.00	7.9000	6.7000	6.00	2.00	183	60	12	aacac	AACAC
cons512_4	cons512_4_A_0	Not_tested		3	190	202	12.8941	2.988244	9.905876	AGGTGTTGACAGACATGCAC	TCTAGGAGCATAATAGTTCTTATGTGA	138	20	339	27	57.012	57.094	50.000	33.333	5.00	8.00	3.00	2.00	8.2000	6.7000	4.00	2.00	183	60	12	aacac	AACAC
IO1EVRN02CHVU7	IO1EVRN02CHVU7_A_0	Not_tested		3	240	240	12.9454	7.925550	5.019823	AAGTAGGTAGGAATATAGGAAGGAAGG	TGATTTTCATTAGTAGTGGGTGGAT	96	27	335	25	59.074	60.020	40.741	36.000	4.00	5.00	0.00	2.00	8.2000	8.1000	4.00	0.00	130	16	8	ag	AG
cons2060_4	cons2060_4_A_0	Not_tested		5	290	303	13.1469	3.469332	9.677615	TCTGAAAGATAGACAGACATGCG	TGTAATCTCCTGTACACTACTCTGTTC	16	23	318	27	59.531	57.322	43.478	40.741	4.00	6.00	2.00	1.00	10.1000	6.7000	5.00	3.00	47	28	14	ac	AC
cons1709_2	cons1709_2_A_0	Not_tested		1	140	140	13.2431	4.854449	8.388625	AAATTTACAACCAAACAGGTGCAT	ATCTGTAATGTTAAAGGAAATCACAAA	0	24	139	27	60.854	58.611	33.333	25.926	6.00	6.00	2.00	3.00	8.4000	7.0000	5.00	1.00	41	10	5	ag	AG
cons2060_4	cons2060_4_A_0	Not_tested		5	290	319	13.652	3.974357	9.677615	AAAATGAAATGGGTTCTCTGAAA	TGTAATCTCCTGTACACTACTCTGTTC	0	23	318	27	59.026	57.322	30.435	40.741	3.00	6.00	3.00	1.00	7.3000	6.7000	3.00	2.00	47	28	14	ac	AC
cons1233_6	cons1233_6_A_0	Not_tested		4	290	291	13.7498	8.068983	5.680835	TAGTAAATAAGATGAATGTTGGTTTGG	GTTTTCCTCCTATCTGTCATTAGGC	78	27	368	25	58.931	60.681	29.630	44.000	4.00	5.00	0.00	3.00	8.8000	8.7000	6.00	1.00	220	10	5	ta	AT
cons2060_4	cons2060_4_A_0	Not_tested		5	290	319	13.7902	4.112603	9.677615	AAAATGAAATGGGTTCTCTGAAAG	TGTAATCTCCTGTACACTACTCTGTTC	0	24	318	27	59.887	57.322	33.333	40.741	3.00	6.00	3.00	1.00	7.0000	6.7000	3.00	3.00	47	28	14	ac	AC
cons621_3	cons621_3_A_0	Not_tested		1	90	90	14.5164	8.457170	6.059192	AGATCATCTAATTGTAGTACGCATGT	CTCTAAATCTTTCAGACAGAAAACCC	237	26	326	26	57.543	60.059	34.615	38.462	7.00	7.00	2.00	0.00	6.6000	9.4000	4.00	0.00	275	12	6	tg	AC	best
cons621_3	cons621_3_A_0	Not_tested		1	90	91	14.5164	8.457170	6.059192	AGATCATCTAATTGTAGTACGCATGT	CCTCTAAATCTTTCAGACAGAAAACC	237	26	327	26	57.543	60.059	34.615	38.462	7.00	7.00	2.00	1.00	6.6000	8.2000	4.00	1.00	275	12	6	tg	AC
cons621_3	cons621_3_A_0	Not_tested		1	90	92	14.5164	8.457170	6.059192	AGATCATCTAATTGTAGTACGCATGT	CCCTCTAAATCTTTCAGACAGAAAAC	237	26	328	26	57.543	60.059	34.615	38.462	7.00	7.00	2.00	3.00	6.6000	7.0000	4.00	2.00	275	12	6	tg	AC
cons2188_6	cons2188_6_A_0	Not_tested		4	290	290	14.6944	8.223384	6.471036	AGCTAGGATCAACATGTCACTGACTC	TAATTTACAACCAAAATGACAAAGG	32	26	321	25	62.223	58.529	46.154	28.000	7.00	5.00	3.00	0.00	6.1000	8.5000	5.00	1.00	166	12	6	gt	AC
cons2188_6	cons2188_6_A_0	Not_tested		4	290	290	15.6036	8.223384	7.380218	AGCTAGGATCAACATGTCACTGACTC	TAATTTACAACCAAAATGACAAAGGG	32	26	321	26	62.223	61.380	46.154	30.769	7.00	5.00	3.00	0.00	6.1000	9.7000	5.00	1.00	166	12	6	gt	AC
IO1EVRN02BVN5C	IO1EVRN02BVN5C_A_0	Not_tested		1	140	140	15.8102	7.630124	8.180090	ATATAGACTTTTGTCACCAAAACAACA	CGTTCTATTCTCATAATCTGTATTTCG	8	27	147	27	59.370	58.820	29.630	33.333	7.00	5.00	3.00	2.00	7.0000	9.0000	6.00	3.00	79	32	16	ca	AC
cons85_5	cons85_5_A_0	Not_tested		2	190	190	16.0689	9.710991	6.357909	TGTTTTAATACTGGGAATAAAGAAACT	TGATAGATAGATTGAATTGGATTTGG	34	27	223	26	57.289	59.642	25.926	30.769	6.00	5.00	1.00	0.00	6.7000	8.8000	4.00	0.00	68	12	6	ct	AG
IO1EVRN02B4REU	IO1EVRN02B4REU_A_0	Not_tested		1	90	90	16.9505	7.790743	9.159733	GAATGTGTAAACATATGTCCCCATAAC	AATCATTACATTTTAAGGTGAAGGTAA	9	27	98	27	60.791	57.840	37.037	25.926	8.00	5.00	2.00	3.00	5.6000	7.2000	5.00	2.00	52	14	7	ac	AC	best
IO1EVRN02BVN5C	IO1EVRN02BVN5C_A_0	Not_tested		1	140	140	17.1352	8.955067	8.180090	ATATAGACTTTTGTCACCAAAACAAC	CGTTCTATTCTCATAATCTGTATTTCG	8	26	147	27	57.045	58.820	30.769	33.333	7.00	5.00	1.00	2.00	6.4000	9.0000	6.00	2.00	79	32	16	ca	AC
cons85_5	cons85_5_A_0	Not_tested		2	190	191	17.4185	9.710991	7.707487	TGTTTTAATACTGGGAATAAAGAAACT	TTGATAGATAGATTGAATTGGATTTGG	34	27	224	27	57.289	60.707	25.926	29.630	6.00	5.00	1.00	0.00	6.7000	8.8000	4.00	0.00	68	12	6	ct	AG
cons85_5	cons85_5_A_0	Not_tested		2	190	190	17.8426	9.710991	8.131607	TGTTTTAATACTGGGAATAAAGAAACT	TGATAGATAGATTGAATTGGATTTGGA	34	27	223	27	57.289	61.132	25.926	29.630	6.00	5.00	1.00	0.00	6.7000	8.5000	4.00	1.00	68	12	6	ct	AG
cons348_9	cons348_9_A_0	Not_tested		1	140	149	2.0106	1.898804	0.111814	CCTGCATGGAGGAAACATACA	CACCAGGTCGTCTTCCAGAT	139	21	287	20	60.899	60.112	47.619	55.000	8.00	5.00	1.00	2.00	5.6000	6.6000	5.00	1.00	223	18	6	tct	AAG
cons1523_5	cons1523_5_A_0	Not_tested		1	90	123	2.0114	1.035773	0.975617	CAGCACTCAGGAAGTCAAAGG	CAGCCTAATGAAGCCAGTGA	122	21	244	20	60.036	59.024	52.381	50.000	3.00	4.00	0.00	1.00	8.5000	6.4000	4.00	3.00	171	36	18	ac	AC
cons530_4	cons530_4_A_0	Not_tested		2	140	185	2.0114	1.692817	0.318581	TGACATTTTCTGGAGCAAACA	CACGCATGAACAGACCTGAC	118	21	302	20	59.307	60.319	38.095	55.000	6.00	4.00	2.00	1.00	7.0000	6.4000	4.00	0.00	206	16	8	ag	AG
cons1756_12	cons1756_12_A_0	Not_tested		1	140	148	2.019	0.984274	1.034689	TATTCAAATGAGCCTCTGCG	TGATGTTAATGCCTTTCCCA	20	20	167	20	59.016	58.965	45.000	40.000	5.00	4.00	2.00	3.00	10.2000	9.7000	4.00	2.00	65	18	9	gt	AC
cons348_9	cons348_9_A_0	Not_tested		1	90	137	2.0224	1.827022	0.195358	GCATGGAGGAAACATACAGC	GTCTTCCAGATTGGCCTGAA	142	20	278	20	58.173	60.195	50.000	50.000	4.00	4.00	2.00	0.00	7.9000	7.0000	5.00	2.00	223	18	6	tct	AAG
cons1599_2	cons1599_2_A_0	Not_tested		1	90	126	2.0251	1.850020	0.175084	TCCTGACGTTGTGAGGACATA	CAGACAGGCAACACATACCG	271	21	396	20	59.150	60.175	47.619	55.000	7.00	2.00	2.00	2.00	5.6000	8.9000	4.00	0.00	354	14	7	gt	AC
cons416_15	cons416_15_A_0	Not_tested		3	190	207	2.0295	1.170275	0.859212	CATCCTGTTCATGCTCTCGT	GCCTGAAATGACTCCTGGTT	167	20	373	20	58.830	59.141	50.000	50.000	4.00	3.00	0.00	0.00	8.1000	8.2000	5.00	0.00	246	10	5	tc	AG
cons530_4	cons530_4_A_0	Not_tested		3	190	233	2.0422	1.723664	0.318581	CGGTAAACGTCGTCTTTAGGA	CACGCATGAACAGACCTGAC	70	21	302	20	59.276	60.319	47.619	55.000	6.00	4.00	3.00	1.00	7.2000	6.4000	4.00	1.00	206	16	8	ag	AG
IO1EVRN02BV8DM	IO1EVRN02BV8DM_A_0	Not_tested		1	140	146	2.0463	1.027592	1.018712	GCAACACTGTGGAAGTGGATT	GGAGATTGGACCCGTTAAGA	117	21	262	20	60.028	58.981	47.619	50.000	5.00	4.00	1.00	0.00	8.1000	6.0000	3.00	1.00	143	68	17	taga	AGAT
IO1EVRN02BQSN2	IO1EVRN02BQSN2_A_0	Not_tested		1	90	126	2.0486	1.739240	0.309402	TAAATCATGAATTCCCCACCC	TGGACACAGTGGTGCCTCTA	190	21	315	20	60.739	60.309	42.857	55.000	8.00	5.00	0.00	2.00	9.4000	5.7000	4.00	0.00	218	20	10	ac	AC
IO1EVRN02CDHMB	IO1EVRN02CDHMB_A_0	Not_tested		1	90	134	2.0599	1.525014	0.534888	TGAAACCTCAGCACTTTGTCA	CTAATGCAGTGGTGGAGCTG	217	21	350	20	59.475	59.465	42.857	55.000	3.00	4.00	3.00	2.00	6.7000	8.2000	5.00	2.00	318	10	5	tg	AC	best
cons2115_4	cons2115_4_A_0	Not_tested		4	290	297	2.0639	0.495347	1.568547	CCCAATTTCTTGAATGGAGC	CACCCATCCTGTGAGTCCTG	77	20	373	20	59.505	61.569	45.000	60.000	4.00	3.00	2.00	1.00	9.4000	8.2000	4.00	1.00	179	20	5	atac	ACAT
cons348_9	cons348_9_A_0	Not_tested		2	140	151	2.0646	1.827022	0.237616	GCATGGAGGAAACATACAGC	TCCTTCACCAGGTCGTCTTC	142	20	292	20	58.173	60.238	50.000	55.000	4.00	5.00	2.00	0.00	7.9000	6.7000	5.00	0.00	223	18	6	tct	AAG
cons348_9	cons348_9_A_0	Not_tested		1	90	126	2.0669	1.827022	0.239857	GCATGGAGGAAACATACAGC	TGGCCTGAATGTGAACTGAA	142	20	267	20	58.173	60.240	50.000	45.000	4.00	4.00	2.00	0.00	7.9000	7.0000	6.00	3.00	223	18	6	tct	AAG
cons348_9	cons348_9_A_0	Not_tested		1	90	127	2.0669	1.827022	0.239857	GCATGGAGGAAACATACAGC	TTGGCCTGAATGTGAACTGA	142	20	268	20	58.173	60.240	50.000	45.000	4.00	4.00	2.00	1.00	7.9000	6.4000	6.00	2.00	223	18	6	tct	AAG
cons1000_2	cons1000_2_A_0	Not_tested		1	90	96	2.0671	0.318812	1.748304	GCATGTTCAGCGTCACAAAC	CCAATGGGGAGGTATTAAGG	39	20	134	20	60.319	58.252	50.000	50.000	4.00	5.00	1.00	0.00	7.0000	7.5000	3.00	1.00	83	14	7	gt	AC
cons667_4	cons667_4_A_0	Not_tested		2	190	195	2.0696	0.689681	1.379931	GCAGGGGACAAGTGAAACTG	CACCGTATTGATCCACTTTGC	105	20	299	21	60.690	60.380	55.000	47.619	3.00	4.00	1.00	2.00	6.7000	8.8000	5.00	3.00	242	18	9	gt	AC
cons1194_4	cons1194_4_A_0	Not_tested		1	90	127	2.0703	1.951492	0.118777	TGAGCAGACAGCAGAAGAAGA	ATCGGTGCCAGACAACTTTC	68	21	194	20	59.049	60.119	47.619	50.000	3.00	3.00	0.00	3.00	6.7000	7.0000	3.00	2.00	98	15	5	aac	AAC	best
cons1194_4	cons1194_4_A_0	Not_tested		1	90	129	2.0703	1.951492	0.118777	TGAGCAGACAGCAGAAGAAGA	GAATCGGTGCCAGACAACTT	68	21	196	20	59.049	60.119	47.619	50.000	3.00	3.00	0.00	3.00	6.7000	6.7000	3.00	2.00	98	15	5	aac	AAC
cons565_5	cons565_5_A_0	Not_tested		3	190	210	2.0705	0.687597	1.382888	TGGTGCATCAGAACAGGATG	ATTGTGATGGGGATGTGAAA	210	20	419	20	60.688	58.617	50.000	40.000	6.00	2.00	2.00	1.00	8.1000	7.3000	6.00	0.00	372	15	5	aca	AAC	best
cons565_5	cons565_5_A_0	Not_tested		3	190	209	2.0705	0.687597	1.382888	TGGTGCATCAGAACAGGATG	TTGTGATGGGGATGTGAAAT	210	20	418	20	60.688	58.617	50.000	40.000	6.00	3.00	2.00	3.00	8.1000	6.9000	6.00	1.00	372	15	5	aca	AAC
IO1EVRN02BR647	IO1EVRN02BR647_A_0	Not_tested		1	90	108	2.0803	0.801088	1.279241	GGCATGTACACAAAAGCAGG	ATCCACGGAGCTGACACTTG	294	20	401	20	59.199	61.279	50.000	55.000	6.00	4.00	0.00	2.00	9.7000	6.7000	3.00	2.00	345	18	9	gt	AC
cons2115_4	cons2115_4_A_0	Not_tested		4	290	291	2.0841	0.495347	1.588798	CCCAATTTCTTGAATGGAGC	TCCTGTGAGTCCTGCTCTGG	77	20	367	20	59.505	61.589	45.000	60.000	4.00	3.00	2.00	2.00	9.4000	8.2000	4.00	1.00	179	20	5	atac	ACAT
cons1714_3	cons1714_3_A_0	Not_tested		1	90	92	2.0882	2.008461	0.079781	CTCGCGCAGTAGCCTCTC	TGCTCTGCTGTCTGCTCTGT	203	18	294	20	59.992	60.080	66.667	55.000	4.00	3.00	1.00	0.00	6.4000	6.4000	5.00	0.00	242	24	12	ca	AC	best
IO1EVRN02BTICI	IO1EVRN02BTICI_A_0	Not_tested		1	140	140	2.089	0.524367	1.564669	GACACAGGCAATAGCAGCAC	CTCAACCACTCACTGCCTTC	0	20	139	20	59.476	58.435	55.000	55.000	4.00	3.00	0.00	0.00	7.9000	8.2000	5.00	1.00	96	12	6	ca	AC
cons1000_2	cons1000_2_A_0	Not_tested		1	90	105	2.0899	0.318812	1.771067	GCATGTTCAGCGTCACAAAC	AACTTAAAACCAATGGGGAGG	39	20	143	21	60.319	59.229	50.000	42.857	4.00	5.00	1.00	0.00	7.0000	9.4000	3.00	1.00	83	14	7	gt	AC
cons1062_8	cons1062_8_A_0	Not_tested		2	140	152	2.0944	0.815700	1.278722	ATGATGACCTCATCCCCTGT	CAGGTGTCAGTGCAGGGTT	133	20	284	19	59.184	59.721	50.000	57.895	8.00	4.00	0.00	0.00	7.9000	9.4000	5.00	2.00	228	12	6	ga	AG
cons1947_4	cons1947_4_A_0	Not_tested		1	90	90	2.101	1.043868	1.057129	CTTTTAGGCAGAGGGCCAG	AAGCTCCCGTGTGAAAGTCT	267	19	356	20	59.956	58.943	57.895	50.000	4.00	4.00	1.00	3.00	9.7000	6.1000	4.00	2.00	286	24	6	ggat	ACCT
cons1839_2	cons1839_2_A_0	Not_tested		1	90	91	2.1095	1.125062	0.984448	TTGGTCACTTTATCGCCTGTC	CGGACAGCAGAGTACGAAGG	47	21	137	20	60.125	60.984	47.619	60.000	3.00	4.00	1.00	0.00	6.4000	8.2000	5.00	3.00	76	21	7	tgt	AAC	best
cons565_5	cons565_5_A_0	Not_tested		3	190	212	2.1216	0.738752	1.382888	ACTGGTGCATCAGAACAGGA	ATTGTGATGGGGATGTGAAA	208	20	419	20	59.261	58.617	50.000	40.000	8.00	2.00	0.00	1.00	8.2000	7.3000	6.00	0.00	372	15	5	aca	AAC
IO1EVRN02CJUSM	IO1EVRN02CJUSM_A_0	Not_tested		3	240	243	2.1299	1.472783	0.657094	ACATTTAAGCCCGCTGAAGG	CTTACACCTGGCCAATCTGC	46	20	288	20	61.473	60.657	50.000	55.000	6.00	6.00	2.00	2.00	8.2000	8.2000	5.00	3.00	167	26	13	ca	AC
cons1828_4	cons1828_4_A_0	Not_tested		1	90	103	2.1323	0.377815	1.754480	CAGCACACAGAAGGAACAGC	TGTCATCCTCACAAGGACAGA	229	20	331	21	59.622	59.246	55.000	47.619	2.00	5.00	2.00	2.00	7.9000	6.4000	4.00	0.00	268	26	13	ac	AC
cons1828_4	cons1828_4_A_0	Not_tested		1	90	104	2.1323	0.377815	1.754480	GCAGCACACAGAAGGAACAG	TGTCATCCTCACAAGGACAGA	228	20	331	21	59.622	59.246	55.000	47.619	3.00	5.00	1.00	2.00	6.7000	6.4000	4.00	0.00	268	26	13	ac	AC
cons1828_4	cons1828_4_A_0	Not_tested		1	90	105	2.1323	0.377815	1.754480	AGCAGCACACAGAAGGAACA	TGTCATCCTCACAAGGACAGA	227	20	331	21	59.622	59.246	50.000	47.619	3.00	5.00	0.00	2.00	6.7000	6.4000	4.00	0.00	268	26	13	ac	AC
IO1EVRN02B6OXV	IO1EVRN02B6OXV_A_0	Not_tested		1	90	93	2.1377	1.305750	0.831978	AGGGACGTACTGCGAGGAT	GCGCACATATGCACAACATA	32	19	124	20	59.694	59.168	57.895	45.000	4.00	6.00	2.00	3.00	7.8000	5.6000	4.00	1.00	51	10	5	tg	AC
IO1EVRN02BTVP8	IO1EVRN02BTVP8_A_0	Not_tested		1	90	139	2.1396	1.380422	0.759154	GCTCACAGATGATGGGCAG	TCCCTCCTCTGTGCATGTAA	7	19	145	20	60.380	59.241	57.895	50.000	4.00	4.00	1.00	2.00	9.7000	6.0000	8.00	1.00	52	24	12	tc	AG
cons1984_2	cons1984_2_A_0	Not_tested		2	140	177	2.1532	1.587932	0.565314	GCCCTCATTGAAACATGCTG	TTCCCTCCTCTCCCTTTCAC	0	20	176	20	61.588	60.565	50.000	55.000	5.00	1.00	2.00	0.00	8.5000	6.7000	5.00	1.00	53	20	10	ac	AC
cons985_7	cons985_7_A_0	Not_tested		2	140	185	2.1541	0.711184	1.442931	GAGCGTGGACCCAACTACTG	TGAGTTTACATGCATCATCCG	183	20	367	21	60.711	59.557	60.000	42.857	4.00	6.00	1.00	2.00	5.7000	9.8000	4.00	1.00	324	21	7	gta	AGT
IO1EVRN02BTVP8	IO1EVRN02BTVP8_A_0	Not_tested		1	90	140	2.1555	1.396371	0.759154	AGCTCACAGATGATGGGCAG	TCCCTCCTCTGTGCATGTAA	6	20	145	20	61.396	59.241	55.000	50.000	4.00	4.00	1.00	2.00	9.7000	6.0000	8.00	1.00	52	24	12	tc	AG
IO1EVRN02CLWPH	IO1EVRN02CLWPH_A_0	Not_tested		1	90	104	2.1584	2.093026	0.065396	ACATCAAGAACCACGAAGGTTT	CCGTTCTCCCAGACCATCTA	3	22	106	20	59.907	60.065	40.909	55.000	4.00	3.00	2.00	2.00	8.2000	5.6000	5.00	2.00	40	45	15	gtt	AAC
cons1581_2	cons1581_2_A_0	Not_tested		1	140	141	2.1615	0.953367	1.208168	CTTTTGTACGGTCCATCACG	ACAACGCCACAGTGTTTCTTC	114	20	254	21	59.047	60.208	50.000	47.619	5.00	5.00	2.00	1.00	8.4000	6.7000	4.00	1.00	172	21	7	cag	AGC
cons1581_2	cons1581_2_A_0	Not_tested		1	140	142	2.1615	0.953367	1.208168	CTTTTGTACGGTCCATCACG	GACAACGCCACAGTGTTTCTT	114	20	255	21	59.047	60.208	50.000	47.619	5.00	5.00	2.00	3.00	8.4000	7.0000	4.00	1.00	172	21	7	cag	AGC
IO1EVRN02CJUSM	IO1EVRN02CJUSM_A_0	Not_tested		3	240	245	2.1669	1.717067	0.449829	CATTTAAGCCCGCTGAAGG	CTCCTTACACCTGGCCAATC	47	19	291	20	60.717	59.550	52.632	55.000	6.00	6.00	2.00	0.00	8.2000	6.9000	6.00	3.00	167	26	13	ca	AC
IO1EVRN02BQY4J	IO1EVRN02BQY4J_A_0	Not_tested		1	140	142	2.1688	1.403202	0.765632	GTCGCAGGAAACTCTGGTGA	CCTCCTAATGAGTCCGGAGA	13	20	154	20	61.403	59.234	55.000	55.000	3.00	6.00	1.00	2.00	7.9000	7.9000	4.00	2.00	100	22	11	gt	AC
cons832_6	cons832_6_A_0	Not_tested		2	190	196	2.1781	2.111723	0.066354	GTACAAGCAGGCGGGTGTT	CTACCTTTCCTTCCGGTTCC	90	19	285	20	61.112	59.934	57.895	55.000	4.00	4.00	2.00	2.00	6.4000	7.9000	3.00	0.00	180	42	21	ga	AG
cons1194_4	cons1194_4_A_0	Not_tested		1	90	127	2.1816	2.062823	0.118777	TGAGCAGACAGCAGAAGAAGAC	ATCGGTGCCAGACAACTTTC	68	22	194	20	59.937	60.119	50.000	50.000	3.00	3.00	1.00	3.00	6.4000	7.0000	3.00	1.00	98	15	5	aac	AAC
cons416_15	cons416_15_A_0	Not_tested		1	90	130	2.1862	2.111729	0.074466	CATCCTGTTCATGCTCTCGTA	AAAGGAACGAGGAGGCAAAT	167	21	296	20	58.888	60.074	47.619	45.000	4.00	2.00	2.00	2.00	7.4000	7.2000	6.00	1.00	246	10	5	tc	AG
cons667_4	cons667_4_A_0	Not_tested		2	190	196	2.1879	0.288804	1.899115	AAAGCAGGGGACAAGTGAAA	CCGTATTGATCCACTTTGCTT	102	20	297	21	59.711	59.101	45.000	42.857	2.00	4.00	0.00	0.00	7.3000	8.5000	5.00	3.00	242	18	9	gt	AC
IO1EVRN02CLKU6	IO1EVRN02CLKU6_A_0	Not_tested		1	90	90	2.188	2.149516	0.038444	TCTGAAATTTGTCCCCAAAAGT	CTGGGGAACAGGAGATGTGT	2	22	91	20	59.850	59.962	36.364	55.000	6.00	3.00	2.00	0.00	6.7000	6.4000	6.00	0.00	39	12	6	ac	AC
cons1839_2	cons1839_2_A_0	Not_tested		1	90	94	2.1921	1.229173	0.962973	TTTGGTCACTTTATCGCCTG	GACGGACAGCAGAGTACGAA	46	20	139	20	58.771	59.037	45.000	55.000	3.00	4.00	1.00	2.00	9.7000	8.4000	4.00	2.00	76	21	7	tgt	AAC
IO1EVRN02CJ05T	IO1EVRN02CJ05T_A_0	Not_tested		1	140	144	2.1921	0.557015	1.635086	TCGCTGGTCTGAGATGAACA	TGATTGGCCATCAGTCTGG	4	20	147	19	60.557	60.635	50.000	52.632	5.00	8.00	2.00	3.00	6.7000	8.2000	4.00	1.00	45	18	6	caa	AAC
cons556_5	cons556_5_A_0	Not_tested		1	90	99	2.1928	0.111077	2.081703	CCTTTGAGGAACACCTGCAT	ATGGGACGTCCTGCACAT	267	20	365	18	60.111	59.918	50.000	55.556	4.00	8.00	2.00	3.00	8.4000	6.6000	4.00	2.00	291	14	7	tg	AC	best
cons512_4	cons512_4_A_0	Not_tested		1	140	144	2.2026	2.046575	0.156061	GGTGTTGACAGACATGCACCT	TGTTCAGTCTGGGGCTTCTT	139	21	282	20	61.047	59.844	52.381	50.000	5.00	5.00	2.00	0.00	7.9000	7.0000	6.00	1.00	183	60	12	aacac	AACAC
cons512_4	cons512_4_A_0	Not_tested		1	140	147	2.2026	2.046575	0.156061	GGTGTTGACAGACATGCACCT	TTCTGTTCAGTCTGGGGCTT	139	21	285	20	61.047	59.844	52.381	50.000	5.00	5.00	2.00	0.00	7.9000	9.7000	6.00	2.00	183	60	12	aacac	AACAC
cons1839_2	cons1839_2_A_0	Not_tested		1	90	90	2.2029	1.125062	1.077818	TTGGTCACTTTATCGCCTGTC	GGACAGCAGAGTACGAAGGTG	47	21	136	21	60.125	59.922	47.619	57.143	3.00	4.00	1.00	2.00	6.4000	7.9000	5.00	3.00	76	21	7	tgt	AAC
IO1EVRN02CDHMB	IO1EVRN02CDHMB_A_0	Not_tested		1	90	132	2.2066	1.525014	0.681621	TGAAACCTCAGCACTTTGTCA	AATGCAGTGGTGGAGCTGTA	217	21	348	20	59.475	59.318	42.857	50.000	3.00	4.00	3.00	2.00	6.7000	5.7000	5.00	1.00	318	10	5	tg	AC
IO1EVRN02CDHMB	IO1EVRN02CDHMB_A_0	Not_tested		1	90	133	2.2066	1.525014	0.681621	TGAAACCTCAGCACTTTGTCA	TAATGCAGTGGTGGAGCTGT	217	21	349	20	59.475	59.318	42.857	50.000	3.00	4.00	3.00	0.00	6.7000	7.9000	5.00	3.00	318	10	5	tg	AC
IO1EVRN02BQY4J	IO1EVRN02BQY4J_A_0	Not_tested		1	140	140	2.2102	1.444618	0.765632	CGCAGGAAACTCTGGTGAG	CCTCCTAATGAGTCCGGAGA	15	19	154	20	59.555	59.234	57.895	55.000	3.00	6.00	2.00	2.00	6.4000	7.9000	4.00	2.00	100	22	11	gt	AC
cons832_6	cons832_6_A_0	Not_tested		3	190	200	2.211	2.144675	0.066354	AGTGGTACAAGCAGGCGG	CTACCTTTCCTTCCGGTTCC	86	18	285	20	59.855	59.934	61.111	55.000	4.00	4.00	1.00	2.00	12.9000	7.9000	4.00	2.00	180	42	21	ga	AG
IO1EVRN02BTIXU	IO1EVRN02BTIXU_A_0	screen	43106_61	1	90	109	0.5091	0.481074	0.028056	TGCGGGTTTTGTGAAATTCT	ACTGTGGCAACCCCTAACAG	112	20	220	20	60.481	60.028	40.000	55.000	5.00	4.00	3.00	1.00	6.6000	6.7000	5.00	2.00	151	42	14	ttc	AAG	best	yes	7		no
IO1EVRN02CJ05T	IO1EVRN02CJ05T_A_0	Not_tested		1	140	143	2.2152	0.580148	1.635086	CGCTGGTCTGAGATGAACAC	TGATTGGCCATCAGTCTGG	5	20	147	19	59.420	60.635	55.000	52.632	5.00	8.00	1.00	3.00	6.4000	8.2000	4.00	1.00	45	18	6	caa	AAC
IO1EVRN02CCXIN	IO1EVRN02CCXIN_A_0	Not_tested		1	90	140	2.2155	1.619050	0.596442	GCATGTTTGTTTGCAAGAGTG	TGAGCTAAGTGCCACGACAA	50	21	189	20	59.381	60.596	42.857	50.000	6.00	5.00	0.00	0.00	6.4000	6.7000	4.00	1.00	74	34	17	tg	AC
IO1EVRN02CLQVP	IO1EVRN02CLQVP_A_0	Not_tested		1	90	134	2.2222	1.163428	1.058733	CTGATCGGTGTGAGGCAGT	ATGTGCATCCATGTGCCTT	16	19	149	19	59.837	59.941	57.895	47.368	4.00	4.00	1.00	0.00	7.9000	9.7000	5.00	2.00	112	14	7	ac	AC
cons985_7	cons985_7_A_0	Not_tested		3	190	201	2.2289	0.785923	1.442931	GAAAGAACAATGCACCGAGC	TGAGTTTACATGCATCATCCG	167	20	367	21	60.786	59.557	50.000	42.857	4.00	6.00	3.00	2.00	9.9000	9.8000	5.00	1.00	324	21	7	gta	AGT
cons530_4	cons530_4_A_0	Not_tested		4	240	260	2.2349	2.055230	0.179674	ACGGTAAACGTCGTCTTTAGGA	TGGACTGGTTCCCACCTAAC	69	22	328	20	60.055	59.820	45.455	55.000	6.00	3.00	3.00	0.00	7.2000	5.7000	5.00	3.00	206	16	8	ag	AG
cons1523_5	cons1523_5_A_0	Not_tested		2	140	170	2.2368	1.261219	0.975617	AAGGGCTGTTTAATCTGAGGC	CAGCCTAATGAAGCCAGTGA	75	21	244	20	59.739	59.024	47.619	50.000	4.00	4.00	2.00	1.00	9.4000	6.4000	5.00	2.00	171	36	18	ac	AC
IO1EVRN02BR647	IO1EVRN02BR647_A_0	Not_tested		2	140	162	2.2397	1.088501	1.151183	TTGCAAACAATCCTCTATGCC	CAGGCCTTGCAAACCTACA	220	21	381	19	60.089	59.849	42.857	52.632	6.00	6.00	1.00	0.00	9.6000	5.7000	6.00	0.00	345	18	9	gt	AC
cons1628_5	cons1628_5_A_0	Not_tested		3	190	221	2.2403	1.879062	0.361206	CAAAACAAGACATTTTGGGCT	CGCTGGAGGCTCTTTACTGT	164	21	384	20	59.121	59.639	38.095	55.000	5.00	5.00	0.00	3.00	10.9000	6.1000	4.00	0.00	300	21	7	gaa	AAG
cons1628_5	cons1628_5_A_0	Not_tested		3	190	221	2.2409	1.879714	0.361206	CAAAACAAGACATTTTGGGC	CGCTGGAGGCTCTTTACTGT	164	20	384	20	58.120	59.639	40.000	55.000	5.00	5.00	2.00	3.00	11.2000	6.1000	4.00	1.00	300	21	7	gaa	AAG
cons1141_5	cons1141_5_A_0	Not_tested		2	190	198	2.2433	0.184188	2.059151	GATTGCGCAACAATCAAAGA	CTTGACTCCACTCTCACACCTG	122	20	319	22	59.816	59.941	40.000	54.545	8.00	3.00	1.00	2.00	7.0000	7.9000	4.00	0.00	211	22	11	tc	AG
cons712_4	cons712_4_A_0	Not_tested		1	90	137	2.2446	0.379931	1.864636	TGGAGGGAAGGGAAGAAATC	CCTCGTAGCGTTCTCTTTGTC	2	20	138	21	60.380	59.135	50.000	52.381	2.00	2.00	2.00	1.00	6.9000	6.7000	5.00	1.00	70	42	21	tg	AC
cons1118_8	cons1118_8_A_0	Not_tested		3	240	248	2.2497	0.080962	2.168780	ATCCATTTCTGCCAAGTTGC	TGACTGGCGACAGCTGAG	173	20	420	18	60.081	59.831	45.000	61.111	5.00	6.00	3.00	3.00	8.2000	6.7000	4.00	1.00	335	12	6	tc	AG
IO1EVRN02BXQUB	IO1EVRN02BXQUB_A_0	Not_tested		1	140	142	2.2523	1.070590	1.181685	CCCTGTGGACAGATGGAAGA	GCAGTTCAGATCAGATGGAGG	56	20	197	21	61.071	59.818	55.000	52.381	6.00	6.00	0.00	0.00	6.7000	9.4000	3.00	0.00	110	30	10	gag	AGG
cons1828_4	cons1828_4_A_0	Not_tested		2	140	179	2.2591	0.504596	1.754480	GTTTGCAGTGTGAACGAAGC	TGTCATCCTCACAAGGACAGA	153	20	331	21	59.495	59.246	50.000	47.619	5.00	5.00	2.00	2.00	8.2000	6.4000	5.00	2.00	268	26	13	ac	AC
cons1379_6	cons1379_6_A_0	Not_tested		2	190	194	2.2614	2.136001	0.125411	CAGGCTGCAGCTTTTGGT	ATTTAAGTAGGCGGCAGCAA	99	18	292	20	60.136	59.875	55.556	45.000	8.00	4.00	0.00	0.00	8.2000	8.5000	6.00	3.00	147	30	15	ca	AC
cons556_5	cons556_5_A_0	Not_tested		1	90	128	2.2619	0.180233	2.081703	GTTGAAAGCTGCCCTGATTC	ATGGGACGTCCTGCACAT	238	20	365	18	59.820	59.918	50.000	55.556	4.00	8.00	3.00	3.00	6.6000	6.6000	3.00	0.00	291	14	7	tg	AC
cons2527_2	cons2527_2_A_0	screen	43106_62	1	90	118	0.2984	0.160828	0.137618	GCTGGCAGTGCATATTCAAA	CAGTTGCAGCCTGTCATCAT	32	20	149	20	59.839	59.862	45.000	50.000	6.00	5.00	2.00	3.00	7.3000	6.5000	4.00	1.00	69	28	14	ac	AC	best	yes	8		yes	8
cons1642_6	cons1642_6_A_0	Not_tested		2	140	188	2.2879	0.262792	2.025128	CATCCATCCTCCCAACATCT	TGGATTTCGTTTTCATTCTGTG	93	20	280	22	59.737	59.975	50.000	36.364	2.00	2.00	2.00	0.00	6.6000	6.7000	5.00	0.00	143	22	11	ac	AC
IO1EVRN02CEJXP	IO1EVRN02CEJXP_A_0	Not_tested		1	90	119	2.2894	0.158747	2.130622	AAAACCAGAAGGGGAAATGG	TTTGGTCTCACATCTGACTGC	237	20	355	21	60.159	58.869	45.000	47.619	3.00	6.00	0.00	2.00	8.4000	7.9000	4.00	1.00	267	30	10	gag	AGG
IO1EVRN02BQY4J	IO1EVRN02BQY4J_A_0	Not_tested		1	140	141	2.2983	1.532629	0.765632	TCGCAGGAAACTCTGGTGAG	CCTCCTAATGAGTCCGGAGA	14	20	154	20	61.533	59.234	55.000	55.000	3.00	6.00	2.00	2.00	6.4000	7.9000	4.00	3.00	100	22	11	gt	AC
cons556_5	cons556_5_A_0	Not_tested		1	90	116	2.2997	0.217974	2.081703	CCTGATTCGTGCAGATTCCT	ATGGGACGTCCTGCACAT	250	20	365	18	60.218	59.918	50.000	55.556	6.00	8.00	2.00	3.00	8.2000	6.6000	6.00	2.00	291	14	7	tg	AC
IO1EVRN02CEJXP	IO1EVRN02CEJXP_A_0	Not_tested		1	90	125	2.3057	0.080729	2.224933	CAGACAAAACCAGAAGGGGA	GTTTGGTCTCACATCTGACTGC	232	20	356	22	60.081	59.775	50.000	50.000	2.00	6.00	0.00	2.00	10.9000	7.9000	7.00	1.00	267	30	10	gag	AGG
cons1642_6	cons1642_6_A_0	Not_tested		3	190	221	2.3073	0.260650	2.046672	GCTGCAGCTCATCTGTTCAC	TTCGTTTTCATTCTGTGCTTG	55	20	275	21	59.739	58.953	55.000	38.095	8.00	2.00	2.00	0.00	6.7000	8.5000	4.00	1.00	143	22	11	ac	AC
cons1642_6	cons1642_6_A_0	Not_tested		2	140	183	2.3095	0.262792	2.046672	CATCCATCCTCCCAACATCT	TTCGTTTTCATTCTGTGCTTG	93	20	275	21	59.737	58.953	50.000	38.095	2.00	2.00	2.00	0.00	6.6000	8.5000	3.00	1.00	143	22	11	ac	AC
cons1141_5	cons1141_5_A_0	Not_tested		2	190	197	2.3128	0.184188	2.128589	GATTGCGCAACAATCAAAGA	TTGACTCCACTCTCACACCTG	122	20	318	21	59.816	58.871	40.000	52.381	8.00	3.00	1.00	2.00	7.0000	7.9000	4.00	0.00	211	22	11	tc	AG
cons530_4	cons530_4_A_0	Not_tested		3	190	216	2.3188	2.139129	0.179674	TTTTCTGACATTTTCTGGAGCA	TGGACTGGTTCCCACCTAAC	113	22	328	20	59.861	59.820	36.364	55.000	3.00	3.00	2.00	0.00	8.2000	5.7000	3.00	0.00	206	16	8	ag	AG
cons1865_2	cons1865_2_A_0	Not_tested		1	90	92	2.321	1.297822	1.023182	GCAGCAGAGCATGTGACAA	TCCTTATTAAAGAACGCCGGT	141	19	232	21	59.702	59.977	52.632	42.857	5.00	7.00	3.00	3.00	6.7000	11.1000	2.00	1.00	179	21	7	aac	AAC	best
cons2488_2	cons2488_2_A_0	Not_tested		1	90	138	2.3224	0.119028	2.203324	TGCCTGTTGAAAGTCAAACG	TGTACTGTAGGACCAGGCTTCA	22	20	159	22	59.881	59.797	45.000	50.000	5.00	5.00	3.00	1.00	8.7000	7.0000	5.00	1.00	111	18	9	ca	AC
IO1EVRN02BYQTW	IO1EVRN02BYQTW_A_0	Not_tested		1	90	129	2.3263	2.223296	0.103024	AAACGGAACTACTTCCCTACCC	TTTGGTTTTGGTTGGTTGGT	71	22	199	20	59.777	60.103	50.000	40.000	8.00	0.00	0.00	0.00	8.4000	8.2000	4.00	2.00	121	20	5	acca	AACC
cons832_6	cons832_6_A_0	Not_tested		2	190	195	2.3297	2.263346	0.066354	TACAAGCAGGCGGGTGTT	CTACCTTTCCTTCCGGTTCC	91	18	285	20	60.263	59.934	55.556	55.000	3.00	4.00	2.00	2.00	6.4000	7.9000	3.00	0.00	180	42	21	ga	AG
cons1984_2	cons1984_2_A_0	Not_tested		2	140	180	2.3357	1.587932	0.747794	GCCCTCATTGAAACATGCTG	TCTTTCCCTCCTCTCCCTTT	0	20	179	20	61.588	59.252	50.000	50.000	5.00	0.00	2.00	0.00	8.5000	8.5000	4.00	0.00	53	20	10	ac	AC
cons1729_6	cons1729_6_A_0	Not_tested		3	240	240	2.342	1.314939	1.027078	TCCCTACCTCAGTTCTCCTCC	AGATAAAACGTACGGGTCGG	21	21	260	20	59.685	58.973	57.143	50.000	3.00	6.00	0.00	1.00	9.4000	9.6000	4.00	2.00	55	18	9	ct	AG
cons1865_2	cons1865_2_A_0	Not_tested		1	90	91	2.3467	1.323492	1.023182	CAGCAGAGCATGTGACAAGA	TCCTTATTAAAGAACGCCGGT	142	20	232	21	58.677	59.977	50.000	42.857	5.00	7.00	3.00	3.00	7.0000	11.1000	3.00	1.00	179	21	7	aac	AAC
cons1642_6	cons1642_6_A_0	Not_tested		2	140	184	2.3511	0.325957	2.025128	CATCCTCCCAACATCTCCAC	TGGATTTCGTTTTCATTCTGTG	97	20	280	22	60.326	59.975	55.000	36.364	2.00	2.00	0.00	0.00	7.9000	6.7000	4.00	3.00	143	22	11	ac	AC
IO1EVRN02B40NL	IO1EVRN02B40NL_A_0	Not_tested		1	140	142	2.3552	0.055279	2.299936	CTGCTGGGATCCTCTGTCTC	GCTAGCAGAATACGCCGC	163	20	304	18	59.945	59.700	60.000	61.111	6.00	6.00	0.00	3.00	6.1000	12.9000	5.00	2.00	224	36	18	gt	AC
cons712_4	cons712_4_A_0	Not_tested		1	90	138	2.3568	0.492211	1.864636	CTGGAGGGAAGGGAAGAAAT	CCTCGTAGCGTTCTCTTTGTC	1	20	138	21	59.508	59.135	50.000	52.381	2.00	2.00	2.00	1.00	6.9000	6.7000	5.00	1.00	70	42	21	tg	AC
cons432_12	cons432_12_A_0	screen	43106_63	1	90	131	1.4052	0.598729	0.806450	ACAGCGCTTGTCCTCAAGTC	CCCACCTCACATCCACTGAT	231	20	361	20	60.599	60.806	55.000	55.000	6.00	3.00	2.00	3.00	6.4000	6.6000	4.00	1.00	298	28	14	ac	AC	best	yes	10		no
cons1642_6	cons1642_6_A_0	Not_tested		3	190	211	2.3677	0.342579	2.025128	TTCACTGAGTCGCTGTGAGC	TGGATTTCGTTTTCATTCTGTG	70	20	280	22	60.343	59.975	55.000	36.364	7.00	2.00	3.00	0.00	8.2000	6.7000	4.00	1.00	143	22	11	ac	AC
IO1EVRN02BR647	IO1EVRN02BR647_A_0	Not_tested		2	140	182	2.3677	1.088501	1.279241	TTGCAAACAATCCTCTATGCC	ATCCACGGAGCTGACACTTG	220	21	401	20	60.089	61.279	42.857	55.000	6.00	4.00	1.00	2.00	9.6000	6.7000	3.00	1.00	345	18	9	gt	AC
cons1523_5	cons1523_5_A_0	Not_tested		2	140	171	2.3713	1.261219	1.110099	AAGGGCTGTTTAATCTGAGGC	ACAGCCTAATGAAGCCAGTGA	75	21	245	21	59.739	59.890	47.619	47.619	4.00	4.00	2.00	1.00	9.4000	6.4000	6.00	2.00	171	36	18	ac	AC
cons1628_5	cons1628_5_A_0	Not_tested		3	190	222	2.3749	2.013682	0.361206	ACAAAACAAGACATTTTGGGC	CGCTGGAGGCTCTTTACTGT	163	21	384	20	58.986	59.639	38.095	55.000	5.00	5.00	2.00	3.00	11.2000	6.1000	4.00	1.00	300	21	7	gaa	AAG
cons1865_2	cons1865_2_A_0	Not_tested		1	90	90	2.3853	1.362087	1.023182	AGCAGAGCATGTGACAAGACA	TCCTTATTAAAGAACGCCGGT	143	21	232	21	59.638	59.977	47.619	42.857	5.00	7.00	2.00	3.00	6.4000	11.1000	3.00	1.00	179	21	7	aac	AAC
cons857_15	cons857_15_A_0	Not_tested		3	190	200	2.4016	0.135900	2.265715	CAGGCACAACAGAGGCATTA	CGATCATCAAACAGGTCTTCAG	265	20	464	22	59.864	59.734	50.000	45.455	2.00	5.00	2.00	2.00	6.2000	7.0000	3.00	0.00	338	14	7	ca	AC
cons901_3	cons901_3_A_0	screen	43106_64	1	90	132	0.4907	0.362989	0.127753	GTCCCCAGTTGGACAAGATG	CGCACAGCTGTTCCATTAAA	127	20	258	20	60.363	59.872	55.000	45.000	4.00	8.00	2.00	3.00	6.6000	6.6000	5.00	0.00	180	28	14	ac	AC	best	yes	8		yes	6
IO1EVRN02B7HAN	IO1EVRN02B7HAN_A_0	Not_tested		2	140	155	2.4178	1.222554	1.195280	AACACAACTGGCATTGAAGC	GCTCGGAGTAACTAGCAGCAA	163	20	317	21	58.777	59.805	45.000	52.381	5.00	5.00	3.00	3.00	8.2000	8.5000	3.00	3.00	229	32	16	gt	AC
cons416_15	cons416_15_A_0	Not_tested		2	140	168	2.426	1.170275	1.255675	CATCCTGTTCATGCTCTCGT	CCGAATTAGACACAAGCCTCA	167	20	334	21	58.830	60.256	50.000	47.619	4.00	4.00	0.00	1.00	8.1000	8.2000	3.00	2.00	246	10	5	tc	AG
cons857_15	cons857_15_A_0	Not_tested		3	190	200	2.4264	0.135900	2.290516	CAGGCACAACAGAGGCATTA	CGATCATCAAACAGGTCTTCA	265	20	464	21	59.864	58.709	50.000	42.857	2.00	5.00	2.00	2.00	6.2000	7.0000	3.00	1.00	338	14	7	ca	AC
cons1617_4	cons1617_4_A_0	Not_tested		3	240	242	2.4265	1.081865	1.344683	ATTAATAACCACCTGCCCTGG	AGCCTGTGAGAGAACAGAACG	128	21	369	21	60.082	59.655	47.619	52.381	6.00	4.00	3.00	2.00	9.7000	8.4000	3.00	0.00	261	14	7	ac	AC
cons857_15	cons857_15_A_0	Not_tested		1	140	140	2.4269	0.135900	2.290955	CAGGCACAACAGAGGCATTA	AAAAGTGAGGTCAAGGTGCAT	265	20	404	21	59.864	58.709	50.000	42.857	2.00	4.00	2.00	2.00	6.2000	8.4000	4.00	1.00	338	14	7	ca	AC
IO1EVRN02BR647	IO1EVRN02BR647_A_0	Not_tested		2	140	161	2.4278	1.276629	1.151183	TGCAAACAATCCTCTATGCC	CAGGCCTTGCAAACCTACA	221	20	381	19	58.723	59.849	45.000	52.632	4.00	6.00	1.00	0.00	9.6000	5.7000	5.00	0.00	345	18	9	gt	AC
cons712_4	cons712_4_A_0	Not_tested		1	90	138	2.4304	0.379931	2.050443	TGGAGGGAAGGGAAGAAATC	ACCTCGTAGCGTTCTCTTTGTC	2	20	139	22	60.380	59.950	50.000	50.000	2.00	2.00	2.00	1.00	6.9000	6.7000	5.00	1.00	70	42	21	tg	AC
cons512_4	cons512_4_A_0	Not_tested		1	140	146	2.4323	2.046575	0.385756	GGTGTTGACAGACATGCACCT	TCTGTTCAGTCTGGGGCTTC	139	21	284	20	61.047	60.386	52.381	55.000	5.00	5.00	2.00	0.00	7.9000	8.2000	6.00	1.00	183	60	12	aacac	AACAC
IO1EVRN02B40NL	IO1EVRN02B40NL_A_0	Not_tested		1	140	141	2.4385	0.785407	1.653056	CTTAAAGAGGGAGCTGCTGG	CCGCCGGGAGTACAAGTAG	150	20	290	19	59.215	60.653	55.000	63.158	5.00	5.00	1.00	2.00	9.7000	5.4000	3.00	3.00	224	36	18	gt	AC
cons2115_4	cons2115_4_A_0	Not_tested		1	90	140	2.4388	1.304835	1.134011	CCAATTTCTTGAATGGAGCA	TGAGTGATCATGGCCCAAT	78	20	217	19	58.695	59.866	40.000	47.368	4.00	6.00	1.00	3.00	8.2000	8.4000	3.00	3.00	179	20	5	atac	ACAT
IO1EVRN02CCXIN	IO1EVRN02CCXIN_A_0	Not_tested		1	90	140	2.4516	1.527223	0.924390	TGCATGTTTGTTTGCAAGAG	GAGCTAAGTGCCACGACAAA	49	20	188	20	58.473	59.076	40.000	50.000	6.00	5.00	2.00	0.00	6.7000	7.0000	5.00	2.00	74	34	17	tg	AC
cons530_4	cons530_4_A_0	Not_tested		2	140	190	2.4577	2.139129	0.318581	TTTTCTGACATTTTCTGGAGCA	CACGCATGAACAGACCTGAC	113	22	302	20	59.861	60.319	36.364	55.000	3.00	4.00	2.00	1.00	8.2000	6.4000	4.00	1.00	206	16	8	ag	AG
IO1EVRN02BXQUB	IO1EVRN02BXQUB_A_0	Not_tested		2	140	181	2.4604	1.278724	1.181685	CAAAAGGACCATATGAGCGA	GCAGTTCAGATCAGATGGAGG	17	20	197	21	58.721	59.818	45.000	52.381	6.00	6.00	0.00	0.00	9.9000	9.4000	6.00	3.00	110	30	10	gag	AGG
cons1062_8	cons1062_8_A_0	Not_tested		4	240	258	2.4614	1.182673	1.278722	TGTCAGTCCACAACACGAAAA	AGGTGTCAGTGCAGGGTTG	26	21	283	19	60.183	59.721	42.857	57.895	3.00	4.00	0.00	0.00	7.3000	8.2000	4.00	1.00	228	12	6	ga	AG
cons1062_8	cons1062_8_A_0	Not_tested		4	240	259	2.4614	1.182673	1.278722	TGTCAGTCCACAACACGAAAA	CAGGTGTCAGTGCAGGGTT	26	21	284	19	60.183	59.721	42.857	57.895	3.00	4.00	0.00	0.00	7.3000	9.4000	4.00	2.00	228	12	6	ga	AG
cons1595_2	cons1595_2_A_0	Not_tested		1	90	125	2.4622	0.066262	2.395971	AGAACATGGGACCAGATTGC	CAGAAGAGACACGTGCAAAA	67	20	191	20	59.934	57.604	50.000	45.000	4.00	6.00	2.00	0.00	8.4000	7.6000	4.00	2.00	93	24	12	gt	AC
cons985_7	cons985_7_A_0	Not_tested		1	90	138	2.473	1.030043	1.442931	TCATGCCACATGAAATCGAA	TGAGTTTACATGCATCATCCG	230	20	367	21	61.030	59.557	40.000	42.857	7.00	6.00	2.00	2.00	8.7000	9.8000	5.00	2.00	324	21	7	gta	AGT
cons624_2	cons624_2_A_0	Not_tested		1	140	140	2.478	2.075553	0.402462	GTTAAAATATCACCCCTGGCAA	AGAAAGGTTCAATGTGGCGT	258	22	397	20	60.076	59.598	40.909	45.000	4.00	3.00	2.00	0.00	10.0000	11.1000	3.00	1.00	338	18	9	gt	AC
cons432_12	cons432_12_A_0	Not_tested		2	140	152	2.483	1.009696	1.473276	ATGAGCGATGAACAGACAGC	CTCCTCCCCACCTCACATC	216	20	367	19	58.990	60.473	50.000	63.158	2.00	2.00	2.00	0.00	7.9000	6.3000	4.00	0.00	298	28	14	ac	AC
cons1753_3	cons1753_3_A_0	Not_tested		1	90	127	2.485	2.461023	0.023981	CTGGTGACCGCTGGCTTAAT	CAGGAGCAAGCATGCATAAA	71	20	197	20	62.461	59.976	55.000	45.000	5.00	6.00	2.00	0.00	6.2000	6.2000	5.00	3.00	98	26	13	tg	AC
cons2151_4	cons2151_4_A_0	Not_tested		1	90	98	2.4919	2.403301	0.088575	CATAGAAATGCACTTTGCAGC	GCTAACAAGTGTGACGCCAA	37	21	134	20	58.597	59.911	42.857	50.000	6.00	4.00	3.00	2.00	9.7000	10.0000	5.00	2.00	65	12	6	ag	AG	best
cons2151_4	cons2151_4_A_0	Not_tested		1	90	99	2.4934	2.404834	0.088575	TCATAGAAATGCACTTTGCAGC	GCTAACAAGTGTGACGCCAA	36	22	134	20	60.405	59.911	40.909	50.000	6.00	4.00	3.00	2.00	9.7000	10.0000	5.00	2.00	65	12	6	ag	AG
cons47_2	cons47_2_A_0	Not_tested		1	90	139	2.4963	1.435818	1.060500	TCCTCCAACCACAACTCAGAT	CGCTGTGGACATCAGTCTCA	116	21	254	20	59.564	61.061	47.619	55.000	3.00	4.00	3.00	3.00	6.6000	6.7000	5.00	2.00	179	32	16	ac	AC
cons1379_6	cons1379_6_A_0	Not_tested		2	190	195	2.5	2.136001	0.363968	CAGGCTGCAGCTTTTGGT	GATTTAAGTAGGCGGCAGCA	99	18	293	20	60.136	60.364	55.556	50.000	8.00	4.00	0.00	2.00	8.2000	8.5000	6.00	2.00	147	30	15	ca	AC
cons1379_6	cons1379_6_A_0	Not_tested		2	190	198	2.5	2.136001	0.363968	CAGGCTGCAGCTTTTGGT	GCAGATTTAAGTAGGCGGCA	99	18	296	20	60.136	60.364	55.556	50.000	8.00	4.00	0.00	1.00	8.2000	11.7000	4.00	1.00	147	30	15	ca	AC
IO1EVRN02B40NL	IO1EVRN02B40NL_A_0	Not_tested		1	140	141	2.5076	0.055279	2.452312	CTGCTGGGATCCTCTGTCTC	CTAGCAGAATACGCCGCC	163	20	303	18	59.945	59.548	60.000	61.111	6.00	4.00	0.00	2.00	6.1000	12.9000	5.00	1.00	224	36	18	gt	AC
cons385_19	cons385_19_A_0	Not_tested		2	140	156	2.5083	1.440868	1.067443	ACAAATACGCAAAACCATGC	TACATGGGCGGGAGTTGTA	81	20	236	19	58.559	59.933	40.000	52.632	4.00	4.00	2.00	2.00	8.4000	6.0000	5.00	1.00	109	54	27	ca	AC
IO1EVRN02CF7XD	IO1EVRN02CF7XD_A_0	Not_tested		1	90	90	2.5147	1.126797	1.387920	TTGCATTCACATACGTCAGGA	AAGATCGCACAGAAACACCAT	126	21	215	21	60.127	59.612	42.857	42.857	4.00	4.00	2.00	2.00	8.2000	7.8000	3.00	1.00	147	16	8	ac	AC
cons802_5	cons802_5_A_0	Not_tested		4	290	290	2.5192	0.112124	2.407124	TAACCACACCATCTGCTCCA	CATTTGGCGACAACAGCA	14	20	303	18	60.112	60.407	50.000	50.000	2.00	6.00	1.00	0.00	8.2000	8.5000	4.00	1.00	185	18	9	tc	AG
cons1686_4	cons1686_4_A_0	Not_tested		2	190	193	2.5238	2.162046	0.361767	TTGAATATCGGTTGTTGCATTC	GTCCTCGCTCGAGATGGTAA	80	22	272	20	59.838	60.362	36.364	55.000	4.00	6.00	2.00	1.00	6.9000	7.2000	4.00	2.00	209	36	18	tg	AC
cons1686_4	cons1686_4_A_0	Not_tested		2	190	197	2.5238	2.162046	0.361767	TTGATTGAATATCGGTTGTTGC	GTCCTCGCTCGAGATGGTAA	76	22	272	20	59.838	60.362	36.364	55.000	5.00	6.00	2.00	1.00	8.2000	7.2000	4.00	2.00	209	36	18	tg	AC
cons530_4	cons530_4_A_0	Not_tested		1	90	124	2.5261	1.692817	0.833259	TGACATTTTCTGGAGCAAACA	AGATGTGATGCAGCTCCGTT	118	21	241	20	59.307	60.833	38.095	50.000	6.00	4.00	2.00	2.00	7.0000	9.9000	5.00	2.00	206	16	8	ag	AG
cons432_12	cons432_12_A_0	Not_tested		1	140	144	2.5338	1.727368	0.806450	GAGCGATGAACAGACAGCG	CCCACCTCACATCCACTGAT	218	19	361	20	60.727	60.806	57.895	55.000	3.00	3.00	2.00	3.00	10.2000	6.6000	4.00	2.00	298	28	14	ac	AC
IO1EVRN02B7HAN	IO1EVRN02B7HAN_A_0	Not_tested		2	140	165	2.5364	1.341072	1.195280	TGCAAAACAAAACACAACTGG	GCTCGGAGTAACTAGCAGCAA	153	21	317	21	59.659	59.805	38.095	52.381	4.00	5.00	1.00	3.00	7.9000	8.5000	3.00	1.00	229	32	16	gt	AC
cons1729_6	cons1729_6_A_0	Not_tested		3	240	240	2.5392	1.314939	1.224301	TCCCTACCTCAGTTCTCCTCC	AGATAAAACGTACGGGTCGGT	21	21	260	21	59.685	59.776	57.143	47.619	3.00	6.00	0.00	2.00	9.4000	9.6000	4.00	1.00	55	18	9	ct	AG
cons1828_4	cons1828_4_A_0	Not_tested		2	140	175	2.5398	0.119028	2.420772	CAGTGTGAACGAAGCCAAAA	ATGTCATCCTCACAAGGACAGA	158	20	332	22	59.881	59.579	45.000	45.455	3.00	5.00	0.00	2.00	7.6000	6.4000	5.00	0.00	268	26	13	ac	AC
IO1EVRN02CCXIN	IO1EVRN02CCXIN_A_0	Not_tested		1	90	139	2.5434	1.619050	0.924390	GCATGTTTGTTTGCAAGAGTG	GAGCTAAGTGCCACGACAAA	50	21	188	20	59.381	59.076	42.857	50.000	6.00	5.00	0.00	0.00	6.4000	7.0000	5.00	0.00	74	34	17	tg	AC
cons857_15	cons857_15_A_0	Not_tested		2	190	198	2.5438	0.278124	2.265715	GGCACAACAGAGGCATTACA	CGATCATCAAACAGGTCTTCAG	267	20	464	22	59.722	59.734	50.000	45.455	2.00	5.00	0.00	2.00	6.0000	7.0000	3.00	0.00	338	14	7	ca	AC
IO1EVRN02CLQVP	IO1EVRN02CLQVP_A_0	Not_tested		1	140	142	2.5471	1.488348	1.058733	CATTTGATCTGATCGGTGTGA	ATGTGCATCCATGTGCCTT	8	21	149	19	59.512	59.941	42.857	47.368	7.00	4.00	2.00	0.00	6.7000	9.7000	3.00	1.00	112	14	7	ac	AC
IO1EVRN02CLQVP	IO1EVRN02CLQVP_A_0	Not_tested		1	140	143	2.5471	1.488348	1.058733	TCATTTGATCTGATCGGTGTG	ATGTGCATCCATGTGCCTT	7	21	149	19	59.512	59.941	42.857	47.368	7.00	4.00	1.00	0.00	6.4000	9.7000	3.00	0.00	112	14	7	ac	AC
cons2151_4	cons2151_4_A_0	Not_tested		1	140	144	2.5498	2.403301	0.146525	CATAGAAATGCACTTTGCAGC	CGGCTCTAAAAGCCACTCTG	37	21	180	20	58.597	60.147	42.857	55.000	6.00	7.00	3.00	1.00	9.7000	6.7000	4.00	2.00	65	12	6	ag	AG
cons2151_4	cons2151_4_A_0	Not_tested		1	140	145	2.5514	2.404834	0.146525	TCATAGAAATGCACTTTGCAGC	CGGCTCTAAAAGCCACTCTG	36	22	180	20	60.405	60.147	40.909	55.000	6.00	7.00	3.00	1.00	9.7000	6.7000	4.00	2.00	65	12	6	ag	AG
cons985_7	cons985_7_A_0	Not_tested		3	190	204	2.5545	0.159750	2.394711	CAGAAAGAACAATGCACCGA	GTGAGTTTACATGCATCATCCG	165	20	368	22	59.840	60.395	45.000	45.455	4.00	6.00	0.00	2.00	9.6000	9.8000	5.00	2.00	324	21	7	gta	AGT
cons530_4	cons530_4_A_0	Not_tested		2	140	172	2.5569	1.723664	0.833259	CGGTAAACGTCGTCTTTAGGA	AGATGTGATGCAGCTCCGTT	70	21	241	20	59.276	60.833	47.619	50.000	6.00	4.00	3.00	2.00	7.2000	9.9000	4.00	1.00	206	16	8	ag	AG
cons2151_4	cons2151_4_A_0	Not_tested		1	90	94	2.563	2.403301	0.159749	CATAGAAATGCACTTTGCAGC	ACAAGTGTGACGCCAAATGA	37	21	130	20	58.597	60.160	42.857	45.000	6.00	4.00	3.00	1.00	9.7000	6.9000	5.00	2.00	65	12	6	ag	AG
cons1062_8	cons1062_8_A_0	Not_tested		3	240	240	2.5631	1.182673	1.380422	TGTCAGTCCACAACACGAAAA	GCCGTGATCTCATCAGACG	26	21	265	19	60.183	60.380	42.857	57.895	3.00	6.00	0.00	3.00	7.3000	8.1000	4.00	1.00	228	12	6	ga	AG
cons1724_2	cons1724_2_A_0	Not_tested		1	90	98	2.5633	2.404566	0.158723	GGCAACCACTACTAAAGGGTCA	GCAGTTCTCAACCTGTGGGT	203	22	300	20	60.405	60.159	50.000	55.000	3.00	3.00	1.00	2.00	7.9000	9.4000	4.00	2.00	228	46	23	ac	AC
cons1523_5	cons1523_5_A_0	Not_tested		2	140	169	2.5642	1.588564	0.975617	AGGGCTGTTTAATCTGAGGC	CAGCCTAATGAAGCCAGTGA	76	20	244	20	58.411	59.024	50.000	50.000	4.00	4.00	2.00	1.00	9.4000	6.4000	5.00	2.00	171	36	18	ac	AC
IO1EVRN02CF7XD	IO1EVRN02CF7XD_A_0	Not_tested		1	90	90	2.5788	1.871438	0.707326	TTGCATTCACATACGTCAGG	AAGATCGCACAGAAACACCA	126	20	215	20	58.129	59.293	45.000	45.000	4.00	4.00	2.00	0.00	8.2000	8.2000	3.00	1.00	147	16	8	ac	AC
cons624_2	cons624_2_A_0	Not_tested		1	140	140	2.5827	2.180215	0.402462	GTTAAAATATCACCCCTGGCA	AGAAAGGTTCAATGTGGCGT	258	21	397	20	58.820	59.598	42.857	45.000	4.00	3.00	3.00	0.00	10.0000	11.1000	3.00	1.00	338	18	9	gt	AC
cons985_7	cons985_7_A_0	Not_tested		1	90	114	2.5858	1.142919	1.442931	AAAGATATGGATTCCCGTCG	TGAGTTTACATGCATCATCCG	254	20	367	21	58.857	59.557	45.000	42.857	5.00	6.00	3.00	2.00	10.1000	9.8000	5.00	2.00	324	21	7	gta	AGT
cons385_19	cons385_19_A_0	Not_tested		2	140	157	2.591	2.377534	0.213506	TACAAATACGCAAAACCATGC	TACATGGGCGGGAGTTGTAT	80	21	236	20	58.622	60.214	38.095	50.000	4.00	4.00	2.00	2.00	8.4000	5.6000	5.00	2.00	109	54	27	ca	AC
cons2188_6	cons2188_6_A_0	Not_tested		4	240	252	2.5984	1.210475	1.387920	CAACATGTCACTGACTCACCG	GCAGTAATCCAACGTGGTCTC	41	21	292	21	60.210	59.612	52.381	52.381	7.00	4.00	3.00	0.00	9.9000	6.1000	4.00	1.00	166	12	6	gt	AC
cons2066_2	cons2066_2_A_0	Not_tested		1	90	112	2.6014	2.598109	0.003322	CGGTGGAGTTTATGTAATCACG	ATGTGTTCCTGCCGACCTAC	120	22	231	20	59.402	59.997	45.455	55.000	4.00	2.00	2.00	0.00	8.4000	6.9000	3.00	1.00	153	14	7	tg	AC	best
cons2066_2	cons2066_2_A_0	Not_tested		1	90	116	2.6103	2.606973	0.003322	GGGTCGGTGGAGTTTATGTA	ATGTGTTCCTGCCGACCTAC	116	20	231	20	57.393	59.997	50.000	55.000	2.00	2.00	2.00	0.00	5.6000	6.9000	6.00	3.00	153	14	7	tg	AC
cons1729_6	cons1729_6_A_0	Not_tested		2	140	168	2.6198	0.199123	2.420685	CAGTTCTCCTCCCTCCCTCT	GCTATGTTGACTAGCTGGCTCC	30	20	197	22	59.801	60.421	60.000	54.545	2.00	6.00	0.00	2.00	7.9000	9.4000	3.00	0.00	55	18	9	ct	AG
cons1729_6	cons1729_6_A_0	Not_tested		2	140	170	2.6198	0.199123	2.420685	CTCAGTTCTCCTCCCTCCCT	GCTATGTTGACTAGCTGGCTCC	28	20	197	22	59.801	60.421	60.000	54.545	3.00	6.00	0.00	2.00	9.4000	9.4000	3.00	0.00	55	18	9	ct	AG
cons802_5	cons802_5_A_0	Not_tested		4	290	297	2.6256	0.112124	2.513452	TAACCACACCATCTGCTCCA	GAGCAAGCATTTGGCGAC	14	20	310	18	60.112	60.513	50.000	55.556	2.00	3.00	1.00	2.00	8.2000	9.6000	5.00	2.00	185	18	9	tc	AG
cons416_15	cons416_15_A_0	Not_tested		3	190	208	2.6318	1.772556	0.859212	CCATCCTGTTCATGCTCTCG	GCCTGAAATGACTCCTGGTT	166	20	373	20	61.773	59.141	55.000	50.000	4.00	3.00	2.00	0.00	8.4000	8.2000	5.00	0.00	246	10	5	tc	AG
cons85_5_A_1	cons85_5_A_1	Not_tested		4	240	264	2.6411	1.519421	1.121655	TCTCCCCTATCTGATTCTCCC	ACTGTACGATGCCGTGCTC	105	21	368	19	59.481	59.878	52.381	57.895	5.00	4.00	0.00	2.00	9.4000	8.2000	3.00	0.00	233	36	9	atct	AGAT
IO1EVRN02CCK6K	IO1EVRN02CCK6K_A_0	Not_tested		1	90	94	2.6495	1.100969	1.548531	AGTGAAGTGGCAGACAGGAAA	AGCGTCCCTGCTTTGACTC	233	21	326	19	59.899	60.549	47.619	57.895	3.00	3.00	0.00	3.00	8.5000	6.1000	4.00	3.00	259	18	9	ga	AG	best
cons1686_4	cons1686_4_A_0	Not_tested		2	190	192	2.6572	2.162046	0.495173	TTGAATATCGGTTGTTGCATTC	TCCTCGCTCGAGATGGTAAG	80	22	271	20	59.838	60.495	36.364	55.000	4.00	6.00	2.00	0.00	6.9000	5.7000	4.00	1.00	209	36	18	tg	AC
cons416_15	cons416_15_A_0	Not_tested		3	190	207	2.6606	1.170275	1.490313	CATCCTGTTCATGCTCTCGT	GCCTGAAATGACTCCTGGTTT	167	20	373	21	58.830	60.490	50.000	47.619	4.00	3.00	0.00	1.00	8.1000	8.2000	5.00	0.00	246	10	5	tc	AG
cons624_2	cons624_2_A_0	Not_tested		1	140	142	2.6655	2.263023	0.402462	CAGTTAAAATATCACCCCTGGC	AGAAAGGTTCAATGTGGCGT	256	22	397	20	59.737	59.598	45.455	45.000	4.00	3.00	2.00	0.00	9.7000	11.1000	3.00	0.00	338	18	9	gt	AC
cons1729_6	cons1729_6_A_0	Not_tested		2	140	164	2.6719	0.251196	2.420685	TCTCCTCCCTCCCTCTTTTC	GCTATGTTGACTAGCTGGCTCC	34	20	197	22	59.749	60.421	55.000	54.545	0.00	6.00	0.00	2.00	7.3000	9.4000	2.00	0.00	55	18	9	ct	AG
cons416_15	cons416_15_A_0	Not_tested		2	140	156	2.6747	1.170275	1.504414	CATCCTGTTCATGCTCTCGT	CAAGCCTCAACAAACCTCAG	167	20	322	20	58.830	58.496	50.000	50.000	4.00	3.00	0.00	3.00	8.1000	6.7000	6.00	1.00	246	10	5	tc	AG
IO1EVRN02CBYW8	IO1EVRN02CBYW8_A_0	Not_tested		2	140	182	2.6822	1.913454	0.768789	CCTGCTGACAGATAAGCACAA	TCCGGCTGAGAGTCATTGAT	32	21	213	20	59.087	60.769	47.619	50.000	5.00	5.00	0.00	3.00	7.0000	6.9000	4.00	2.00	81	24	12	tg	AC
cons2188_6	cons2188_6_A_0	Not_tested		3	190	223	2.6896	1.301713	1.387920	GATGAAGGATGCCAGCTGAA	GCAGTAATCCAACGTGGTCTC	70	20	292	21	61.302	59.612	50.000	52.381	6.00	4.00	2.00	0.00	7.0000	6.1000	4.00	3.00	166	12	6	gt	AC
cons530_4	cons530_4_A_0	Not_tested		4	240	259	2.6909	2.511222	0.179674	CGGTAAACGTCGTCTTTAGGAA	TGGACTGGTTCCCACCTAAC	70	22	328	20	60.511	59.820	45.455	55.000	6.00	3.00	1.00	0.00	8.2000	5.7000	5.00	2.00	206	16	8	ag	AG
IO1EVRN02CCK6K	IO1EVRN02CCK6K_A_0	Not_tested		1	90	91	2.6942	1.145637	1.548531	GAAGTGGCAGACAGGAAACA	AGCGTCCCTGCTTTGACTC	236	20	326	19	58.854	60.549	50.000	57.895	3.00	3.00	0.00	3.00	7.0000	6.1000	4.00	2.00	259	18	9	ga	AG
IO1EVRN02CCK6K	IO1EVRN02CCK6K_A_0	Not_tested		1	90	92	2.6942	1.145637	1.548531	TGAAGTGGCAGACAGGAAAC	AGCGTCCCTGCTTTGACTC	235	20	326	19	58.854	60.549	50.000	57.895	3.00	3.00	0.00	3.00	6.7000	6.1000	4.00	3.00	259	18	9	ga	AG
IO1EVRN02BU6ZT	IO1EVRN02BU6ZT_A_0	Not_tested		1	90	139	2.695	1.044539	1.650466	TGCAGACAGCCGACATACTG	TCCACAGCACCAGAAACTACA	70	20	208	21	61.045	59.350	55.000	47.619	4.00	2.00	2.00	0.00	5.7000	5.7000	3.00	2.00	127	46	23	ac	AC
IO1EVRN02BR70O	IO1EVRN02BR70O_A_0	Not_tested		1	90	90	2.698	1.722483	0.975516	TCAAGTCGGAACATGTCTTCA	TTTCAGTTTGGGGTAGGAGG	71	21	160	20	59.278	59.024	42.857	50.000	6.00	2.00	2.00	0.00	7.0000	9.4000	3.00	1.00	102	18	9	ac	AC	best
cons2066_2	cons2066_2_A_0	Not_tested		1	90	102	2.7013	2.598109	0.103187	CGGTGGAGTTTATGTAATCACG	GCCGACCTACAGCATGAAAT	120	22	221	20	59.402	60.103	45.455	50.000	4.00	4.00	2.00	2.00	8.4000	6.9000	4.00	1.00	153	14	7	tg	AC
cons2_6	cons2_6_A_0	Not_tested		1	90	92	2.7026	0.067436	2.635171	TCTGGGCCATTAAGAACACC	CCCCAAACACTCTCTCTTTCTC	66	20	157	22	59.933	59.365	50.000	50.000	5.00	3.00	0.00	0.00	7.6000	6.7000	4.00	0.00	105	22	11	gt	AC	best
cons1724_2	cons1724_2_A_0	Not_tested		1	90	99	2.7026	2.404566	0.298018	GGCAACCACTACTAAAGGGTCA	AGCAGTTCTCAACCTGTGGG	203	22	301	20	60.405	60.298	50.000	55.000	3.00	3.00	1.00	0.00	7.9000	9.4000	4.00	2.00	228	46	23	ac	AC
cons2188_6	cons2188_6_A_0	Not_tested		3	240	248	2.7059	1.317985	1.387920	ATGTCACTGACTCACCGGC	GCAGTAATCCAACGTGGTCTC	45	19	292	21	59.682	59.612	57.895	52.381	7.00	4.00	3.00	0.00	12.9000	6.1000	4.00	0.00	166	12	6	gt	AC
cons2188_6	cons2188_6_A_0	Not_tested		3	240	246	2.7081	1.320208	1.387920	GTCACTGACTCACCGGCAC	GCAGTAATCCAACGTGGTCTC	47	19	292	21	60.320	59.612	63.158	52.381	7.00	4.00	1.00	0.00	9.4000	6.1000	4.00	1.00	166	12	6	gt	AC
cons1628_5	cons1628_5_A_0	Not_tested		4	240	252	2.714	1.879062	0.834931	CAAAACAAGACATTTTGGGCT	GAGCAGAAACTTCGTCGTCA	164	21	415	20	59.121	59.165	38.095	50.000	5.00	4.00	0.00	1.00	10.9000	8.4000	4.00	2.00	300	21	7	gaa	AAG
cons1628_5	cons1628_5_A_0	Not_tested		4	240	252	2.7146	1.879714	0.834931	CAAAACAAGACATTTTGGGC	GAGCAGAAACTTCGTCGTCA	164	20	415	20	58.120	59.165	40.000	50.000	5.00	4.00	2.00	1.00	11.2000	8.4000	3.00	1.00	300	21	7	gaa	AAG
cons85_5_A_1	cons85_5_A_1	Not_tested		3	240	249	2.719	1.519421	1.199560	TCTCCCCTATCTGATTCTCCC	GCTCAGCATTTACGGCATGT	105	21	353	20	59.481	61.200	52.381	50.000	5.00	5.00	0.00	2.00	9.4000	6.6000	4.00	0.00	233	36	9	atct	AGAT
cons85_5_A_1	cons85_5_A_1	Not_tested		4	240	256	2.719	1.519421	1.199560	TCTCCCCTATCTGATTCTCCC	ATGCCGTGCTCAGCATTTAC	105	21	360	20	59.481	61.200	52.381	50.000	5.00	8.00	0.00	0.00	9.4000	6.0000	4.00	0.00	233	36	9	atct	AGAT
cons1781_5	cons1781_5_A_0	Not_tested		2	140	180	2.7192	0.076597	2.642559	ATATTCGCGTGAGGTCATCC	CGCTCTATACGTAGTCTCTGCG	128	20	307	22	59.923	59.357	50.000	54.545	4.00	6.00	2.00	3.00	8.1000	10.2000	3.00	1.00	263	14	7	ag	AG	best
cons1628_5	cons1628_5_A_0	Not_tested		3	240	250	2.7228	1.879062	0.843714	CAAAACAAGACATTTTGGGCT	GCAGAAACTTCGTCGTCACC	164	21	413	20	59.121	60.844	38.095	55.000	5.00	4.00	0.00	1.00	10.9000	7.9000	3.00	1.00	300	21	7	gaa	AAG
cons1947_4	cons1947_4_A_0	Not_tested		2	190	195	2.7318	1.898793	0.832993	GATTGGAGACTGTCCTCCCT	CAAGCTCCCGTGTGAAAGTC	163	20	357	20	58.101	60.833	55.000	55.000	7.00	4.00	3.00	1.00	9.4000	6.4000	5.00	2.00	286	24	6	ggat	ACCT
cons2440_2	cons2440_2_A_0	Not_tested		1	90	93	2.7418	0.981460	1.760311	CATGAACATGGACATGACGC	CGTGGGATCTCATGTAAACCA	166	20	258	21	60.981	60.760	50.000	47.619	8.00	6.00	2.00	2.00	9.6000	8.2000	6.00	1.00	224	14	7	tg	AC	best
IO1EVRN02BR70O	IO1EVRN02BR70O_A_0	Not_tested		1	90	91	2.7453	1.722483	1.022786	TCAAGTCGGAACATGTCTTCA	CTTTCAGTTTGGGGTAGGAGG	71	21	161	21	59.278	59.977	42.857	52.381	6.00	2.00	2.00	0.00	7.0000	9.4000	3.00	1.00	102	18	9	ac	AC
cons565_5	cons565_5_A_0	Not_tested		2	140	171	2.7545	1.371568	1.382888	CCTGAATATTGTTGCTGGTGG	TTGTGATGGGGATGTGAAAT	248	21	418	20	60.372	58.617	47.619	40.000	6.00	3.00	0.00	3.00	9.4000	6.9000	3.00	0.00	372	15	5	aca	AAC
cons565_5	cons565_5_A_0	Not_tested		2	140	172	2.7545	1.371568	1.382888	CCTGAATATTGTTGCTGGTGG	ATTGTGATGGGGATGTGAAA	248	21	419	20	60.372	58.617	47.619	40.000	6.00	2.00	0.00	1.00	9.4000	7.3000	3.00	0.00	372	15	5	aca	AAC
cons565_5	cons565_5_A_0	Not_tested		2	140	163	2.7584	1.375502	1.382888	TGTTGCTGGTGGACATAGTTG	ATTGTGATGGGGATGTGAAA	257	21	419	20	59.624	58.617	47.619	40.000	3.00	2.00	1.00	1.00	6.7000	7.3000	4.00	1.00	372	15	5	aca	AAC
cons348_9	cons348_9_A_0	Not_tested		2	190	193	2.7703	1.827022	0.943292	GCATGGAGGAAACATACAGC	CCTCGTTGGTCTGGTGGTTA	142	20	334	20	58.173	60.943	50.000	55.000	4.00	2.00	2.00	2.00	7.9000	7.2000	4.00	1.00	223	18	6	tct	AAG
cons416_15	cons416_15_A_0	Not_tested		2	140	156	2.7839	1.170275	1.613579	CATCCTGTTCATGCTCTCGT	CAAGCCTCAACAAACCTCAGT	167	20	322	21	58.830	59.386	50.000	47.619	4.00	3.00	0.00	1.00	8.1000	6.4000	6.00	0.00	246	10	5	tc	AG
cons985_7	cons985_7_A_0	Not_tested		1	90	113	2.8019	1.358921	1.442931	AAGATATGGATTCCCGTCGAT	TGAGTTTACATGCATCATCCG	255	21	367	21	59.641	59.557	42.857	42.857	5.00	6.00	2.00	2.00	8.3000	9.8000	5.00	2.00	324	21	7	gta	AGT
cons556_5	cons556_5_A_0	Not_tested		3	190	200	2.8053	0.723618	2.081703	TGAATGCAGCCATTTTGTCT	ATGGGACGTCCTGCACAT	166	20	365	18	59.276	59.918	40.000	55.556	5.00	8.00	3.00	3.00	6.4000	6.6000	5.00	0.00	291	14	7	tg	AC
cons960_2	cons960_2_A_0	Not_tested		1	140	142	2.8103	2.543880	0.266437	TCAAATCCACTTTGCATTGATT	CAAGCCACTTGTCCAAAACA	65	22	206	20	59.456	59.734	31.818	45.000	5.00	5.00	2.00	1.00	6.9000	7.0000	4.00	3.00	154	24	12	ac	AC
cons960_2	cons960_2_A_0	Not_tested		1	140	143	2.8103	2.543880	0.266437	TTCAAATCCACTTTGCATTGAT	CAAGCCACTTGTCCAAAACA	64	22	206	20	59.456	59.734	31.818	45.000	5.00	5.00	3.00	1.00	6.9000	7.0000	4.00	2.00	154	24	12	ac	AC
cons556_5	cons556_5_A_0	Not_tested		1	140	143	2.8169	0.735168	2.081703	CACTGTGACAGCCATGTTGA	ATGGGACGTCCTGCACAT	223	20	365	18	59.265	59.918	50.000	55.556	7.00	8.00	1.00	3.00	6.7000	6.6000	5.00	3.00	291	14	7	tg	AC
IO1EVRN02CJ03E	IO1EVRN02CJ03E_A_0	Not_tested		1	90	95	2.8178	0.028994	2.788786	TCATGACACTTGCAGCAACA	ACCAGAGCATCTGGATCAGT	58	20	152	20	60.029	57.211	45.000	50.000	7.00	8.00	3.00	2.00	7.0000	6.4000	3.00	1.00	101	18	9	tg	AC	best
IO1EVRN02B6OXV	IO1EVRN02B6OXV_A_0	Not_tested		1	90	132	2.8204	2.260411	0.559985	GAACGTGCAGGGACGTACT	CTCTTCCTTCACAATGCACG	24	19	155	20	58.740	59.440	57.895	50.000	6.00	4.00	2.00	2.00	5.1000	9.9000	6.00	2.00	51	10	5	tg	AC
cons802_5	cons802_5_A_0	Not_tested		4	290	290	2.8256	0.112124	2.713458	TAACCACACCATCTGCTCCA	CATTTGGCGACAACAGCAAG	14	20	303	20	60.112	62.713	50.000	50.000	2.00	6.00	1.00	0.00	8.2000	8.5000	4.00	0.00	185	18	9	tc	AG
cons1781_5	cons1781_5_A_0	Not_tested		1	90	91	2.8315	0.188926	2.642559	AGAACGAGGGAAGGAGGAAG	CGCTCTATACGTAGTCTCTGCG	217	20	307	22	59.811	59.357	55.000	54.545	2.00	6.00	0.00	3.00	8.2000	10.2000	4.00	1.00	263	14	7	ag	AG
IO1EVRN02CDHMB	IO1EVRN02CDHMB_A_0	Not_tested		1	140	143	2.8338	2.298898	0.534888	GAACAGACATGAAACCTCAGCA	CTAATGCAGTGGTGGAGCTG	208	22	350	20	60.299	59.465	45.455	55.000	4.00	4.00	0.00	2.00	8.5000	8.2000	5.00	3.00	318	10	5	tg	AC
cons960_2	cons960_2_A_0	Not_tested		1	90	90	2.8409	1.263803	1.577079	TGTGTCTCTACCTCCATGGCT	CAAGCCACTTGTCCAAAACAC	117	21	206	21	59.736	60.577	52.381	47.619	6.00	5.00	2.00	0.00	9.7000	6.4000	5.00	2.00	154	24	12	ac	AC
cons960_2	cons960_2_A_0	Not_tested		1	90	91	2.8409	1.263803	1.577079	TGTGTCTCTACCTCCATGGCT	ACAAGCCACTTGTCCAAAACA	117	21	207	21	59.736	60.577	52.381	42.857	6.00	7.00	2.00	1.00	9.7000	7.0000	5.00	1.00	154	24	12	ac	AC
cons348_9	cons348_9_A_0	Not_tested		2	190	196	2.8421	1.898804	0.943292	CCTGCATGGAGGAAACATACA	CCTCGTTGGTCTGGTGGTTA	139	21	334	20	60.899	60.943	47.619	55.000	8.00	2.00	1.00	2.00	5.6000	7.2000	4.00	1.00	223	18	6	tct	AAG
cons1141_5	cons1141_5_A_0	Not_tested		2	190	199	2.8448	0.785685	2.059151	TGATTGCGCAACAATCAAAG	CTTGACTCCACTCTCACACCTG	121	20	319	22	60.786	59.941	40.000	54.545	8.00	3.00	0.00	2.00	7.3000	7.9000	4.00	1.00	211	22	11	tc	AG
cons2341_2	cons2341_2_A_0	Not_tested		2	140	190	2.8525	0.486220	2.366320	TGCATTTACGCAAGCAAGTT	CCCAAACCTGTCGACCAAC	74	20	263	19	59.514	61.366	40.000	57.895	4.00	6.00	3.00	2.00	6.7000	8.2000	4.00	3.00	212	10	5	ca	AC
cons1595_2	cons1595_2_A_0	Not_tested		1	90	121	2.8745	0.478496	2.395971	CATGGGACCAGATTGCAGTA	CAGAAGAGACACGTGCAAAA	71	20	191	20	59.522	57.604	50.000	45.000	4.00	6.00	2.00	0.00	5.7000	7.6000	5.00	2.00	93	24	12	gt	AC
IO1EVRN02BR70O	IO1EVRN02BR70O_A_0	Not_tested		1	90	90	2.8814	2.402462	0.478935	ATCAAGTCGGAACATGTCTTCA	TTCAGTTTGGGGTAGGAGGA	70	22	159	20	59.598	59.521	40.909	50.000	6.00	2.00	2.00	0.00	7.0000	7.9000	3.00	2.00	102	18	9	ac	AC
cons530_4	cons530_4_A_0	Not_tested		1	90	123	2.8825	1.692817	1.189712	TGACATTTTCTGGAGCAAACA	GATGTGATGCAGCTCCGTT	118	21	240	19	59.307	59.810	38.095	52.632	6.00	4.00	2.00	2.00	7.0000	9.9000	5.00	2.00	206	16	8	ag	AG
cons2518_2	cons2518_2_A_0	screen	43106_65	2	140	151	0.2001	0.066323	0.133741	TTCCCCTGCAGTGATTTAGG	AGGTACTGCCACTCCATTCG	101	20	251	20	60.066	60.134	50.000	55.000	6.00	4.00	1.00	2.00	7.5000	8.6000	5.00	0.00	168	28	14	tg	AC	best	yes	5		yes	8
cons348_9	cons348_9_A_0	Not_tested		2	190	196	2.924	1.980738	0.943292	CCTGCATGGAGGAAACATAC	CCTCGTTGGTCTGGTGGTTA	139	20	334	20	58.019	60.943	50.000	55.000	8.00	2.00	0.00	2.00	5.6000	7.2000	4.00	1.00	223	18	6	tct	AAG
cons556_5	cons556_5_A_0	Not_tested		3	190	205	2.9383	0.856575	2.081703	CGGTATGAATGCAGCCATTT	ATGGGACGTCCTGCACAT	161	20	365	18	60.857	59.918	45.000	55.556	6.00	8.00	3.00	3.00	7.2000	6.6000	5.00	2.00	291	14	7	tg	AC
cons2_6	cons2_6_A_0	Not_tested		1	90	115	2.9531	0.317935	2.635171	GGCTGTTTGACAGTGGATCA	CCCCAAACACTCTCTCTTTCTC	43	20	157	22	59.682	59.365	50.000	50.000	5.00	3.00	3.00	0.00	6.6000	6.7000	6.00	1.00	105	22	11	gt	AC
cons960_2	cons960_2_A_0	Not_tested		1	140	140	2.9533	2.543880	0.409420	TTCAAATCCACTTTGCATTGAT	GCCACTTGTCCAAAACACAA	64	22	203	20	59.456	59.591	31.818	45.000	5.00	4.00	3.00	1.00	6.9000	7.0000	4.00	2.00	154	24	12	ac	AC
cons1781_5	cons1781_5_A_0	Not_tested		2	140	166	2.9542	0.311617	2.642559	TCATCCATCAGGAGGAGAGC	CGCTCTATACGTAGTCTCTGCG	142	20	307	22	60.312	59.357	55.000	54.545	5.00	6.00	2.00	3.00	7.9000	10.2000	5.00	2.00	263	14	7	ag	AG
cons1947_4	cons1947_4_A_0	Not_tested		2	190	192	2.9558	2.122806	0.832993	TGGAGACTGTCCTCCCTAGAA	CAAGCTCCCGTGTGAAAGTC	166	21	357	20	58.877	60.833	52.381	55.000	7.00	4.00	0.00	1.00	6.0000	6.4000	5.00	2.00	286	24	6	ggat	ACCT
cons1947_4	cons1947_4_A_0	Not_tested		2	190	193	2.9558	2.122806	0.832993	TTGGAGACTGTCCTCCCTAGA	CAAGCTCCCGTGTGAAAGTC	165	21	357	20	58.877	60.833	52.381	55.000	7.00	4.00	2.00	1.00	5.7000	6.4000	5.00	3.00	286	24	6	ggat	ACCT
cons1781_5	cons1781_5_A_0	Not_tested		1	90	93	2.9702	0.327603	2.642559	AGAGAACGAGGGAAGGAGGA	CGCTCTATACGTAGTCTCTGCG	215	20	307	22	60.328	59.357	55.000	54.545	2.00	6.00	0.00	3.00	7.9000	10.2000	5.00	3.00	263	14	7	ag	AG
cons1781_5	cons1781_5_A_0	Not_tested		1	90	94	2.9702	0.327603	2.642559	GAGAGAACGAGGGAAGGAGG	CGCTCTATACGTAGTCTCTGCG	214	20	307	22	60.328	59.357	60.000	54.545	2.00	6.00	0.00	3.00	9.4000	10.2000	5.00	3.00	263	14	7	ag	AG
cons530_4	cons530_4_A_0	Not_tested		1	90	129	2.9724	2.139129	0.833259	TTTTCTGACATTTTCTGGAGCA	AGATGTGATGCAGCTCCGTT	113	22	241	20	59.861	60.833	36.364	50.000	3.00	4.00	2.00	2.00	8.2000	9.9000	5.00	1.00	206	16	8	ag	AG
cons2060_4	cons2060_4_A_0	screen	43106_66	2	140	184	3.79	3.469332	0.320679	TCTGAAAGATAGACAGACATGCG	CAATTTTGCCAAAGCATCAA	16	23	199	20	59.531	59.679	43.478	35.000	4.00	7.00	2.00	0.00	10.1000	6.9000	4.00	0.00	47	28	14	ac	AC	best	yes	12		yes	2
IO1EVRN02CD24V	IO1EVRN02CD24V_A_0	Not_tested		2	140	182	2.978	0.022009	2.955963	TGAAGTGCTGGTCTCCAGTG	GATTTCTGTTAAGTGGCTGCTG	36	20	217	22	60.022	59.044	55.000	45.455	5.00	4.00	3.00	2.00	6.7000	8.5000	3.00	1.00	126	60	15	gata	AGAT
IO1EVRN02CDHMB	IO1EVRN02CDHMB_A_0	Not_tested		1	140	140	2.9805	2.298898	0.681621	GAACAGACATGAAACCTCAGCA	ATGCAGTGGTGGAGCTGTAA	208	22	347	20	60.299	59.318	45.455	50.000	4.00	4.00	0.00	1.00	8.5000	6.0000	5.00	3.00	318	10	5	tg	AC
IO1EVRN02CDHMB	IO1EVRN02CDHMB_A_0	Not_tested		1	140	142	2.9805	2.298898	0.681621	GAACAGACATGAAACCTCAGCA	TAATGCAGTGGTGGAGCTGT	208	22	349	20	60.299	59.318	45.455	50.000	4.00	4.00	0.00	0.00	8.5000	7.9000	5.00	3.00	318	10	5	tg	AC
cons1714_3	cons1714_3_A_0	Not_tested		1	90	91	2.9818	2.008461	0.973368	CTCGCGCAGTAGCCTCTC	GCTCTGCTGTCTGCTCTGTC	203	18	293	20	59.992	59.027	66.667	60.000	4.00	3.00	1.00	1.00	6.4000	6.4000	5.00	0.00	242	24	12	ca	AC
IO1EVRN02CD24V	IO1EVRN02CD24V_A_0	Not_tested		2	140	183	2.982	0.022009	2.960028	TGAAGTGCTGGTCTCCAGTG	TGATTTCTGTTAAGTGGCTGC	36	20	218	21	60.022	58.040	55.000	42.857	5.00	4.00	3.00	3.00	6.7000	9.7000	3.00	1.00	126	60	15	gata	AGAT
cons2341_2	cons2341_2_A_0	Not_tested		2	140	190	2.9862	0.486220	2.499941	TGCATTTACGCAAGCAAGTT	CCCAAACCTGTCGACCAA	74	20	263	18	59.514	60.500	40.000	55.556	4.00	6.00	3.00	2.00	6.7000	8.2000	4.00	2.00	212	10	5	ca	AC
IO1EVRN02CJ03E	IO1EVRN02CJ03E_A_0	Not_tested		1	90	90	2.9878	0.198986	2.788786	ACACTTGCAGCAACAACCAC	ACCAGAGCATCTGGATCAGT	63	20	152	20	59.801	57.211	50.000	50.000	7.00	8.00	0.00	2.00	7.6000	6.4000	3.00	2.00	101	18	9	tg	AC
cons556_5	cons556_5_A_0	Not_tested		3	190	215	2.9959	0.914244	2.081703	CGTTCACCTGCGGTATGAAT	ATGGGACGTCCTGCACAT	151	20	365	18	60.914	59.918	50.000	55.556	4.00	8.00	2.00	3.00	6.9000	6.6000	3.00	2.00	291	14	7	tg	AC
cons1635_2	cons1635_2_A_0	Not_tested		4	240	262	3.0057	2.792236	0.213506	CCTGATTACACCCTCTCAGTCA	GAGAAATGTGCCAGCCCTAA	52	22	313	20	59.208	60.214	50.000	50.000	4.00	3.00	1.00	1.00	6.4000	7.5000	4.00	1.00	142	12	6	tg	AC
IO1EVRN02CLWPH	IO1EVRN02CLWPH_A_0	screen	43106_67	1	90	106	1.4824	1.416984	0.065396	GAACATCAAGAACCACGAAGG	CCGTTCTCCCAGACCATCTA	1	21	106	20	59.583	60.065	47.619	55.000	2.00	3.00	0.00	2.00	8.2000	5.6000	5.00	1.00	40	45	15	gtt	AAC	best	yes	8		no
cons857_15	cons857_15_A_0	Not_tested		1	140	141	3.0124	0.721427	2.290955	ACAGGCACAACAGAGGCATT	AAAAGTGAGGTCAAGGTGCAT	264	20	404	21	60.721	58.709	50.000	42.857	2.00	4.00	1.00	2.00	8.4000	8.4000	4.00	1.00	338	14	7	ca	AC
IO1EVRN02BTVP8	IO1EVRN02BTVP8_A_0	Not_tested		1	140	140	3.0222	1.380422	1.641744	GCTCACAGATGATGGGCAG	TTCCCTCCTCTGTGCATGTAA	7	19	146	21	60.380	60.642	57.895	47.619	4.00	4.00	1.00	3.00	9.7000	6.0000	8.00	3.00	52	24	12	tc	AG
cons857_15	cons857_15_A_0	Not_tested		1	140	145	3.0297	0.738752	2.290955	GATCACAGGCACAACAGAGG	AAAAGTGAGGTCAAGGTGCAT	260	20	404	21	59.261	58.709	55.000	42.857	4.00	4.00	0.00	2.00	7.9000	8.4000	4.00	1.00	338	14	7	ca	AC
cons1635_2	cons1635_2_A_0	Not_tested		3	240	241	3.0354	2.792236	0.243148	CCTGATTACACCCTCTCAGTCA	GCCTTATGGCAACTCATGCT	52	22	292	20	59.208	60.243	50.000	50.000	4.00	6.00	1.00	0.00	6.4000	8.1000	3.00	2.00	142	12	6	tg	AC
cons1756_12	cons1756_12_A_0	Not_tested		2	190	190	3.0431	0.984274	2.058837	TATTCAAATGAGCCTCTGCG	TGCCAGGAATTAATCAGCTCT	20	20	209	21	59.016	58.941	45.000	42.857	5.00	6.00	2.00	2.00	10.2000	7.9000	4.00	0.00	65	18	9	gt	AC
cons1595_2	cons1595_2_A_0	Not_tested		1	90	125	3.0442	0.066262	2.977959	AGAACATGGGACCAGATTGC	CAGAAGAGACACGTGCAAAAT	67	20	191	21	59.934	58.022	50.000	42.857	4.00	6.00	2.00	2.00	8.4000	7.2000	4.00	3.00	93	24	12	gt	AC
cons2188_6	cons2188_6_A_0	Not_tested		3	190	222	3.0506	1.662690	1.387920	ATGAAGGATGCCAGCTGAA	GCAGTAATCCAACGTGGTCTC	71	19	292	21	59.337	59.612	47.368	52.381	6.00	4.00	2.00	0.00	7.0000	6.1000	4.00	3.00	166	12	6	gt	AC
IO1EVRN02B9ZQU	IO1EVRN02B9ZQU_A_0	screen	43106_68	1	90	115	3.8243	2.909565	0.914718	TGTCCCGGATACAGTTCTACA	CTGGCATGTTGATGTTGTCA	5	21	119	20	58.090	59.085	47.619	45.000	5.00	4.00	2.00	3.00	5.7000	6.7000	4.00	2.00	38	30	15	ac	AC	best	yes	15		yes	7
IO1EVRN02BXQUB	IO1EVRN02BXQUB_A_0	Not_tested		2	190	195	3.0642	1.882474	1.181685	TCGGGTTCAGTTTACAAAAGG	GCAGTTCAGATCAGATGGAGG	3	21	197	21	59.118	59.818	42.857	52.381	4.00	6.00	2.00	0.00	8.5000	9.4000	2.00	0.00	110	30	10	gag	AGG
IO1EVRN02BXQUB	IO1EVRN02BXQUB_A_0	Not_tested		2	190	197	3.0642	1.882474	1.181685	CCTCGGGTTCAGTTTACAAAA	GCAGTTCAGATCAGATGGAGG	1	21	197	21	59.118	59.818	42.857	52.381	4.00	6.00	3.00	0.00	7.6000	9.4000	4.00	0.00	110	30	10	gag	AGG
cons1756_12	cons1756_12_A_0	Not_tested		2	190	190	3.0696	0.984274	2.085294	TATTCAAATGAGCCTCTGCG	TGCCAGGAATTAATCAGCTC	20	20	209	20	59.016	57.915	45.000	45.000	5.00	6.00	2.00	2.00	10.2000	7.9000	4.00	1.00	65	18	9	gt	AC
cons2_6	cons2_6_A_0	Not_tested		1	90	118	3.0751	0.439959	2.635171	TCTGGCTGTTTGACAGTGGA	CCCCAAACACTCTCTCTTTCTC	40	20	157	22	60.440	59.365	50.000	50.000	5.00	3.00	1.00	0.00	7.9000	6.7000	6.00	2.00	105	22	11	gt	AC
cons44_7	cons44_7_A_0	Not_tested		1	90	120	3.1007	0.066323	3.034339	TAGCCAGGTGGAGGAATTTG	TGTCAGTAAAGCAGAACAGTGGA	85	20	204	23	60.066	59.966	50.000	43.478	4.00	3.00	1.00	0.00	7.2000	7.9000	3.00	0.00	112	12	6	gt	AC	best
cons1714_3	cons1714_3_A_0	Not_tested		1	90	91	3.1045	2.008461	1.096021	CTCGCGCAGTAGCCTCTC	GCTCTGCTGTCTGCTCTGTCT	203	18	293	21	59.992	60.096	66.667	57.143	4.00	3.00	1.00	0.00	6.4000	6.4000	5.00	0.00	242	24	12	ca	AC
IO1EVRN02BU900	IO1EVRN02BU900_A_0	Not_tested		1	140	149	3.1122	0.341599	2.770612	TCACAGTTGCATGTGGATGA	GGCATGTAGGAGACTGTTGTG	172	20	320	21	59.658	58.229	45.000	52.381	4.00	4.00	3.00	0.00	6.6000	7.0000	5.00	0.00	216	80	20	agat	AGAT
cons1686_4	cons1686_4_A_0	Not_tested		4	240	264	3.1171	2.755297	0.361767	TGTGCAGAAAGTGAATGGTACA	GTCCTCGCTCGAGATGGTAA	9	22	272	20	59.245	60.362	40.909	55.000	4.00	6.00	2.00	1.00	5.4000	7.2000	3.00	1.00	209	36	18	tg	AC
cons1686_4	cons1686_4_A_0	Not_tested		4	240	268	3.1194	2.757660	0.361767	AGAATGTGCAGAAAGTGAATGG	GTCCTCGCTCGAGATGGTAA	5	22	272	20	59.242	60.362	40.909	55.000	4.00	6.00	0.00	1.00	8.4000	7.2000	3.00	0.00	209	36	18	tg	AC
IO1EVRN02BVN5C	IO1EVRN02BVN5C_A_0	Not_tested		1	90	91	3.1247	1.775468	1.349250	TTCTCAAAGGGAAGTGGTACG	TAATCTGTATTTCGCCCACG	44	21	134	20	59.225	58.651	47.619	45.000	4.00	3.00	2.00	2.00	7.1000	9.9000	4.00	2.00	79	32	16	ca	AC	best
IO1EVRN02BUMA7	IO1EVRN02BUMA7_A_0	Not_tested		1	140	144	3.1316	0.999370	2.132262	TAACAAGCAATGCCGTTTCC	TTGAGATATGAGCAACAGTGGG	104	20	247	22	60.999	60.132	45.000	45.455	5.00	4.00	1.00	1.00	8.5000	9.4000	3.00	2.00	148	14	7	tc	AG
cons1686_4	cons1686_4_A_0	Not_tested		4	240	267	3.1471	2.785316	0.361767	GAATGTGCAGAAAGTGAATGG	GTCCTCGCTCGAGATGGTAA	6	21	272	20	58.215	60.362	42.857	55.000	4.00	6.00	0.00	1.00	8.4000	7.2000	3.00	0.00	209	36	18	tg	AC
IO1EVRN02CH47C	IO1EVRN02CH47C_A_0	screen	43106_69	1	90	116	0.8125	0.385764	0.426779	ACAAATGCATTGCAGGTACG	CACCAGTGTGGCAACCATAA	119	20	234	20	59.614	60.427	45.000	50.000	8.00	4.00	2.00	1.00	7.1000	6.2000	4.00	1.00	152	30	15	ac	AC	best	yes	11		yes	9
cons2188_6	cons2188_6_A_0	Not_tested		3	190	232	3.1753	1.787391	1.387920	GGCACAGCTGATGAAGGATG	GCAGTAATCCAACGTGGTCTC	61	20	292	21	61.787	59.612	55.000	52.381	6.00	4.00	0.00	0.00	8.1000	6.1000	4.00	1.00	166	12	6	gt	AC
cons1961_2	cons1961_2_A_0	Not_tested		1	90	91	3.1788	0.409918	2.768908	TTGTCCGTTACGTTCCTGGT	ATTGCTGTGAGTGCAATGTC	36	20	126	20	60.410	57.231	50.000	45.000	5.00	7.00	1.00	2.00	7.9000	6.3000	3.00	0.00	85	20	10	ct	AG
IO1EVRN02CEJXP	IO1EVRN02CEJXP_A_0	Not_tested		1	140	144	3.1856	1.054956	2.130622	TGTACTGGAAGCATGAGGGG	TTTGGTCTCACATCTGACTGC	212	20	355	21	61.055	58.869	55.000	47.619	4.00	6.00	0.00	2.00	10.9000	7.9000	4.00	2.00	267	30	10	gag	AGG
IO1EVRN02CJ03E	IO1EVRN02CJ03E_A_0	Not_tested		1	90	94	3.1902	0.028994	3.161165	TCATGACACTTGCAGCAACA	CCAGAGCATCTGGATCAGTAGG	58	20	151	22	60.029	61.161	45.000	54.545	7.00	8.00	3.00	2.00	7.0000	6.9000	3.00	0.00	101	18	9	tg	AC
cons1756_12	cons1756_12_A_0	Not_tested		2	190	190	3.1996	1.140717	2.058837	TATTCAAATGAGCCTCTGCGT	TGCCAGGAATTAATCAGCTCT	20	21	209	21	59.859	58.941	42.857	42.857	5.00	6.00	0.00	2.00	9.9000	7.9000	4.00	0.00	65	18	9	gt	AC
IO1EVRN02BU900	IO1EVRN02BU900_A_0	Not_tested		1	140	149	3.2014	0.341599	2.859840	TCACAGTTGCATGTGGATGA	GGCATGTAGGAGACTGTTGTGT	172	20	320	22	59.658	59.140	45.000	50.000	4.00	4.00	3.00	0.00	6.6000	6.4000	5.00	1.00	216	80	20	agat	AGAT
cons1729_6	cons1729_6_A_0	Not_tested		3	240	242	3.2083	2.181197	1.027078	CCTCCCTACCTCAGTTCTCCT	AGATAAAACGTACGGGTCGG	19	21	260	20	58.819	58.973	57.143	50.000	3.00	6.00	0.00	1.00	7.9000	9.6000	4.00	2.00	55	18	9	ct	AG
IO1EVRN02BXQUB	IO1EVRN02BXQUB_A_0	Not_tested		2	190	197	3.2102	2.028536	1.181685	CCTCGGGTTCAGTTTACAAAAG	GCAGTTCAGATCAGATGGAGG	1	22	197	21	60.029	59.818	45.455	52.381	4.00	6.00	1.00	0.00	7.3000	9.4000	4.00	0.00	110	30	10	gag	AGG
cons2440_2	cons2440_2_A_0	Not_tested		1	90	91	3.2351	0.428481	2.806616	CATGGACATGACGCAAGTTT	CACACGTGGGATCTCATGTAAA	172	20	262	22	59.572	60.807	45.000	45.455	6.00	8.00	2.00	2.00	6.7000	6.0000	6.00	3.00	224	14	7	tg	AC
cons1118_8	cons1118_8_A_0	Not_tested		1	140	146	3.2392	2.909736	0.329442	TCTGAGGAGCTTCACATGAGTT	GGGTCACAGTACAGGCTGCT	258	22	403	20	59.090	60.329	45.455	60.000	6.00	5.00	2.00	3.00	6.4000	8.2000	4.00	1.00	335	12	6	tc	AG
cons1118_8	cons1118_8_A_0	Not_tested		1	140	147	3.2392	2.909736	0.329442	TCTGAGGAGCTTCACATGAGTT	AGGGTCACAGTACAGGCTGC	258	22	404	20	59.090	60.329	45.455	60.000	6.00	5.00	2.00	3.00	6.4000	9.7000	3.00	0.00	335	12	6	tc	AG
IO1EVRN02B557C	IO1EVRN02B557C_A_0	Not_tested		1	140	144	3.2461	1.059537	2.186600	ACATGGGAAGGAGATTGGAG	CTTCATCATACATGAGTCCCCA	0	20	143	22	58.940	59.813	50.000	45.455	4.00	6.00	0.00	2.00	8.2000	11.2000	4.00	3.00	39	16	8	ga	AG
cons1635_2	cons1635_2_A_0	Not_tested		4	240	263	3.2589	3.045432	0.213506	ACCTGATTACACCCTCTCAGTCA	GAGAAATGTGCCAGCCCTAA	51	23	313	20	60.045	60.214	47.826	50.000	4.00	3.00	1.00	1.00	6.4000	7.5000	4.00	1.00	142	12	6	tg	AC
cons1961_2	cons1961_2_A_0	Not_tested		1	90	91	3.2594	0.109200	3.150151	GTCCGTTACGTTCCTGGTGT	TTATTGCTGTGAGTGCAATGTC	38	20	128	22	59.891	58.850	55.000	40.909	5.00	7.00	0.00	2.00	7.6000	6.3000	3.00	0.00	85	20	10	ct	AG
IO1EVRN02BU6ZT	IO1EVRN02BU6ZT_A_0	Not_tested		1	90	140	3.2598	1.044539	2.215254	TGCAGACAGCCGACATACTG	GTCCACAGCACCAGAAACTACA	70	20	209	22	61.045	60.215	55.000	50.000	4.00	2.00	2.00	0.00	5.7000	5.7000	3.00	2.00	127	46	23	ac	AC
IO1EVRN02BUMA7	IO1EVRN02BUMA7_A_0	Not_tested		1	140	143	3.2631	0.999370	2.263699	TAACAAGCAATGCCGTTTCC	TGAGATATGAGCAACAGTGGG	104	20	246	21	60.999	58.736	45.000	47.619	5.00	4.00	1.00	1.00	8.5000	9.4000	3.00	2.00	148	14	7	tc	AG
IO1EVRN02BWSM5	IO1EVRN02BWSM5_A_0	Not_tested		1	140	141	3.2705	0.196903	3.073619	TCCATCTTCTCTGGGCAGTT	AAGATATTTCTGTCTGCCTGCTG	303	20	443	23	59.803	59.926	50.000	43.478	4.00	6.00	3.00	2.00	6.7000	8.5000	5.00	1.00	379	10	5	ac	AC
IO1EVRN02B557C	IO1EVRN02B557C_A_0	Not_tested		1	140	143	3.2749	1.059537	2.215355	ACATGGGAAGGAGATTGGAG	TTCATCATACATGAGTCCCCA	0	20	142	21	58.940	58.785	50.000	42.857	4.00	6.00	0.00	2.00	8.2000	11.2000	4.00	3.00	39	16	8	ga	AG
cons1798_11	cons1798_11_A_0	Not_tested		1	90	90	3.2777	1.645799	1.631936	GGTCCAGCCTGACCTTCAGT	CACAATTTGCTCTCCATTTGC	124	20	213	21	61.646	60.632	60.000	42.857	7.00	5.00	3.00	2.00	6.4000	8.8000	3.00	0.00	168	12	6	ga	AG	best
cons718_9	cons718_9_A_0	Not_tested		1	140	143	3.2777	1.096893	2.180765	AACCACATGCAACGTCATACA	TTGTTCCAAACAGTCTGCAGTT	34	21	176	22	59.903	59.819	42.857	40.909	4.00	6.00	0.00	3.00	5.6000	6.7000	4.00	3.00	63	16	8	ac	AC
IO1EVRN02CEJXP	IO1EVRN02CEJXP_A_0	Not_tested		1	140	145	3.2799	1.054956	2.224933	TGTACTGGAAGCATGAGGGG	GTTTGGTCTCACATCTGACTGC	212	20	356	22	61.055	59.775	55.000	50.000	4.00	6.00	0.00	2.00	10.9000	7.9000	4.00	2.00	267	30	10	gag	AGG
cons1781_5	cons1781_5_A_0	Not_tested		2	140	164	3.2835	0.640918	2.642559	ATCCATCAGGAGGAGAGCAG	CGCTCTATACGTAGTCTCTGCG	144	20	307	22	59.359	59.357	55.000	54.545	4.00	6.00	1.00	3.00	8.2000	10.2000	5.00	3.00	263	14	7	ag	AG
IO1EVRN02CAM3I	IO1EVRN02CAM3I_A_0	Not_tested		1	90	95	3.2837	3.274264	0.009477	TTGAAGTTCAGTCTGATGGATGA	GTGACTGAACACGGGAGGTT	93	23	187	20	59.726	60.009	39.130	55.000	7.00	3.00	2.00	0.00	6.6000	7.9000	8.00	1.00	129	15	5	tgt	AAC	best
cons1748_4	cons1748_4_A_0	Not_tested		1	90	136	3.3005	2.660893	0.639568	CGAGGCATTATTTGATCCCTAT	CCTACAGGGAAGCCAGGACT	115	22	250	20	59.339	60.640	40.909	60.000	6.00	4.00	2.00	3.00	7.1000	7.6000	5.00	2.00	189	32	16	tg	AC
cons1748_4	cons1748_4_A_0	Not_tested		1	90	139	3.3005	2.660893	0.639568	CGAGGCATTATTTGATCCCTAT	AGACCTACAGGGAAGCCAGG	115	22	253	20	59.339	60.640	40.909	60.000	6.00	4.00	2.00	3.00	7.1000	9.7000	5.00	1.00	189	32	16	tg	AC
cons556_5	cons556_5_A_0	Not_tested		1	140	144	3.3009	1.219185	2.081703	ACACTGTGACAGCCATGTTGA	ATGGGACGTCCTGCACAT	222	21	365	18	60.219	59.918	47.619	55.556	7.00	8.00	1.00	3.00	6.7000	6.6000	5.00	3.00	291	14	7	tg	AC
IO1EVRN02BU6ZT	IO1EVRN02BU6ZT_A_0	Not_tested		1	90	140	3.3068	1.656286	1.650466	ATGCAGACAGCCGACATACT	TCCACAGCACCAGAAACTACA	69	20	208	21	58.344	59.350	50.000	47.619	4.00	2.00	1.00	0.00	5.3000	5.7000	3.00	1.00	127	46	23	ac	AC
IO1EVRN02CKT1U	IO1EVRN02CKT1U_A_0	Not_tested		1	90	101	3.3316	0.158612	3.172940	GCTTCTCACAGGTGGTCTCC	CCTACGTCAGGAGTAACGAGAAA	103	20	203	23	59.841	59.827	60.000	47.826	4.00	6.00	2.00	0.00	7.9000	7.0000	5.00	1.00	135	16	8	ct	AG
IO1EVRN02CE5DC	IO1EVRN02CE5DC_A_0	screen	43106_70	1	90	139	0.1244	0.075792	0.048588	CACGTTCATTTCGATGGATG	CTGCAGCTACTCCCAACACA	196	20	334	20	59.924	60.049	45.000	55.000	4.00	6.00	2.00	0.00	8.1000	6.4000	3.00	2.00	274	30	15	ac	AC	best	yes	non specified	inconsistent pattern
IO1EVRN02B9Q11	IO1EVRN02B9Q11_A_0	Not_tested		1	90	94	3.3516	3.333780	0.017846	CCCTCAGTATTTCACTTCTGCAT	GCTTTGGCTGGCTTTTACTG	0	23	93	20	59.666	60.018	43.478	50.000	4.00	2.00	2.00	1.00	8.4000	5.7000	5.00	1.00	43	12	6	ca	AC	best
IO1EVRN02BVN5C	IO1EVRN02BVN5C_A_0	Not_tested		1	90	92	3.3824	2.033137	1.349250	GTTCTCAAAGGGAAGTGGTACG	TAATCTGTATTTCGCCCACG	43	22	134	20	60.033	58.651	50.000	45.000	4.00	3.00	2.00	2.00	7.1000	9.9000	4.00	2.00	79	32	16	ca	AC
IO1EVRN02B7HAN	IO1EVRN02B7HAN_A_0	Not_tested		1	90	123	3.3859	2.190632	1.195280	AGGTCGTCTGACTGAAACACAA	GCTCGGAGTAACTAGCAGCAA	195	22	317	21	59.809	59.805	45.455	52.381	5.00	5.00	1.00	3.00	7.0000	8.5000	3.00	0.00	229	32	16	gt	AC
IO1EVRN02B7HAN	IO1EVRN02B7HAN_A_0	Not_tested		1	90	124	3.3859	2.190632	1.195280	AAGGTCGTCTGACTGAAACACA	GCTCGGAGTAACTAGCAGCAA	194	22	317	21	59.809	59.805	45.455	52.381	5.00	5.00	1.00	3.00	6.4000	8.5000	3.00	0.00	229	32	16	gt	AC
IO1EVRN02B7HAN	IO1EVRN02B7HAN_A_0	Not_tested		1	90	122	3.3884	2.193120	1.195280	GGTCGTCTGACTGAAACACAAA	GCTCGGAGTAACTAGCAGCAA	196	22	317	21	60.193	59.805	45.455	52.381	5.00	5.00	0.00	3.00	7.0000	8.5000	3.00	0.00	229	32	16	gt	AC
cons1118_8	cons1118_8_A_0	Not_tested		1	140	148	3.3965	3.067019	0.329442	CTCTGAGGAGCTTCACATGAGTT	AGGGTCACAGTACAGGCTGC	257	23	404	20	60.067	60.329	47.826	60.000	8.00	5.00	2.00	3.00	6.4000	9.7000	4.00	0.00	335	12	6	tc	AG
IO1EVRN02CEJXP	IO1EVRN02CEJXP_A_0	Not_tested		2	140	156	3.4007	1.003769	2.396940	AGGCCAGACATGCAGACAG	GCAGATGATTGTTGTCTGTTCC	181	19	336	22	59.996	59.603	57.895	45.455	4.00	4.00	2.00	0.00	6.4000	7.9000	6.00	3.00	267	30	10	gag	AGG
cons1379_6	cons1379_6_A_0	screen	43106_71	2	140	173	0.4669	0.341522	0.125411	GCCAGCAGAGTATTCATCCC	ATTTAAGTAGGCGGCAGCAA	120	20	292	20	59.658	59.875	55.000	45.000	4.00	4.00	0.00	0.00	9.3000	8.5000	3.00	2.00	147	30	15	ca	AC	best	yes	10		yes	6
IO1EVRN02BWSM5	IO1EVRN02BWSM5_A_0	Not_tested		1	140	145	3.4227	0.349041	3.073619	TCTGTCCATCTTCTCTGGGC	AAGATATTTCTGTCTGCCTGCTG	299	20	443	23	60.349	59.926	55.000	43.478	3.00	6.00	2.00	2.00	11.2000	8.5000	5.00	1.00	379	10	5	ac	AC
IO1EVRN02B557C	IO1EVRN02B557C_A_0	Not_tested		1	140	142	3.4249	1.059537	2.365320	ACATGGGAAGGAGATTGGAG	TCATCATACATGAGTCCCCATC	0	20	141	22	58.940	59.635	50.000	45.455	4.00	6.00	0.00	2.00	8.2000	8.1000	5.00	3.00	39	16	8	ga	AG
IO1EVRN02CAM3I	IO1EVRN02CAM3I_A_0	Not_tested		1	90	92	3.4249	3.274264	0.150643	TTGAAGTTCAGTCTGATGGATGA	ACTGAACACGGGAGGTTCTG	93	23	184	20	59.726	60.151	39.130	55.000	7.00	4.00	2.00	2.00	6.6000	7.0000	7.00	0.00	129	15	5	tgt	AAC
IO1EVRN02CAM3I	IO1EVRN02CAM3I_A_0	Not_tested		1	90	97	3.4249	3.274264	0.150643	TTGAAGTTCAGTCTGATGGATGA	AAGTGACTGAACACGGGAGG	93	23	189	20	59.726	60.151	39.130	55.000	7.00	5.00	2.00	0.00	6.6000	9.4000	8.00	0.00	129	15	5	tgt	AAC
cons2151_4	cons2151_4_A_0	Not_tested		2	140	154	3.4302	3.283633	0.146525	GGCTCTGTCTCATAGAAATGCAC	CGGCTCTAAAAGCCACTCTG	27	23	180	20	60.284	60.147	47.826	55.000	4.00	7.00	2.00	1.00	8.2000	6.7000	5.00	1.00	65	12	6	ag	AG
IO1EVRN02B5IV5	IO1EVRN02B5IV5_A_0	Not_tested		2	140	180	3.4478	0.609876	2.837905	AGGCCCCTGTTTGGTTATGT	CAATTAACCAACTGAAAGCCAA	81	20	260	22	60.610	59.162	50.000	36.364	4.00	4.00	0.00	0.00	5.6000	10.0000	7.00	3.00	145	14	7	ca	AC
IO1EVRN02CAM57	IO1EVRN02CAM57_A_0	Not_tested		1	90	90	3.4512	1.203412	2.247806	TGACTGCTAAACTCTGTGCGA	GTGCTATGCAGTAGTCAGCAGC	141	21	230	22	59.797	60.248	47.619	54.545	2.00	6.00	0.00	3.00	10.2000	9.7000	6.00	2.00	163	20	10	gt	AC	best
IO1EVRN02CAM3I_A_1	IO1EVRN02CAM3I_A_1	Not_tested		1	90	140	3.4592	1.806538	1.652683	CAGAGGACACTGGGAAGGTAA	GGATGCAGTCGAGTGTCTTTT	202	21	341	21	59.193	59.347	52.381	47.619	4.00	6.00	1.00	0.00	7.2000	7.3000	6.00	3.00	223	48	24	ac	AC
cons1393_2	cons1393_2_A_0	Not_tested		3	240	243	3.4707	3.275356	0.195358	CATCACTTCAGAGGACATGACA	GTTGGCCCTGAAATCTCTGA	15	22	257	20	58.725	60.195	45.455	50.000	5.00	4.00	3.00	3.00	6.7000	6.7000	6.00	2.00	151	22	11	ac	AC
IO1EVRN02CKT1U	IO1EVRN02CKT1U_A_0	Not_tested		1	90	123	3.4728	0.229810	3.242983	TACTGCTAATAGCGCTGCCA	TGAAAATAGAGAAAGTGGAGGCA	53	20	175	23	59.770	60.243	50.000	39.130	7.00	2.00	3.00	0.00	10.0000	9.7000	4.00	3.00	135	16	8	ct	AG
cons2440_2	cons2440_2_A_0	Not_tested		1	90	95	3.4783	1.717970	1.760311	AACATGAACATGGACATGACG	CGTGGGATCTCATGTAAACCA	164	21	258	21	59.282	60.760	42.857	47.619	8.00	6.00	2.00	2.00	8.4000	8.2000	6.00	1.00	224	14	7	tg	AC
IO1EVRN02BSZUU	IO1EVRN02BSZUU_A_0	Not_tested		1	90	95	3.4845	1.152564	2.331890	TGTTCCTCAAAGGAATGCAG	CTGTGTTGCCATGCGTGT	15	20	109	18	58.847	60.332	45.000	55.556	7.00	4.00	2.00	2.00	8.5000	8.1000	3.00	2.00	36	18	9	ac	AC	best
IO1EVRN02CKT1U	IO1EVRN02CKT1U_A_0	Not_tested		1	90	98	3.4909	0.317911	3.172940	TCTCACAGGTGGTCTCCCTT	CCTACGTCAGGAGTAACGAGAAA	106	20	203	23	59.682	59.827	55.000	47.826	4.00	6.00	1.00	0.00	9.7000	7.0000	4.00	2.00	135	16	8	ct	AG
IO1EVRN02B5IV5	IO1EVRN02B5IV5_A_0	Not_tested		1	140	144	3.5016	3.380210	0.121394	CCTGCTTCTCCCTTCAGGC	ATGGAGTGTGGATGTCAGCA	66	19	209	20	62.380	60.121	63.158	50.000	4.00	3.00	2.00	2.00	9.7000	8.5000	4.00	1.00	145	14	7	ca	AC
IO1EVRN02BZVFG	IO1EVRN02BZVFG_A_0	Not_tested		1	90	104	3.506	1.007669	2.498341	TTTGATGCTTTCTCCTGCTGT	TCTGCCTACTCCCATTTAAACC	78	21	181	22	60.008	59.502	42.857	45.455	2.00	6.00	0.00	2.00	7.9000	8.2000	3.00	1.00	128	20	10	tg	AC
IO1EVRN02B5IV5	IO1EVRN02B5IV5_A_0	Not_tested		1	140	143	3.5067	3.385336	0.121394	CTGCTTCTCCCTTCAGGC	ATGGAGTGTGGATGTCAGCA	67	18	209	20	58.615	60.121	61.111	50.000	4.00	3.00	2.00	2.00	9.7000	8.5000	4.00	1.00	145	14	7	ca	AC
IO1EVRN02B8J8Z	IO1EVRN02B8J8Z_A_0	Not_tested		1	140	140	3.5202	1.211336	2.308871	AACAGCCACTGCAGCATATTT	GGAAGGAGAAGAAGAGGAAGGA	29	21	168	22	59.789	60.309	42.857	50.000	6.00	0.00	2.00	0.00	6.2000	8.2000	3.00	1.00	94	18	6	ctt	AAG
IO1EVRN02CDOMY	IO1EVRN02CDOMY_A_0	Not_tested		3	190	208	3.523	2.308273	1.214710	CGCTTTGTTTGCTTTGTACTG	GAAACCACAACACTGCTGTCA	82	21	289	21	58.692	59.785	42.857	47.619	4.00	7.00	1.00	3.00	5.7000	6.7000	6.00	2.00	234	24	6	tatc	AGAT
cons1642_6	cons1642_6_A_0	Not_tested		3	240	242	3.5283	1.503187	2.025128	GTTTCTTGTTGTCGGAGCTG	TGGATTTCGTTTTCATTCTGTG	39	20	280	22	58.497	59.975	50.000	36.364	4.00	2.00	2.00	0.00	8.2000	6.7000	2.00	0.00	143	22	11	ac	AC
cons1642_6	cons1642_6_A_0	Not_tested		3	240	244	3.5283	1.503187	2.025128	CTGTTTCTTGTTGTCGGAGC	TGGATTTCGTTTTCATTCTGTG	37	20	280	22	58.497	59.975	50.000	36.364	3.00	2.00	2.00	0.00	9.4000	6.7000	2.00	1.00	143	22	11	ac	AC
cons1748_4	cons1748_4_A_0	screen	43106_72	1	90	137	3.1715	2.660893	0.510631	CGAGGCATTATTTGATCCCTAT	ACCTACAGGGAAGCCAGGAC	115	22	251	20	59.339	60.511	40.909	60.000	6.00	4.00	2.00	1.00	7.1000	7.6000	5.00	1.00	189	32	16	tg	AC	best	yes	6		no
IO1EVRN02B3CEE	IO1EVRN02B3CEE_A_0	Not_tested		1	90	131	3.5329	0.375090	3.157853	TCTACGGTGGGTTCGTCAAT	GAAAAGTCAATTCAGAGGACGTG	143	20	273	23	60.375	60.158	50.000	43.478	3.00	4.00	2.00	2.00	6.9000	8.1000	4.00	0.00	214	18	9	ca	AC
IO1EVRN02B3CEE	IO1EVRN02B3CEE_A_0	Not_tested		1	90	132	3.5329	0.375090	3.157853	ATCTACGGTGGGTTCGTCAA	GAAAAGTCAATTCAGAGGACGTG	142	20	273	23	60.375	60.158	50.000	43.478	3.00	4.00	1.00	2.00	6.7000	8.1000	4.00	1.00	214	18	9	ca	AC
cons47_2	cons47_2_A_0	screen	43106_73	1	140	141	1.5159	0.770184	0.745695	TCCTCCAACCACAACTCAGA	ACCGCTGTGGACATCAGTCT	116	20	256	20	59.230	60.746	50.000	55.000	3.00	6.00	3.00	3.00	6.7000	6.1000	5.00	3.00	179	32	16	ac	AC	best	yes	non specified	inconsistent pattern
cons111_9	cons111_9_A_0	Not_tested		1	90	107	3.5486	1.040509	2.508084	TGTTTTGAAAGAACACCCGC	CAATATTGCAGGATTTGTGCAG	119	20	225	22	61.041	60.508	45.000	40.909	6.00	8.00	2.00	3.00	12.9000	8.5000	3.00	2.00	170	20	10	ca	AC
IO1EVRN02BVN5C	IO1EVRN02BVN5C_A_0	Not_tested		1	90	90	3.5507	2.201405	1.349250	TCTCAAAGGGAAGTGGTACG	TAATCTGTATTTCGCCCACG	45	20	134	20	57.799	58.651	50.000	45.000	4.00	3.00	2.00	2.00	7.1000	9.9000	4.00	2.00	79	32	16	ca	AC
cons80_7	cons80_7_A_0	Not_tested		1	140	141	3.5521	2.786482	0.765632	CAGAGGAGGCTGAAGTAAAGG	CCCGTCCTCCTCATCTTCTA	132	21	272	20	58.214	59.234	52.381	55.000	3.00	2.00	0.00	2.00	8.5000	6.0000	7.00	3.00	167	15	5	gga	AGG	best
IO1EVRN02BWSM5	IO1EVRN02BWSM5_A_0	Not_tested		1	140	140	3.568	0.196903	3.371104	TCCATCTTCTCTGGGCAGTT	AGATATTTCTGTCTGCCTGCTG	303	20	442	22	59.803	58.629	50.000	45.455	4.00	6.00	3.00	2.00	6.7000	8.5000	5.00	1.00	379	10	5	ac	AC
cons1393_2	cons1393_2_A_0	Not_tested		4	240	255	3.5725	3.377118	0.195358	CAGTCATGTTTCCATCACTTCA	GTTGGCCCTGAAATCTCTGA	3	22	257	20	58.623	60.195	40.909	50.000	6.00	4.00	1.00	3.00	7.0000	6.7000	4.00	3.00	151	22	11	ac	AC
cons2341_2	cons2341_2_A_0	Not_tested		2	140	190	3.5776	1.415278	2.162356	GCATTTACGCAAGCAAGTTC	ACCCAAACCTGTCGACCAAC	75	20	264	20	58.585	62.162	45.000	55.000	4.00	6.00	1.00	2.00	6.4000	8.2000	4.00	2.00	212	10	5	ca	AC
IO1EVRN02BSZUU	IO1EVRN02BSZUU_A_0	Not_tested		1	90	96	3.6062	1.274264	2.331890	GTGTTCCTCAAAGGAATGCAG	CTGTGTTGCCATGCGTGT	14	21	109	18	59.726	60.332	47.619	55.556	7.00	4.00	2.00	2.00	8.5000	8.1000	3.00	2.00	36	18	9	ac	AC
cons2330_2	cons2330_2_A_0	Not_tested		3	190	209	3.627	0.154878	3.472127	AAGCAGCGTATTCCCAAAGA	TCAGTGCTTTTCTAGAGCTGG	16	20	224	21	59.845	57.528	45.000	47.619	3.00	6.00	0.00	2.00	7.0000	9.7000	5.00	0.00	94	34	17	ag	AG
cons2330_2	cons2330_2_A_0	Not_tested		3	190	210	3.627	0.154878	3.472127	GAAGCAGCGTATTCCCAAAG	TCAGTGCTTTTCTAGAGCTGG	15	20	224	21	59.845	57.528	50.000	47.619	3.00	6.00	0.00	2.00	7.3000	9.7000	5.00	1.00	94	34	17	ag	AG
IO1EVRN02BSZUU	IO1EVRN02BSZUU_A_0	Not_tested		1	90	90	3.6315	2.540392	1.091076	AGGCCAGGGGAATAGTGTT	CATGGGTGCTTTCATGGAC	0	19	89	19	58.460	59.909	52.632	52.632	4.00	4.00	3.00	2.00	6.4000	7.9000	3.00	1.00	36	18	9	ac	AC
cons556_5	cons556_5_A_0	Not_tested		2	140	158	3.6321	1.550426	2.081703	CGGCCACATCAATCACACT	ATGGGACGTCCTGCACAT	208	19	365	18	60.550	59.918	52.632	55.556	4.00	8.00	1.00	3.00	6.1000	6.6000	4.00	0.00	291	14	7	tg	AC
cons1642_6	cons1642_6_A_0	Not_tested		3	240	245	3.634	1.608918	2.025128	ACTGTTTCTTGTTGTCGGAGC	TGGATTTCGTTTTCATTCTGTG	36	21	280	22	59.391	59.975	47.619	36.364	3.00	2.00	2.00	0.00	9.4000	6.7000	2.00	1.00	143	22	11	ac	AC
cons1984_2	cons1984_2_A_0	Not_tested		1	90	111	3.6415	2.396861	1.244611	TATGCAAGTTGATATGCCCA	GAGGGCAGCAACATATAGCAA	22	20	132	21	57.603	60.245	40.000	47.619	7.00	4.00	2.00	2.00	11.2000	8.5000	5.00	3.00	53	20	10	ac	AC
IO1EVRN02CD24V	IO1EVRN02CD24V_A_0	Not_tested		2	190	190	3.646	0.690085	2.955963	CTGTTGGTGAAGTGCTGGTC	TGATTTCTGTTAAGTGGCTGCT	29	20	218	22	59.310	59.044	55.000	40.909	2.00	4.00	1.00	2.00	7.9000	8.2000	3.00	0.00	126	60	15	gata	AGAT
IO1EVRN02CD24V	IO1EVRN02CD24V_A_0	Not_tested		2	190	191	3.646	0.690085	2.955963	GACTGTTGGTGAAGTGCTGG	GATTTCTGTTAAGTGGCTGCTG	27	20	217	22	59.310	59.044	55.000	45.455	3.00	4.00	0.00	2.00	9.7000	8.5000	3.00	0.00	126	60	15	gata	AGAT
IO1EVRN02CD24V	IO1EVRN02CD24V_A_0	Not_tested		2	190	192	3.646	0.690085	2.955963	GACTGTTGGTGAAGTGCTGG	TGATTTCTGTTAAGTGGCTGCT	27	20	218	22	59.310	59.044	55.000	40.909	3.00	4.00	0.00	2.00	9.7000	8.2000	3.00	0.00	126	60	15	gata	AGAT
IO1EVRN02CAM57	IO1EVRN02CAM57_A_0	Not_tested		1	90	92	3.6473	2.057411	1.589903	CCATGACTGCTAAACTCTGTGC	TGCTATGCAGTAGTCAGCAGC	138	22	229	21	59.943	59.410	50.000	52.381	4.00	6.00	2.00	3.00	8.2000	9.7000	6.00	3.00	163	20	10	gt	AC
IO1EVRN02BUMA7	IO1EVRN02BUMA7_A_0	Not_tested		1	140	143	3.6565	0.999370	2.657094	TAACAAGCAATGCCGTTTCC	TGAGATATGAGCAACAGTGGGA	104	20	246	22	60.999	60.657	45.000	45.455	5.00	4.00	1.00	0.00	8.5000	9.7000	3.00	3.00	148	14	7	tc	AG
IO1EVRN02B7HAN	IO1EVRN02B7HAN_A_0	screen	43106_74	2	140	156	2.3639	1.168650	1.195280	AAACACAACTGGCATTGAAGC	GCTCGGAGTAACTAGCAGCAA	162	21	317	21	60.169	59.805	42.857	52.381	5.00	5.00	3.00	3.00	8.2000	8.5000	3.00	3.00	229	32	16	gt	AC	best	yes	non specified	inconsistent pattern
IO1EVRN02CAM57	IO1EVRN02CAM57_A_0	Not_tested		1	90	90	3.6711	2.081185	1.589903	ATGACTGCTAAACTCTGTGCGA	TGCTATGCAGTAGTCAGCAGC	140	22	229	21	60.081	59.410	45.455	52.381	2.00	6.00	0.00	3.00	10.2000	9.7000	6.00	2.00	163	20	10	gt	AC
cons111_9	cons111_9_A_0	Not_tested		1	90	105	3.6729	1.164768	2.508084	TTTTGAAAGAACACCCGCAG	CAATATTGCAGGATTTGTGCAG	121	20	225	22	61.165	60.508	45.000	40.909	5.00	8.00	2.00	3.00	10.2000	8.5000	4.00	2.00	170	20	10	ca	AC
IO1EVRN02B8J8Z	IO1EVRN02B8J8Z_A_0	Not_tested		1	140	140	3.6749	1.211336	2.463576	AACAGCCACTGCAGCATATTT	GGAAGGAGAAGAAGAGGAAGG	29	21	168	21	59.789	58.536	42.857	52.381	6.00	0.00	2.00	0.00	6.2000	8.2000	3.00	0.00	94	18	6	ctt	AAG
cons2330_2	cons2330_2_A_0	Not_tested		3	190	206	3.6778	0.205704	3.472127	CAGCGTATTCCCAAAGAGGA	TCAGTGCTTTTCTAGAGCTGG	19	20	224	21	60.206	57.528	50.000	47.619	3.00	6.00	1.00	2.00	7.9000	9.7000	4.00	0.00	94	34	17	ag	AG
cons718_9	cons718_9_A_0	Not_tested		1	140	142	3.6855	1.096893	2.588648	AACCACATGCAACGTCATACA	TGTTCCAAACAGTCTGCAGTT	34	21	175	21	59.903	58.411	42.857	42.857	4.00	6.00	0.00	3.00	5.6000	6.7000	4.00	3.00	63	16	8	ac	AC
IO1EVRN02CDOMY	IO1EVRN02CDOMY_A_0	Not_tested		3	190	208	3.7067	2.491965	1.214710	CGCTTTGTTTGCTTTGTACTGT	GAAACCACAACACTGCTGTCA	82	22	289	21	59.508	59.785	40.909	47.619	4.00	7.00	3.00	3.00	6.1000	6.7000	6.00	1.00	234	24	6	tatc	AGAT
IO1EVRN02CDOMY	IO1EVRN02CDOMY_A_0	Not_tested		3	190	209	3.7067	2.491965	1.214710	ACGCTTTGTTTGCTTTGTACTG	GAAACCACAACACTGCTGTCA	81	22	289	21	59.508	59.785	40.909	47.619	4.00	7.00	1.00	3.00	5.7000	6.7000	6.00	2.00	234	24	6	tatc	AGAT
cons1748_4	cons1748_4_A_0	Not_tested		1	140	140	3.7157	3.076141	0.639568	ACGAGGCATTATTTGATCCCTAT	AGACCTACAGGGAAGCCAGG	114	23	253	20	60.076	60.640	39.130	60.000	6.00	4.00	2.00	3.00	7.1000	9.7000	5.00	1.00	189	32	16	tg	AC
IO1EVRN02B8J8Z	IO1EVRN02B8J8Z_A_0	Not_tested		1	140	141	3.7299	1.421055	2.308871	CAACAGCCACTGCAGCATA	GGAAGGAGAAGAAGAGGAAGGA	28	19	168	22	59.579	60.309	52.632	50.000	6.00	0.00	2.00	0.00	7.4000	8.2000	3.00	0.00	94	18	6	ctt	AAG
cons2031_3	cons2031_3_A_0	Not_tested		1	90	124	3.7392	3.153836	0.585389	CTCCTTCTCTTCCTCATCTTTCC	CCACATCTCACTGCCTTCAG	1	23	124	20	59.846	59.415	47.826	55.000	2.00	3.00	0.00	2.00	8.5000	7.0000	2.00	1.00	48	44	11	ttct	AAAG
cons2031_3	cons2031_3_A_0	Not_tested		1	90	125	3.7392	3.153836	0.585389	CCTCCTTCTCTTCCTCATCTTTC	CCACATCTCACTGCCTTCAG	0	23	124	20	59.846	59.415	47.826	55.000	2.00	3.00	0.00	2.00	7.0000	7.0000	2.00	1.00	48	44	11	ttct	AAAG
cons1798_11	cons1798_11_A_0	Not_tested		1	90	92	3.7556	1.645799	2.109754	GGTCCAGCCTGACCTTCAGT	TTCACAATTTGCTCTCCATTTG	124	20	215	22	61.646	60.110	60.000	36.364	7.00	5.00	3.00	2.00	6.4000	7.2000	3.00	0.00	168	12	6	ga	AG
cons2115_4	cons2115_4_A_0	Not_tested		1	90	138	3.7659	3.649129	0.116807	TTTCTTGAATGGAGCATGTTT	TATGAGTGATCATGGCCCAA	82	21	219	20	57.351	59.883	33.333	45.000	4.00	6.00	2.00	3.00	7.0000	10.0000	5.00	3.00	179	20	5	atac	ACAT
cons1748_4	cons1748_4_A_0	Not_tested		1	140	140	3.7694	2.660893	1.108512	CGAGGCATTATTTGATCCCTAT	GAGACCTACAGGGAAGCCAG	115	22	254	20	59.339	58.891	40.909	60.000	6.00	4.00	2.00	1.00	7.1000	9.7000	5.00	2.00	189	32	16	tg	AC
cons1748_4	cons1748_4_A_0	Not_tested		1	140	141	3.7694	2.660893	1.108512	CGAGGCATTATTTGATCCCTAT	AGAGACCTACAGGGAAGCCA	115	22	255	20	59.339	58.891	40.909	55.000	6.00	4.00	2.00	0.00	7.1000	9.7000	5.00	3.00	189	32	16	tg	AC
cons718_9	cons718_9_A_0	Not_tested		1	140	141	3.7704	1.589681	2.180765	CCACATGCAACGTCATACAC	TTGTTCCAAACAGTCTGCAGTT	36	20	176	22	58.410	59.819	50.000	40.909	4.00	6.00	0.00	3.00	5.4000	6.7000	4.00	2.00	63	16	8	ac	AC
cons2031_3	cons2031_3_A_0	Not_tested		1	140	140	3.7727	3.080486	0.692222	TCCTTCTCTTCCTCATCTTTCC	CCTCCCAGAGCTTTTAACCA	2	22	141	20	58.920	59.308	45.455	50.000	2.00	4.00	0.00	0.00	8.5000	8.2000	4.00	0.00	48	44	11	ttct	AAAG
cons2115_4	cons2115_4_A_0	Not_tested		1	90	140	3.7775	1.304835	2.472668	CCAATTTCTTGAATGGAGCA	TGAGTGATCATGGCCCAA	78	20	217	18	58.695	59.527	40.000	50.000	4.00	6.00	1.00	3.00	8.2000	10.0000	3.00	2.00	179	20	5	atac	ACAT
cons1761_4	cons1761_4_A_0	Not_tested		1	140	140	3.7884	1.071885	2.716473	CAGCTTCACAAGGCTGGTTAC	CTCGGGATGGAGAGGGAG	4	21	143	18	59.928	60.716	52.381	66.667	5.00	3.00	3.00	0.00	5.4000	9.4000	3.00	1.00	45	18	9	tg	AC
cons957_2	cons957_2_A_0	screen	43106_75	1	90	106	5.7341	5.537163	0.196903	TCATCATCTGGACAGATTGTGTAT	GAGGCAGAACATGAGGAAGG	44	24	149	20	58.463	59.803	37.500	55.000	8.00	4.00	2.00	0.00	5.6000	8.2000	6.00	0.00	68	34	17	tg	AC	best	yes	13		yes	6
IO1EVRN02BZVFG	IO1EVRN02BZVFG_A_0	Not_tested		1	90	102	3.7944	0.851588	2.942847	TTTGATGCTTTCTCCTGCTG	TGCCTACTCCCATTTAAACCTT	78	20	179	22	59.148	59.057	45.000	40.909	2.00	6.00	2.00	2.00	8.5000	7.9000	3.00	0.00	128	20	10	tg	AC
cons1393_2	cons1393_2_A_0	Not_tested		1	140	148	3.807	3.611665	0.195358	TGAATGATTTACGTTATGGGG	GTTGGCCCTGAAATCTCTGA	110	21	257	20	57.388	60.195	38.095	50.000	5.00	4.00	0.00	3.00	11.2000	6.7000	5.00	0.00	151	22	11	ac	AC
IO1EVRN02CCIWC	IO1EVRN02CCIWC_A_0	screen	43106_76	1	90	121	0.4147	0.017711	0.396944	CAGTTCCTCCAAAGCAGGAG	AGAACAGGCAAAGATGCAGG	148	20	268	20	59.982	60.397	55.000	50.000	5.00	4.00	3.00	0.00	7.9000	9.7000	4.00	0.00	191	51	17	atg	ACT	best	yes	9		no
cons2031_3	cons2031_3_A_0	Not_tested		1	140	141	3.8461	3.153836	0.692222	CTCCTTCTCTTCCTCATCTTTCC	CCTCCCAGAGCTTTTAACCA	1	23	141	20	59.846	59.308	47.826	50.000	2.00	4.00	0.00	0.00	8.5000	8.2000	4.00	0.00	48	44	11	ttct	AAAG
cons2031_3	cons2031_3_A_0	Not_tested		1	140	142	3.8461	3.153836	0.692222	CCTCCTTCTCTTCCTCATCTTTC	CCTCCCAGAGCTTTTAACCA	0	23	141	20	59.846	59.308	47.826	50.000	2.00	4.00	0.00	0.00	7.0000	8.2000	4.00	0.00	48	44	11	ttct	AAAG
cons1798_11	cons1798_11_A_0	Not_tested		1	90	102	3.8491	1.645799	2.203283	GGTCCAGCCTGACCTTCAGT	GCAGTTGAAGTTCACAATTTGC	124	20	225	22	61.646	59.797	60.000	40.909	7.00	7.00	3.00	3.00	6.4000	8.8000	7.00	1.00	168	12	6	ga	AG
cons80_7	cons80_7_A_0	Not_tested		1	140	141	3.8677	2.786482	1.081185	CAGAGGAGGCTGAAGTAAAGG	CCCGTCCTCCTCATCTTCTAC	132	21	272	21	58.214	60.081	52.381	57.143	3.00	2.00	0.00	0.00	8.5000	5.4000	7.00	3.00	167	15	5	gga	AGG
cons2330_2	cons2330_2_A_0	screen	43106_77	1	90	138	0.7723	0.154878	0.617395	AAGCAGCGTATTCCCAAAGA	GCCACTCGCCTGTTAACTTT	16	20	153	20	59.845	59.383	45.000	50.000	3.00	6.00	0.00	2.00	7.0000	6.7000	4.00	3.00	94	34	17	ag	AG	best	yes	15		no
cons44_7	cons44_7_A_0	Not_tested		1	90	118	3.8869	0.066323	3.820571	TAGCCAGGTGGAGGAATTTG	TCAGTAAAGCAGAACAGTGGAGA	85	20	202	23	60.066	59.179	50.000	43.478	4.00	3.00	1.00	0.00	7.2000	7.9000	3.00	0.00	112	12	6	gt	AC
cons1724_2	cons1724_2_A_0	Not_tested		2	140	187	3.8915	3.889543	0.001978	TGGTGTTGTAAAATACTGAACGC	AGTTCTCAACCTGTGGGTGG	112	23	298	20	59.110	60.002	39.130	55.000	6.00	3.00	2.00	2.00	9.9000	9.4000	4.00	1.00	228	46	23	ac	AC
cons44_7	cons44_7_A_0	Not_tested		1	90	115	3.8936	0.859212	3.034339	AGGTGGAGGAATTTGCTGAC	TGTCAGTAAAGCAGAACAGTGGA	90	20	204	23	59.141	59.966	50.000	43.478	5.00	3.00	3.00	0.00	6.4000	7.9000	7.00	1.00	112	12	6	gt	AC
IO1EVRN02B9ZQU	IO1EVRN02B9ZQU_A_0	Not_tested		1	90	116	3.9337	2.909565	1.024148	TGTCCCGGATACAGTTCTACA	ACTGGCATGTTGATGTTGTCA	5	21	120	21	58.090	60.024	47.619	42.857	5.00	4.00	2.00	3.00	5.7000	6.7000	4.00	2.00	38	30	15	ac	AC
IO1EVRN02CAM3I_A_1	IO1EVRN02CAM3I_A_1	Not_tested		1	90	140	3.9378	1.806538	2.131296	CAGAGGACACTGGGAAGGTAA	GGATGCAGTCGAGTGTCTTT	202	21	341	20	59.193	57.869	52.381	50.000	4.00	6.00	1.00	2.00	7.2000	7.0000	6.00	2.00	223	48	24	ac	AC
IO1EVRN02CCXIN	IO1EVRN02CCXIN_A_0	screen	43106_78	1	140	142	1.5836	1.527223	0.056356	TGCATGTTTGTTTGCAAGAG	GTGAGCTAAGTGCCACGACA	49	20	190	20	58.473	60.056	40.000	55.000	6.00	5.00	2.00	2.00	6.7000	8.4000	3.00	0.00	74	34	17	tg	AC	best	yes	7		yes	5
cons2293_3	cons2293_3_A_0	Not_tested		5	290	304	3.9479	1.570037	2.377815	TCAGCAGTCCATCACTTTTCA	TGTCAAGTCACAGCAGAGATCA	41	21	344	22	59.430	59.622	42.857	45.455	3.00	4.00	1.00	2.00	7.3000	6.6000	4.00	1.00	150	64	16	atag	AGAT
cons137_9	cons137_9_A_0	Not_tested		3	190	205	3.9721	0.290589	3.681481	CGACTGCCTTTGTCTGGTTT	CCACCAGTGAAGTACTGCTGATA	133	20	337	23	60.291	59.319	50.000	47.826	3.00	6.00	0.00	2.00	8.2000	5.9000	5.00	1.00	226	22	11	ga	AG
IO1EVRN02B40NL	IO1EVRN02B40NL_A_0	screen	43106_79	1	90	103	0.2487	0.012060	0.236656	CTTGCAAGCAAATGAGTCCA	GCCGGGAGTACAAGTAGCAC	186	20	288	20	59.988	59.763	45.000	60.000	8.00	4.00	2.00	3.00	7.9000	7.9000	4.00	1.00	224	36	18	gt	AC	best	no
IO1EVRN02BSQZQ	IO1EVRN02BSQZQ_A_0	Not_tested		1	90	118	3.9787	0.120014	3.858676	TTGCAGACAAACCTCGACAC	CTTTACGTACGAACGACGACT	28	20	145	21	59.880	57.141	50.000	47.619	4.00	6.00	0.00	1.00	6.1000	8.1000	3.00	0.00	97	20	10	ca	AC
cons1984_2	cons1984_2_A_0	Not_tested		1	90	110	3.9829	2.396861	1.586051	TATGCAAGTTGATATGCCCA	AGGGCAGCAACATATAGCAA	22	20	131	20	57.603	58.414	40.000	45.000	7.00	4.00	2.00	2.00	11.2000	8.5000	5.00	3.00	53	20	10	ac	AC
cons1118_8	cons1118_8_A_0	Not_tested		1	90	133	3.9837	2.909736	1.074011	TCTGAGGAGCTTCACATGAGTT	GGCTGCTTGTAAACAGTCCA	258	22	390	20	59.090	58.926	45.455	50.000	6.00	6.00	2.00	2.00	6.4000	7.9000	4.00	1.00	335	12	6	tc	AG
cons2518_2	cons2518_2_A_0	Not_tested		4	240	261	3.9881	3.551816	0.436265	TGCTGGGTTTAAATACTTATGGC	CCACCCAAGCTTATTTCCTG	19	23	279	20	59.448	59.564	39.130	50.000	6.00	6.00	2.00	1.00	9.6000	8.2000	5.00	1.00	168	28	14	tg	AC
IO1EVRN02BSQZQ	IO1EVRN02BSQZQ_A_0	Not_tested		1	90	120	4.0007	0.024663	3.976041	CTTGCAGACAAACCTCGACA	ACTTTACGTACGAACGACGACT	27	20	146	22	60.025	58.024	50.000	45.455	4.00	6.00	0.00	2.00	8.4000	8.1000	3.00	1.00	97	20	10	ca	AC
cons137_9	cons137_9_A_0	Not_tested		3	190	204	4.0026	1.283723	2.718884	GACTGCCTTTGTCTGGTTTCA	CCACCAGTGAAGTACTGCTGAT	134	21	337	22	60.284	59.281	47.619	50.000	3.00	6.00	1.00	2.00	7.3000	6.6000	5.00	2.00	226	22	11	ga	AG
cons1724_2	cons1724_2_A_0	Not_tested		2	140	187	4.0102	4.008181	0.001978	TGGTGTTGTAAAATACTGAACGCT	AGTTCTCAACCTGTGGGTGG	112	24	298	20	59.992	60.002	37.500	55.000	6.00	3.00	2.00	2.00	9.6000	9.4000	4.00	0.00	228	46	23	ac	AC
cons1724_2	cons1724_2_A_0	Not_tested		2	140	188	4.0102	4.008181	0.001978	CTGGTGTTGTAAAATACTGAACGC	AGTTCTCAACCTGTGGGTGG	111	24	298	20	59.992	60.002	41.667	55.000	6.00	3.00	2.00	2.00	9.9000	9.4000	4.00	1.00	228	46	23	ac	AC
cons1194_4	cons1194_4_A_0	Not_tested		1	140	140	4.0179	3.899141	0.118777	CAACTTGTAATTGAGCAGACAGC	GAATCGGTGCCAGACAACTT	57	23	196	20	59.101	60.119	43.478	50.000	5.00	3.00	3.00	3.00	7.9000	6.7000	5.00	2.00	98	15	5	aac	AAC
cons1984_2	cons1984_2_A_0	Not_tested		1	90	140	4.0541	2.396861	1.657215	TATGCAAGTTGATATGCCCA	TTCACTACCTCCAAGGACTGC	22	20	161	21	57.603	59.343	40.000	52.381	7.00	4.00	2.00	2.00	11.2000	7.9000	3.00	1.00	53	20	10	ac	AC
IO1EVRN02B9ZQU	IO1EVRN02B9ZQU_A_0	Not_tested		1	90	114	4.0712	2.909565	1.161636	TGTCCCGGATACAGTTCTACA	TGGCATGTTGATGTTGTCATT	5	21	118	21	58.090	59.838	47.619	38.095	5.00	4.00	2.00	1.00	5.7000	6.9000	4.00	2.00	38	30	15	ac	AC
cons1751_2	cons1751_2_A_0	Not_tested		4	290	296	4.0732	0.279278	3.793931	ACATCACGGATCTGTCAGCA	TTTTGTTGTTTGTGTTCCTTCTG	1	20	296	23	60.279	59.206	50.000	34.783	6.00	1.00	3.00	1.00	8.5000	7.0000	4.00	3.00	221	51	17	aca	AAC
cons1751_2	cons1751_2_A_0	Not_tested		4	290	297	4.0732	0.279278	3.793931	CACATCACGGATCTGTCAGC	TTTTGTTGTTTGTGTTCCTTCTG	0	20	296	23	60.279	59.206	55.000	34.783	6.00	1.00	3.00	1.00	8.2000	7.0000	4.00	2.00	221	51	17	aca	AAC
IO1EVRN02B9Q11	IO1EVRN02B9Q11_A_0	Not_tested		1	90	95	4.0743	3.333780	0.740565	CCCTCAGTATTTCACTTCTGCAT	GGCTTTGGCTGGCTTTTACT	0	23	94	20	59.666	60.741	43.478	50.000	4.00	2.00	2.00	1.00	8.4000	5.7000	4.00	0.00	43	12	6	ca	AC
cons80_7	cons80_7_A_0	Not_tested		1	90	139	4.0828	3.317218	0.765632	GAGGAGGCTGAAGTAAAGGAA	CCCGTCCTCCTCATCTTCTA	134	21	272	20	57.683	59.234	47.619	55.000	3.00	2.00	0.00	2.00	8.2000	6.0000	7.00	3.00	167	15	5	gga	AGG
cons80_7	cons80_7_A_0	Not_tested		1	90	140	4.0953	3.329629	0.765632	AGAGGAGGCTGAAGTAAAGGAA	CCCGTCCTCCTCATCTTCTA	133	22	272	20	58.670	59.234	45.455	55.000	3.00	2.00	0.00	2.00	8.2000	6.0000	7.00	3.00	167	15	5	gga	AGG
IO1EVRN02B6OXV	IO1EVRN02B6OXV_A_0	Not_tested		1	140	140	4.1088	3.548856	0.559985	TAAGTAAAGAACGTGCAGGGAC	CTCTTCCTTCACAATGCACG	16	22	155	20	58.451	59.440	45.455	50.000	4.00	4.00	2.00	2.00	9.1000	9.9000	6.00	3.00	51	10	5	tg	AC
cons1118_8	cons1118_8_A_0	Not_tested		1	90	134	4.141	3.067019	1.074011	CTCTGAGGAGCTTCACATGAGTT	GGCTGCTTGTAAACAGTCCA	257	23	390	20	60.067	58.926	47.826	50.000	8.00	6.00	2.00	2.00	6.4000	7.9000	4.00	1.00	335	12	6	tc	AG
cons1393_2	cons1393_2_A_0	Not_tested		2	140	150	4.1557	3.960305	0.195358	AATGAATGATTTACGTTATGGGG	GTTGGCCCTGAAATCTCTGA	108	23	257	20	59.040	60.195	34.783	50.000	5.00	4.00	0.00	3.00	11.2000	6.7000	5.00	0.00	151	22	11	ac	AC
cons1724_2	cons1724_2_A_0	Not_tested		2	190	190	4.1669	4.008181	0.158723	CTGGTGTTGTAAAATACTGAACGC	GCAGTTCTCAACCTGTGGGT	111	24	300	20	59.992	60.159	41.667	55.000	6.00	3.00	2.00	2.00	9.9000	9.4000	4.00	2.00	228	46	23	ac	AC
cons1724_2	cons1724_2_A_0	Not_tested		3	190	215	4.1713	4.169352	0.001978	AGAGTTTTAGGCAGTTGTGAGC	AGTTCTCAACCTGTGGGTGG	84	22	298	20	57.831	60.002	45.455	55.000	2.00	3.00	2.00	2.00	8.2000	9.4000	5.00	1.00	228	46	23	ac	AC
cons523_8	cons523_8_A_0	Not_tested		1	90	94	4.1715	0.022341	4.149184	GCTTTTCCAAACACATCCGT	TCACCATTAATAGCTGGTCAGAGA	115	20	208	24	59.978	60.149	45.000	41.667	4.00	6.00	2.00	2.00	9.6000	6.4000	4.00	1.00	156	16	8	ca	AC	best
cons1194_4	cons1194_4_A_0	Not_tested		1	140	140	4.1718	3.899141	0.272667	AACTTGTAATTGAGCAGACAGCA	AGAATCGGTGCCAGACAACT	58	23	197	20	59.101	59.727	39.130	50.000	4.00	3.00	1.00	1.00	8.5000	6.7000	4.00	1.00	98	15	5	aac	AAC
cons1194_4	cons1194_4_A_0	Not_tested		1	140	141	4.1718	3.899141	0.272667	CAACTTGTAATTGAGCAGACAGC	AGAATCGGTGCCAGACAACT	57	23	197	20	59.101	59.727	43.478	50.000	5.00	3.00	3.00	1.00	7.9000	6.7000	4.00	2.00	98	15	5	aac	AAC
IO1EVRN02BTVP8	IO1EVRN02BTVP8_A_0	Not_tested		1	140	140	4.175	2.397094	1.777914	GAGCTCACAGATGATGGGCA	CCCTCCTCTGTGCATGTAAGT	5	20	144	21	62.397	59.222	55.000	52.381	6.00	4.00	2.00	2.00	11.2000	5.7000	8.00	1.00	52	24	12	tc	AG
cons523_8	cons523_8_A_0	Not_tested		1	90	99	4.1763	0.027122	4.149184	CTGCAGCTTTTCCAAACACA	TCACCATTAATAGCTGGTCAGAGA	110	20	208	24	60.027	60.149	45.000	41.667	6.00	6.00	0.00	2.00	6.4000	6.4000	6.00	1.00	156	16	8	ca	AC
cons1724_2	cons1724_2_A_0	Not_tested		2	190	190	4.1876	3.889543	0.298018	TGGTGTTGTAAAATACTGAACGC	AGCAGTTCTCAACCTGTGGG	112	23	301	20	59.110	60.298	39.130	55.000	6.00	3.00	2.00	0.00	9.9000	9.4000	5.00	1.00	228	46	23	ac	AC
cons1751_2	cons1751_2_A_0	Not_tested		3	190	219	4.1909	0.396944	3.793931	AACGAGAGCAACGATGGAAG	TTTTGTTGTTTGTGTTCCTTCTG	78	20	296	23	60.397	59.206	50.000	34.783	4.00	1.00	0.00	1.00	8.2000	7.0000	5.00	3.00	221	51	17	aca	AAC
cons1054_3	cons1054_3_A_0	Not_tested		4	290	291	4.191	2.761640	1.429406	TGATTTCTGTACCTTCTGGACG	GAAGCCAGGTTCATCCAGGT	45	22	335	20	59.238	61.429	45.455	55.000	4.00	5.00	2.00	3.00	9.6000	7.9000	5.00	3.00	128	36	12	ttc	AAG
cons2268_2	cons2268_2_A_0	screen	43106_80	1	90	115	0.935	0.839509	0.095488	GGGACAGACTGGGTGGTACA	GCTGTGCTGTCCAGGTAACA	147	20	261	20	60.840	59.905	60.000	55.000	5.00	4.00	2.00	1.00	5.4000	6.0000	6.00	3.00	192	36	18	gt	AC	best	no
IO1EVRN02B6VC9	IO1EVRN02B6VC9_A_0	Not_tested		1	90	91	4.2063	3.358533	0.847729	CCAACTAATGAGAATCCCAGTCA	TGAGGTTGCCAGCACATATT	6	23	96	20	60.359	59.152	43.478	45.000	5.00	4.00	3.00	2.00	6.4000	5.8000	4.00	1.00	48	20	10	gt	AC	best
cons1118_8	cons1118_8_A_0	Not_tested		1	90	133	4.208	2.909736	1.298276	TCTGAGGAGCTTCACATGAGTT	GGCTGCTTGTAAACAGTCCAA	258	22	390	21	59.090	60.298	45.455	47.619	6.00	6.00	2.00	1.00	6.4000	8.5000	4.00	2.00	335	12	6	tc	AG
cons137_9	cons137_9_A_0	Not_tested		1	140	143	4.2111	1.492211	2.718884	TCAAAGTTGGCTGAAGGTAGC	CCACCAGTGAAGTACTGCTGAT	195	21	337	22	59.508	59.281	47.619	50.000	4.00	6.00	2.00	2.00	6.9000	6.6000	4.00	1.00	226	22	11	ga	AG
cons2293_3	cons2293_3_A_0	Not_tested		5	290	315	4.2113	1.416768	2.794571	TCGCGCAAGACAATTACTTT	CACAGCAGAGATCACAGAGACA	22	20	336	22	58.583	59.205	40.000	50.000	4.00	4.00	2.00	0.00	6.7000	6.4000	2.00	1.00	150	64	16	atag	AGAT
cons1761_4	cons1761_4_A_0	Not_tested		1	140	141	4.2302	1.071885	3.158325	GCTTCACAAGGCTGGTTACTG	ATGCTCGGGATGGAGAGG	6	21	146	18	59.928	61.158	52.381	61.111	5.00	3.00	1.00	0.00	5.7000	7.9000	3.00	0.00	45	18	9	tg	AC
cons1761_4	cons1761_4_A_0	Not_tested		1	140	143	4.2302	1.071885	3.158325	CAGCTTCACAAGGCTGGTTAC	ATGCTCGGGATGGAGAGG	4	21	146	18	59.928	61.158	52.381	61.111	5.00	3.00	3.00	0.00	5.4000	7.9000	3.00	1.00	45	18	9	tg	AC
cons2488_2	cons2488_2_A_0	Not_tested		1	140	141	4.234	0.119028	4.115007	TGCCTGTTGAAAGTCAAACG	AACTGTACTGTAGGACCAGGCTTC	22	20	162	24	59.881	60.115	45.000	50.000	5.00	6.00	3.00	1.00	8.7000	8.2000	5.00	1.00	111	18	9	ca	AC
cons1054_3	cons1054_3_A_0	Not_tested		4	290	290	4.2413	2.761640	1.479676	TGATTTCTGTACCTTCTGGACG	AAGCCAGGTTCATCCAGGT	45	22	334	19	59.238	59.520	45.455	52.632	4.00	5.00	2.00	3.00	9.6000	7.9000	5.00	3.00	128	36	12	ttc	AAG
IO1EVRN02BWRPW	IO1EVRN02BWRPW_A_0	Not_tested		4	240	258	4.2415	3.942617	0.298898	CTGCAGTTTGATGATACAGCTTC	AACACCCTTTTCTGTGCAGC	33	23	290	20	59.057	60.299	43.478	50.000	6.00	4.00	3.00	3.00	8.2000	9.7000	5.00	3.00	165	16	8	ac	AC
IO1EVRN02BWRPW	IO1EVRN02BWRPW_A_0	Not_tested		4	240	259	4.2415	3.942617	0.298898	TCTGCAGTTTGATGATACAGCTT	AACACCCTTTTCTGTGCAGC	32	23	290	20	59.057	60.299	39.130	50.000	6.00	4.00	2.00	3.00	8.2000	9.7000	5.00	2.00	165	16	8	ac	AC
IO1EVRN02CCRUG	IO1EVRN02CCRUG_A_0	Not_tested		1	90	100	4.2419	0.222782	4.019107	GGGTCACTGGACAAATGGAC	TGCATTCAAGTGATAGTAGCGTT	19	20	118	23	60.223	58.981	55.000	39.130	3.00	4.00	3.00	2.00	7.9000	9.9000	6.00	1.00	74	18	9	ac	AC
cons2229_2	cons2229_2_A_0	Not_tested		3	190	215	4.2427	4.106760	0.135900	CGTTTCTACTGACGTTACTGGTG	TGTATCTGCAGGCACTTTGG	206	23	420	20	58.893	59.864	47.826	50.000	4.00	6.00	0.00	0.00	8.2000	8.8000	4.00	1.00	333	16	8	ac	AC
IO1EVRN02BWRPW	IO1EVRN02BWRPW_A_0	Not_tested		4	240	257	4.2456	3.946736	0.298898	TGCAGTTTGATGATACAGCTTC	AACACCCTTTTCTGTGCAGC	34	22	290	20	58.053	60.299	40.909	50.000	6.00	4.00	3.00	3.00	8.2000	9.7000	4.00	3.00	165	16	8	ac	AC
cons523_8	cons523_8_A_0	Not_tested		1	90	95	4.2459	0.022341	4.223527	GCTTTTCCAAACACATCCGT	TTCACCATTAATAGCTGGTCAGA	115	20	209	23	59.978	58.776	45.000	39.130	4.00	6.00	2.00	3.00	9.6000	6.7000	4.00	1.00	156	16	8	ca	AC
IO1EVRN02CCRUG	IO1EVRN02CCRUG_A_0	Not_tested		1	90	112	4.2474	0.179674	4.067732	CCTTGGGTCACTGGACAAAT	CAGCTGTATGCATTCAAGTGAT	15	20	126	22	59.820	57.932	50.000	40.909	3.00	8.00	2.00	3.00	7.2000	6.3000	6.00	2.00	74	18	9	ac	AC
cons2488_2	cons2488_2_A_0	Not_tested		1	140	140	4.2519	0.119028	4.132825	TGCCTGTTGAAAGTCAAACG	ACTGTACTGTAGGACCAGGCTTC	22	20	161	23	59.881	58.867	45.000	52.174	5.00	6.00	3.00	1.00	8.7000	8.2000	5.00	1.00	111	18	9	ca	AC
cons1393_2	cons1393_2_A_0	Not_tested		3	190	239	4.2779	3.564669	0.713227	TCACTTCAGAGGACATGACAGA	TGGCCCTGAAATCTCTGAAA	17	22	255	20	58.435	60.713	45.455	45.000	4.00	4.00	0.00	3.00	6.4000	7.3000	7.00	3.00	151	22	11	ac	AC
cons1393_2	cons1393_2_A_0	Not_tested		3	190	240	4.2779	3.564669	0.713227	TCACTTCAGAGGACATGACAGA	TTGGCCCTGAAATCTCTGAA	17	22	256	20	58.435	60.713	45.455	45.000	4.00	4.00	0.00	1.00	6.4000	7.0000	7.00	3.00	151	22	11	ac	AC
cons2060_4	cons2060_4_A_0	Not_tested		3	190	200	4.295	3.974357	0.320679	AAAATGAAATGGGTTCTCTGAAA	CAATTTTGCCAAAGCATCAA	0	23	199	20	59.026	59.679	30.435	35.000	3.00	7.00	3.00	0.00	7.3000	6.9000	5.00	2.00	47	28	14	ac	AC
cons565_5	cons565_5_A_0	Not_tested		1	90	90	4.3039	0.414560	3.889386	TTTGCAGCACAAAAGGACAA	TTGTGTAAATATTGTGATGGGGA	340	20	429	23	60.415	59.111	40.000	34.783	5.00	6.00	0.00	0.00	6.7000	10.9000	6.00	2.00	372	15	5	aca	AAC
IO1EVRN02B6OXV	IO1EVRN02B6OXV_A_0	Not_tested		1	140	141	4.3073	3.747327	0.559985	GTAAGTAAAGAACGTGCAGGGAC	CTCTTCCTTCACAATGCACG	15	23	155	20	59.253	59.440	47.826	50.000	4.00	4.00	2.00	2.00	9.1000	9.9000	6.00	3.00	51	10	5	tg	AC
cons2060_4	cons2060_4_A_0	Not_tested		2	140	185	4.3082	3.469332	0.838878	TCTGAAAGATAGACAGACATGCG	ACAATTTTGCCAAAGCATCA	16	23	200	20	59.531	59.161	43.478	35.000	4.00	7.00	2.00	1.00	10.1000	6.9000	4.00	1.00	47	28	14	ac	AC
IO1EVRN02B91E6	IO1EVRN02B91E6_A_0	screen	43106_81	2	140	152	0.8298	0.113696	0.716126	TCCGGATGAGGGTGATACTC	TCCTCTTTAGGTCAGGTGGC	3	20	154	20	59.886	59.284	55.000	55.000	6.00	3.00	3.00	2.00	5.4000	9.4000	4.00	0.00	75	36	18	ca	AC	best	no
cons1686_4	cons1686_4_A_0	screen	43106_82	2	140	169	0.6607	0.298942	0.361767	TCCACTCTGTTCGCTCTCAA	GTCCTCGCTCGAGATGGTAA	104	20	272	20	59.701	60.362	50.000	55.000	2.00	6.00	0.00	1.00	7.0000	7.2000	4.00	3.00	209	36	18	tg	AC	best	yes	non specified	inconsistent pattern
cons92_6	cons92_6_A_0	Not_tested		1	90	124	4.324	0.073316	4.250655	GATCCCTTCTGGTACGGTCA	ACACATTAACCTCATTCTGCCT	131	20	254	22	59.927	57.749	55.000	40.909	4.00	4.00	1.00	0.00	7.9000	9.7000	3.00	1.00	204	20	10	gt	AC
cons1393_2	cons1393_2_A_0	Not_tested		1	140	147	4.3249	3.611665	0.713227	TGAATGATTTACGTTATGGGG	TTGGCCCTGAAATCTCTGAA	110	21	256	20	57.388	60.713	38.095	45.000	5.00	4.00	0.00	1.00	11.2000	7.0000	5.00	0.00	151	22	11	ac	AC
IO1EVRN02CD24V	IO1EVRN02CD24V_A_0	Not_tested		1	90	135	4.3358	1.379883	2.955963	TTGTCATCATGGCTTCAACA	GATTTCTGTTAAGTGGCTGCTG	83	20	217	22	58.620	59.044	40.000	45.455	5.00	4.00	0.00	2.00	7.0000	8.5000	5.00	3.00	126	60	15	gata	AGAT
IO1EVRN02CD24V	IO1EVRN02CD24V_A_0	Not_tested		1	90	136	4.3358	1.379883	2.955963	TTGTCATCATGGCTTCAACA	TGATTTCTGTTAAGTGGCTGCT	83	20	218	22	58.620	59.044	40.000	40.909	5.00	4.00	0.00	2.00	7.0000	8.2000	5.00	2.00	126	60	15	gata	AGAT
cons1751_2	cons1751_2_A_0	Not_tested		1	90	124	4.3375	0.180233	4.157257	GGACATTTTCTCCTTGCAGC	TTTGTTGTTTGTGTTCCTTCTG	172	20	295	22	59.820	57.843	50.000	36.364	4.00	1.00	3.00	1.00	9.7000	7.0000	3.00	2.00	221	51	17	aca	AAC
IO1EVRN02CD24V	IO1EVRN02CD24V_A_0	Not_tested		1	90	136	4.3399	1.379883	2.960028	TTGTCATCATGGCTTCAACA	TGATTTCTGTTAAGTGGCTGC	83	20	218	21	58.620	58.040	40.000	42.857	5.00	4.00	0.00	3.00	7.0000	9.7000	5.00	1.00	126	60	15	gata	AGAT
cons92_6	cons92_6_A_0	Not_tested		1	90	110	4.3544	0.103793	4.250655	CGGTCATTGCATACAGCATC	ACACATTAACCTCATTCTGCCT	145	20	254	22	60.104	57.749	50.000	40.909	4.00	4.00	1.00	0.00	8.1000	9.7000	4.00	2.00	204	20	10	gt	AC
IO1EVRN02B6VC9	IO1EVRN02B6VC9_A_0	Not_tested		1	90	92	4.3743	3.526618	0.847729	TCCAACTAATGAGAATCCCAGTC	TGAGGTTGCCAGCACATATT	5	23	96	20	59.473	59.152	43.478	45.000	5.00	4.00	3.00	2.00	6.4000	5.8000	4.00	0.00	48	20	10	gt	AC
cons2341_2	cons2341_2_A_0	Not_tested		1	90	90	4.3941	1.345733	3.048411	CATCTGATGACATAAACCGGC	ATGTAATGTACCCAAACCTGTCG	184	21	273	23	60.346	60.048	47.619	43.478	7.00	4.00	2.00	2.00	12.9000	8.4000	5.00	2.00	212	10	5	ca	AC
cons80_7	cons80_7_A_0	Not_tested		1	90	139	4.3984	3.317218	1.081185	GAGGAGGCTGAAGTAAAGGAA	CCCGTCCTCCTCATCTTCTAC	134	21	272	21	57.683	60.081	47.619	57.143	3.00	2.00	0.00	0.00	8.2000	5.4000	7.00	3.00	167	15	5	gga	AGG
cons92_6	cons92_6_A_0	Not_tested		2	140	163	4.4022	0.151542	4.250655	CAGCAACAACATTGAGGTGG	ACACATTAACCTCATTCTGCCT	92	20	254	22	60.152	57.749	50.000	40.909	4.00	4.00	3.00	0.00	9.4000	9.7000	6.00	3.00	204	20	10	gt	AC
IO1EVRN02BU900	IO1EVRN02BU900_A_0	Not_tested		3	190	211	4.4166	1.697705	2.718884	GGTTCATTCTTGAGCTTGGAA	AGGCATGTAGGAGACTGTTGTG	111	21	321	22	59.302	59.281	42.857	50.000	4.00	4.00	2.00	0.00	8.5000	7.0000	4.00	0.00	216	80	20	agat	AGAT
cons2_6	cons2_6_A_0	Not_tested		2	140	158	4.4171	1.781944	2.635171	CCTCTCAGGTTGCTTCTTCAG	CCCCAAACACTCTCTCTTTCTC	0	21	157	22	59.218	59.365	52.381	50.000	3.00	3.00	2.00	0.00	7.0000	6.7000	3.00	1.00	105	22	11	gt	AC
IO1EVRN02CAM3I_A_1	IO1EVRN02CAM3I_A_1	Not_tested		1	90	140	4.4197	2.288398	2.131296	CAGAGGACACTGGGAAGGTA	GGATGCAGTCGAGTGTCTTT	202	20	341	20	57.712	57.869	55.000	50.000	4.00	6.00	2.00	2.00	6.9000	7.0000	6.00	3.00	223	48	24	ac	AC
cons1628_5	cons1628_5_A_0	Not_tested		5	290	312	4.4329	4.071693	0.361206	GAAAATGTCTGATTCCAGCTTC	CGCTGGAGGCTCTTTACTGT	73	22	384	20	57.928	59.639	40.909	55.000	4.00	5.00	0.00	3.00	8.2000	6.1000	6.00	0.00	300	21	7	gaa	AAG
cons2060_4	cons2060_4_A_0	Not_tested		3	190	200	4.4333	4.112603	0.320679	AAAATGAAATGGGTTCTCTGAAAG	CAATTTTGCCAAAGCATCAA	0	24	199	20	59.887	59.679	33.333	35.000	3.00	7.00	3.00	0.00	7.0000	6.9000	5.00	1.00	47	28	14	ac	AC
cons1751_2	cons1751_2_A_0	Not_tested		4	290	296	4.4365	0.279278	4.157257	CACATCACGGATCTGTCAGC	TTTGTTGTTTGTGTTCCTTCTG	0	20	295	22	60.279	57.843	55.000	36.364	6.00	1.00	3.00	1.00	8.2000	7.0000	4.00	2.00	221	51	17	aca	AAC
cons1628_5	cons1628_5_A_0	Not_tested		5	290	312	4.4548	4.093614	0.361206	GAAAATGTCTGATTCCAGCTTCT	CGCTGGAGGCTCTTTACTGT	73	23	384	20	58.906	59.639	39.130	55.000	4.00	5.00	1.00	3.00	6.7000	6.1000	6.00	0.00	300	21	7	gaa	AAG
cons1628_5	cons1628_5_A_0	Not_tested		5	290	313	4.4548	4.093614	0.361206	AGAAAATGTCTGATTCCAGCTTC	CGCTGGAGGCTCTTTACTGT	72	23	384	20	58.906	59.639	39.130	55.000	5.00	5.00	0.00	3.00	8.2000	6.1000	6.00	0.00	300	21	7	gaa	AAG
IO1EVRN02BU900	IO1EVRN02BU900_A_0	Not_tested		3	190	210	4.4683	1.697705	2.770612	GGTTCATTCTTGAGCTTGGAA	GGCATGTAGGAGACTGTTGTG	111	21	320	21	59.302	58.229	42.857	52.381	4.00	4.00	2.00	0.00	8.5000	7.0000	4.00	0.00	216	80	20	agat	AGAT
cons2488_2	cons2488_2_A_0	Not_tested		1	140	144	4.4737	0.119028	4.354624	TGCCTGTTGAAAGTCAAACG	TGTAACTGTACTGTAGGACCAGGC	22	20	165	24	59.881	59.645	45.000	50.000	5.00	6.00	3.00	2.00	8.7000	9.7000	5.00	1.00	111	18	9	ca	AC
cons2_6	cons2_6_A_0	Not_tested		2	140	158	4.4769	1.841689	2.635171	CCTCTCAGGTTGCTTCTTCA	CCCCAAACACTCTCTCTTTCTC	0	20	157	22	58.158	59.365	50.000	50.000	3.00	3.00	1.00	0.00	7.0000	6.7000	3.00	0.00	105	22	11	gt	AC
IO1EVRN02B9Q11	IO1EVRN02B9Q11_A_0	Not_tested		1	90	95	4.4966	3.333780	1.162827	CCCTCAGTATTTCACTTCTGCAT	GGCTTTGGCTGGCTTTTAC	0	23	94	19	59.666	59.837	43.478	52.632	4.00	2.00	2.00	0.00	8.4000	6.0000	3.00	0.00	43	12	6	ca	AC
IO1EVRN02B5E83	IO1EVRN02B5E83_A_0	Not_tested		1	90	104	4.5325	4.089586	0.442948	GGAGCTGCATCCCGAGAG	GGTAAGTAGAGGCCCCGAAA	31	18	134	20	62.090	60.443	66.667	55.000	5.00	4.00	2.00	0.00	6.4000	9.0000	3.00	0.00	53	40	20	gt	AC
cons2060_4	cons2060_4_A_0	Not_tested		2	190	196	4.535	4.214320	0.320679	TGAAATGGGTTCTCTGAAAGAT	CAATTTTGCCAAAGCATCAA	4	22	199	20	57.786	59.679	36.364	35.000	5.00	7.00	3.00	0.00	6.6000	6.9000	4.00	3.00	47	28	14	ac	AC
cons1751_2	cons1751_2_A_0	Not_tested		3	190	218	4.5542	0.396944	4.157257	AACGAGAGCAACGATGGAAG	TTTGTTGTTTGTGTTCCTTCTG	78	20	295	22	60.397	57.843	50.000	36.364	4.00	1.00	0.00	1.00	8.2000	7.0000	5.00	3.00	221	51	17	aca	AAC
IO1EVRN02BU900	IO1EVRN02BU900_A_0	Not_tested		3	190	210	4.5575	1.697705	2.859840	GGTTCATTCTTGAGCTTGGAA	GGCATGTAGGAGACTGTTGTGT	111	21	320	22	59.302	59.140	42.857	50.000	4.00	4.00	2.00	0.00	8.5000	6.4000	4.00	1.00	216	80	20	agat	AGAT
cons565_5	cons565_5_A_0	Not_tested		1	90	91	4.5676	0.678193	3.889386	ATTTGCAGCACAAAAGGACA	TTGTGTAAATATTGTGATGGGGA	339	20	429	23	59.322	59.111	40.000	34.783	5.00	6.00	0.00	0.00	7.9000	10.9000	6.00	3.00	372	15	5	aca	AAC
cons2518_2	cons2518_2_A_0	Not_tested		4	240	253	4.5709	0.110392	4.460533	CTGTTGCGGTGAAGGAATTT	TGAAAGTCATACCTTCCAGAATTG	83	20	335	24	60.110	59.539	45.000	37.500	4.00	6.00	3.00	2.00	7.2000	7.2000	6.00	2.00	168	28	14	tg	AC
cons2518_2	cons2518_2_A_0	Not_tested		4	240	263	4.5735	4.137284	0.436265	CCTGCTGGGTTTAAATACTTATGG	CCACCCAAGCTTATTTCCTG	17	24	279	20	60.137	59.564	41.667	50.000	6.00	6.00	0.00	1.00	7.4000	8.2000	5.00	0.00	168	28	14	tg	AC
cons1005_8_A_1	cons1005_8_A_1	Not_tested		1	140	140	4.6032	1.057653	3.545518	AAAGGAGGGAACGATGACG	TAGAGTCAAGAGGGTGAACAGG	158	19	297	22	60.058	58.454	52.632	50.000	2.00	3.00	2.00	0.00	8.4000	7.9000	4.00	0.00	241	10	5	tg	AC
cons2021_2	cons2021_2_A_0	Not_tested		1	140	147	4.6036	3.382252	1.221365	CACACGCTACTGACTCTCACA	TCAGGACGTCTGTGTTTGTTG	0	21	146	21	57.618	59.779	52.381	47.619	3.00	6.00	1.00	0.00	6.7000	7.0000	6.00	2.00	33	16	8	tc	AG	best
cons2096_4	cons2096_4_A_0	Not_tested		2	140	178	4.6086	0.056936	4.551666	TCTTAGGAGGCAGAGGACCA	GGAACATGAGTATGTGTGAGTGTG	163	20	340	24	59.943	59.448	55.000	45.833	4.00	5.00	1.00	0.00	7.9000	6.4000	2.00	2.00	269	48	12	tatc	AGAT
IO1EVRN02CKWX7	IO1EVRN02CKWX7_A_0	Not_tested		1	90	90	4.6211	1.278722	3.342358	ACAACTGGGGACAGCACAG	GTGAGGGTAATATCTCCTGCTCC	24	19	113	23	59.721	60.342	57.895	52.174	3.00	4.00	1.00	1.00	6.7000	9.4000	4.00	3.00	61	10	5	tc	AG	best
cons2060_4	cons2060_4_A_0	Not_tested		2	140	184	4.6435	4.322785	0.320679	TCTGAAAGATAGACAGACATGCGT	CAATTTTGCCAAAGCATCAA	16	24	199	20	60.323	59.679	41.667	35.000	4.00	7.00	2.00	0.00	9.9000	6.9000	4.00	1.00	47	28	14	ac	AC
IO1EVRN02CKWX7	IO1EVRN02CKWX7_A_0	Not_tested		1	90	93	4.6504	1.278722	3.371663	ACAACTGGGGACAGCACAG	TGAGTGAGGGTAATATCTCCTGC	24	19	116	23	59.721	59.628	57.895	47.826	3.00	4.00	1.00	2.00	6.7000	9.7000	3.00	2.00	61	10	5	tc	AG
cons2015_2	cons2015_2_A_0	Not_tested		4	240	272	4.6626	4.651292	0.011300	TTTGATTTGCCATTTTCTATCA	TTGTGCAGCTATCCTTGTCG	22	22	293	20	57.349	60.011	27.273	50.000	4.00	4.00	1.00	2.00	5.9000	8.4000	3.00	1.00	49	14	7	tg	AC	best
IO1EVRN02B6OXV	IO1EVRN02B6OXV_A_0	Not_tested		1	140	142	4.6743	4.114292	0.559985	AGTAAGTAAAGAACGTGCAGGGAC	CTCTTCCTTCACAATGCACG	14	24	155	20	60.114	59.440	45.833	50.000	4.00	4.00	2.00	2.00	9.1000	9.9000	6.00	3.00	51	10	5	tg	AC
cons2_6	cons2_6_A_0	Not_tested		2	140	158	4.6879	2.052729	2.635171	CCTCTCAGGTTGCTTCTTCAGT	CCCCAAACACTCTCTCTTTCTC	0	22	157	22	60.053	59.365	50.000	50.000	3.00	3.00	1.00	0.00	6.4000	6.7000	3.00	0.00	105	22	11	gt	AC
cons137_9	cons137_9_A_0	Not_tested		2	140	190	4.6944	0.290589	4.403832	CGACTGCCTTTGTCTGGTTT	TGCTGATATTACCTCGTTTGTTTG	133	20	322	24	60.291	60.404	50.000	37.500	3.00	4.00	0.00	0.00	8.2000	7.0000	3.00	0.00	226	22	11	ga	AG
cons2015_2	cons2015_2_A_0	Not_tested		5	290	306	4.7187	4.651292	0.067436	TTTGATTTGCCATTTTCTATCA	GGACAAGCTGTCCCCAATTA	22	22	327	20	57.349	59.933	27.273	50.000	4.00	8.00	1.00	2.00	5.9000	6.2000	3.00	1.00	49	14	7	tg	AC
cons1743_4	cons1743_4_A_0	screen	43106_83	3	190	225	0.3426	0.339231	0.003322	GCTCCAAGTCCATCCTTGTC	GTAATGGGCTGACAGGTCGT	95	20	319	20	59.661	59.997	55.000	55.000	4.00	5.00	1.00	3.00	6.7000	7.8000	5.00	2.00	153	36	18	ac	AC	best	yes	15		yes	7
cons2021_2	cons2021_2_A_0	Not_tested		2	140	151	4.7412	3.382252	1.358955	CACACGCTACTGACTCTCACA	GCAGTCAGGACGTCTGTGTTT	0	21	150	21	57.618	60.359	52.381	52.381	3.00	6.00	1.00	2.00	6.7000	7.0000	8.00	2.00	33	16	8	tc	AG
cons1751_2	cons1751_2_A_0	Not_tested		4	240	278	4.7471	0.953149	3.793931	CAGGTCACAGTGTTCTCGCT	TTTTGTTGTTTGTGTTCCTTCTG	19	20	296	23	59.047	59.206	55.000	34.783	5.00	1.00	0.00	1.00	9.9000	7.0000	4.00	0.00	221	51	17	aca	AAC
cons1751_2	cons1751_2_A_0	Not_tested		4	240	280	4.7471	0.953149	3.793931	AGCAGGTCACAGTGTTCTCG	TTTTGTTGTTTGTGTTCCTTCTG	17	20	296	23	59.047	59.206	55.000	34.783	5.00	1.00	3.00	1.00	8.4000	7.0000	5.00	0.00	221	51	17	aca	AAC
cons2229_2	cons2229_2_A_0	Not_tested		3	190	215	4.7484	4.612488	0.135900	CGTTTCTACTGACGTTACTGGTGA	TGTATCTGCAGGCACTTTGG	206	24	420	20	60.612	59.864	45.833	50.000	4.00	6.00	2.00	0.00	7.9000	8.8000	4.00	2.00	333	16	8	ac	AC
cons2229_2	cons2229_2_A_0	Not_tested		3	190	216	4.7484	4.612488	0.135900	TCGTTTCTACTGACGTTACTGGTG	TGTATCTGCAGGCACTTTGG	205	24	420	20	60.612	59.864	45.833	50.000	4.00	6.00	0.00	0.00	8.2000	8.8000	4.00	1.00	333	16	8	ac	AC
cons1005_8_A_1	cons1005_8_A_1	Not_tested		1	140	141	4.7517	1.057653	3.694015	AAAGGAGGGAACGATGACG	GTAGAGTCAAGAGGGTGAACAGG	158	19	298	23	60.058	59.306	52.632	52.174	2.00	3.00	2.00	0.00	8.4000	7.9000	4.00	0.00	241	10	5	tg	AC
cons1054_3	cons1054_3_A_0	Not_tested		4	290	290	4.7762	1.200410	3.575769	CCTTCTGGACGTCTGATTGA	AGAATCTGTAGAAGCCAGGTTCA	56	20	345	23	58.800	59.424	50.000	43.478	6.00	5.00	1.00	3.00	6.9000	6.7000	5.00	3.00	128	36	12	ttc	AAG
cons2480_2	cons2480_2_A_0	Not_tested		2	190	192	4.7837	3.612510	1.171146	CACGCCTGCTTTGACAGG	TGTGGAGAGGGTGAAAGAGAA	0	18	191	21	61.613	59.829	61.111	47.619	4.00	1.00	3.00	0.00	7.9000	6.7000	5.00	0.00	96	12	6	ac	AC
cons2015_2	cons2015_2_A_0	Not_tested		1	90	107	4.8007	4.651292	0.149395	TTTGATTTGCCATTTTCTATCA	GGCGAGTCCTCAAAAGTGAC	22	22	128	20	57.349	59.851	27.273	55.000	4.00	4.00	1.00	3.00	5.9000	6.1000	5.00	2.00	49	14	7	tg	AC
cons2096_4	cons2096_4_A_0	Not_tested		2	140	169	4.8305	0.278847	4.551666	GCAGAGGACCAACTACCAGG	GGAACATGAGTATGTGTGAGTGTG	172	20	340	24	59.721	59.448	60.000	45.833	3.00	5.00	3.00	0.00	9.7000	6.4000	3.00	1.00	269	48	12	tatc	AGAT
cons2096_4	cons2096_4_A_0	Not_tested		2	140	170	4.8305	0.278847	4.551666	GGCAGAGGACCAACTACCAG	GGAACATGAGTATGTGTGAGTGTG	171	20	340	24	59.721	59.448	60.000	45.833	3.00	5.00	1.00	0.00	7.9000	6.4000	3.00	2.00	269	48	12	tatc	AGAT
cons1753_3	cons1753_3_A_0	Not_tested		1	140	142	4.8506	3.818679	1.031944	TTCCTCCTGGTGACCGCT	AAGTAAATGCAGGAGCAAGCA	65	18	206	21	61.819	60.032	61.111	42.857	5.00	4.00	2.00	2.00	11.4000	8.5000	7.00	2.00	98	26	13	tg	AC
cons1461_3	cons1461_3_A_0	Not_tested		1	90	106	4.8524	4.644532	0.207829	TGTTCATACTGTTTGTCTCTGTGC	TCAAACCAACACCCAATGAA	0	24	105	20	59.355	59.792	41.667	40.000	5.00	3.00	2.00	0.00	8.2000	6.9000	5.00	3.00	53	22	11	ac	AC
IO1EVRN02B6VC9	IO1EVRN02B6VC9_A_0	Not_tested		1	90	95	4.8553	4.007570	0.847729	TGATCCAACTAATGAGAATCCC	TGAGGTTGCCAGCACATATT	2	22	96	20	57.992	59.152	40.909	45.000	4.00	4.00	3.00	2.00	9.3000	5.8000	4.00	0.00	48	20	10	gt	AC
cons137_9	cons137_9_A_0	Not_tested		2	140	150	4.858	2.139129	2.718884	TTGAGATTCAAAGTTGGCTGAA	CCACCAGTGAAGTACTGCTGAT	188	22	337	22	59.861	59.281	36.364	50.000	6.00	6.00	0.00	2.00	7.0000	6.6000	5.00	1.00	226	22	11	ga	AG
cons1751_2	cons1751_2_A_0	Not_tested		3	240	244	4.8587	1.064806	3.793931	TGGAAACGCGTTCATCATT	TTTTGTTGTTTGTGTTCCTTCTG	53	19	296	23	60.065	59.206	42.105	34.783	8.00	1.00	1.00	1.00	6.9000	7.0000	4.00	0.00	221	51	17	aca	AAC
cons2330_2	cons2330_2_A_0	Not_tested		3	240	240	4.8619	0.528040	4.333861	AATGCAAATGAAGCAGCGTA	CATGAGGTCGCTGTTATGTAATC	6	20	245	23	59.472	58.666	40.000	43.478	4.00	4.00	2.00	2.00	8.9000	5.9000	5.00	2.00	94	34	17	ag	AG
cons1393_2	cons1393_2_A_0	Not_tested		3	190	240	4.9048	4.191534	0.713227	ATCACTTCAGAGGACATGACAGA	TGGCCCTGAAATCTCTGAAA	16	23	255	20	58.808	60.713	43.478	45.000	4.00	4.00	0.00	3.00	6.4000	7.3000	7.00	3.00	151	22	11	ac	AC
cons2480_2	cons2480_2_A_0	Not_tested		2	190	196	4.9064	3.612510	1.293870	CACGCCTGCTTTGACAGG	CAGATGTGGAGAGGGTGAAAG	0	18	195	21	61.613	59.706	61.111	52.381	4.00	4.00	3.00	0.00	7.9000	7.0000	5.00	2.00	96	12	6	ac	AC
cons2293_3	cons2293_3_A_0	Not_tested		4	240	280	4.9205	2.542697	2.377815	AACAGCATCACATCCTATCCAA	TCAAGTCACAGCAGAGATCACA	63	22	342	22	59.457	59.622	40.909	45.455	3.00	4.00	0.00	2.00	8.5000	6.7000	3.00	0.00	150	64	16	atag	AGAT
cons2293_3	cons2293_3_A_0	Not_tested		4	240	282	4.9205	2.542697	2.377815	AACAGCATCACATCCTATCCAA	TGTCAAGTCACAGCAGAGATCA	63	22	344	22	59.457	59.622	40.909	45.455	3.00	4.00	0.00	2.00	8.5000	6.6000	3.00	0.00	150	64	16	atag	AGAT
cons565_5	cons565_5_A_0	Not_tested		1	90	90	4.9244	0.678193	4.246257	ATTTGCAGCACAAAAGGACA	TGTGTAAATATTGTGATGGGGA	339	20	428	22	59.322	57.754	40.000	36.364	5.00	6.00	0.00	0.00	7.9000	10.9000	6.00	3.00	372	15	5	aca	AAC
cons2015_2	cons2015_2_A_0	Not_tested		3	190	227	4.9323	4.651292	0.281044	TTTGATTTGCCATTTTCTATCA	TATTGATAGCCCGACCCAAA	22	22	248	20	57.349	60.281	27.273	45.000	4.00	4.00	1.00	0.00	5.9000	8.8000	6.00	3.00	49	14	7	tg	AC
cons2015_2	cons2015_2_A_0	Not_tested		3	190	228	4.9323	4.651292	0.281044	TTTGATTTGCCATTTTCTATCA	TTATTGATAGCCCGACCCAA	22	22	249	20	57.349	60.281	27.273	45.000	4.00	4.00	1.00	0.00	5.9000	10.0000	6.00	2.00	49	14	7	tg	AC
IO1EVRN02B0DIO	IO1EVRN02B0DIO_A_0	Not_tested		1	90	90	4.9406	1.918826	3.021810	TCTCATCGTCCATTCACAACC	CACTCTGGTTACTGCAGTCTGTG	2	21	91	23	60.919	60.022	47.619	52.174	3.00	8.00	0.00	1.00	8.2000	6.7000	4.00	3.00	54	10	5	ga	AG	best
cons1751_2	cons1751_2_A_0	Not_tested		3	190	223	4.9475	1.153556	3.793931	CACCAACGAGAGCAACGAT	TTTTGTTGTTTGTGTTCCTTCTG	74	19	296	23	59.846	59.206	52.632	34.783	2.00	1.00	2.00	1.00	8.0000	7.0000	5.00	1.00	221	51	17	aca	AAC
cons1751_2	cons1751_2_A_0	Not_tested		1	90	120	4.9568	1.162827	3.793931	TTTTCTCCTTGCAGCATTGAT	TTTTGTTGTTTGTGTTCCTTCTG	177	21	296	23	59.837	59.206	38.095	34.783	5.00	1.00	3.00	1.00	6.9000	7.0000	3.00	1.00	221	51	17	aca	AAC
cons2480_2	cons2480_2_A_0	Not_tested		2	190	196	4.9715	3.612510	1.358951	CACGCCTGCTTTGACAGG	CAGATGTGGAGAGGGTGAAA	0	18	195	20	61.613	58.641	61.111	50.000	4.00	4.00	3.00	0.00	7.9000	7.3000	4.00	1.00	96	12	6	ac	AC
cons2015_2	cons2015_2_A_0	Not_tested		4	240	253	4.9772	4.651292	0.325937	TTTGATTTGCCATTTTCTATCA	GGGACATTGCATTGACTTCC	22	22	274	20	57.349	60.326	27.273	50.000	4.00	6.00	1.00	3.00	5.9000	8.2000	4.00	0.00	49	14	7	tg	AC
IO1EVRN02B0DIO	IO1EVRN02B0DIO_A_0	Not_tested		1	90	90	4.9909	1.067229	3.923692	CTCATCGTCCATTCACAACC	TCACTCTGGTTACTGCAGTCTGT	3	20	92	23	58.933	59.076	50.000	47.826	3.00	8.00	0.00	3.00	8.2000	6.4000	4.00	2.00	54	10	5	ga	AG
cons1182_3	cons1182_3_A_0	Not_tested		1	90	123	4.9986	4.837757	0.160828	GGAATGTGTTCCACTAAACTTGA	GCATTGCATTACTCTTGGCA	240	23	362	20	58.162	59.839	39.130	45.000	4.00	5.00	3.00	3.00	7.0000	10.0000	4.00	1.00	278	16	8	ct	AG	best
cons1461_3	cons1461_3_A_0	Not_tested		1	90	107	5.0043	4.511768	0.492482	TTCATACTGTTTGTCTCTGTGCTG	GGATCAAACCAACACCCAAT	2	24	108	20	59.488	59.508	41.667	45.000	5.00	4.00	1.00	2.00	8.5000	8.4000	5.00	1.00	53	22	11	ac	AC
IO1EVRN02CCIWC	IO1EVRN02CCIWC_A_0	Not_tested		2	140	161	5.0478	4.650821	0.396944	CACAATAGCTTGAGAAAATTCTGG	ACAGGCAAAGATGCAGGAAG	105	24	265	20	59.349	60.397	37.500	50.000	6.00	4.00	2.00	0.00	8.2000	8.2000	3.00	1.00	191	51	17	atg	ACT
IO1EVRN02CCIWC	IO1EVRN02CCIWC_A_0	Not_tested		2	140	164	5.0478	4.650821	0.396944	CACAATAGCTTGAGAAAATTCTGG	AGAACAGGCAAAGATGCAGG	105	24	268	20	59.349	60.397	37.500	50.000	6.00	4.00	2.00	0.00	8.2000	9.7000	4.00	1.00	191	51	17	atg	ACT
cons2015_2	cons2015_2_A_0	Not_tested		4	240	272	5.0503	5.039011	0.011300	TTTGATTTGCCATTTTCTATCATT	TTGTGCAGCTATCCTTGTCG	22	24	293	20	58.961	60.011	25.000	50.000	4.00	4.00	1.00	2.00	6.9000	8.4000	3.00	0.00	49	14	7	tg	AC
cons1182_3	cons1182_3_A_0	Not_tested		1	90	124	5.0505	4.889696	0.160828	AGGAATGTGTTCCACTAAACTTGA	GCATTGCATTACTCTTGGCA	239	24	362	20	59.110	59.839	37.500	45.000	4.00	5.00	3.00	3.00	7.0000	10.0000	5.00	1.00	278	16	8	ct	AG
cons2021_2	cons2021_2_A_0	Not_tested		1	90	98	5.0605	3.382252	1.678283	CACACGCTACTGACTCTCACA	AACAAAGAACATCCCAACCAA	0	21	97	21	57.618	59.322	52.381	38.095	3.00	2.00	1.00	0.00	6.7000	8.2000	3.00	0.00	33	16	8	tc	AG
cons2330_2	cons2330_2_A_0	Not_tested		3	240	241	5.0652	0.528040	4.537196	AATGCAAATGAAGCAGCGTA	ACATGAGGTCGCTGTTATGTAATC	6	20	246	24	59.472	59.463	40.000	41.667	4.00	4.00	2.00	2.00	8.9000	5.9000	5.00	2.00	94	34	17	ag	AG
cons92_6	cons92_6_A_0	Not_tested		2	140	162	5.0695	0.151542	4.917956	CAGCAACAACATTGAGGTGG	CACATTAACCTCATTCTGCCTATC	92	20	253	24	60.152	59.082	50.000	41.667	4.00	4.00	3.00	0.00	9.4000	5.6000	6.00	2.00	204	20	10	gt	AC
cons2546_3	cons2546_3_A_0	Not_tested		1	140	140	5.0772	3.354214	1.723000	TGACCATGGTAAACAACACATTC	AGTGCAGAGATGATGTGGTCA	213	23	352	21	59.646	59.277	39.130	47.619	8.00	4.00	0.00	2.00	6.9000	7.9000	6.00	3.00	289	12	6	tg	AC
cons2015_2	cons2015_2_A_0	Not_tested		3	190	213	5.085	4.651292	0.433715	TTTGATTTGCCATTTTCTATCA	CCCAAACCCTAACCCTAACC	22	22	234	20	57.349	59.566	27.273	55.000	4.00	2.00	1.00	0.00	5.9000	7.2000	4.00	0.00	49	14	7	tg	AC
cons2285_5	cons2285_5_A_0	Not_tested		1	90	128	5.0926	5.078158	0.014419	TTTCATGTCCAGTATGAACATTTG	AGGGTGCTGGAGACAAGAGA	99	24	226	20	58.922	59.986	33.333	55.000	8.00	2.00	2.00	0.00	7.2000	6.4000	5.00	1.00	153	10	5	gt	AC	best
cons2285_5	cons2285_5_A_0	Not_tested		1	90	129	5.0926	5.078158	0.014419	TTTCATGTCCAGTATGAACATTTG	GAGGGTGCTGGAGACAAGAG	99	24	227	20	58.922	59.986	33.333	60.000	8.00	2.00	2.00	0.00	7.2000	6.7000	5.00	2.00	153	10	5	gt	AC
cons2293_3	cons2293_3_A_0	Not_tested		3	190	233	5.0973	1.346932	3.750348	ACATGGATTCACGACTCGC	AAGTAAAGCAAAAATATTGCGGA	7	19	239	23	59.653	59.250	52.632	30.435	5.00	7.00	3.00	2.00	9.9000	11.4000	3.00	2.00	150	64	16	atag	AGAT
cons2015_2	cons2015_2_A_0	Not_tested		5	290	306	5.1064	5.039011	0.067436	TTTGATTTGCCATTTTCTATCATT	GGACAAGCTGTCCCCAATTA	22	24	327	20	58.961	59.933	25.000	50.000	4.00	8.00	1.00	2.00	6.9000	6.2000	3.00	3.00	49	14	7	tg	AC
IO1EVRN02B0DIO	IO1EVRN02B0DIO_A_0	Not_tested		1	90	91	5.1064	1.067229	4.039178	CTCATCGTCCATTCACAACC	CTCACTCTGGTTACTGCAGTCTGT	3	20	93	24	58.933	60.039	50.000	50.000	3.00	8.00	0.00	3.00	8.2000	6.4000	4.00	2.00	54	10	5	ga	AG
cons92_6	cons92_6_A_0	Not_tested		2	140	162	5.1118	0.861164	4.250655	AGCAACAACATTGAGGTGGA	ACACATTAACCTCATTCTGCCT	93	20	254	22	59.139	57.749	45.000	40.909	4.00	4.00	1.00	0.00	7.9000	9.7000	6.00	3.00	204	20	10	gt	AC
cons2285_5	cons2285_5_A_0	Not_tested		1	140	143	5.126	5.078158	0.047806	TTTCATGTCCAGTATGAACATTTG	GAAGAGCAGAGAGGGAGGGT	99	24	241	20	58.922	59.952	33.333	60.000	8.00	2.00	2.00	0.00	7.2000	9.1000	3.00	0.00	153	10	5	gt	AC
cons1753_3	cons1753_3_A_0	Not_tested		1	140	141	5.1414	3.818679	1.322740	TTCCTCCTGGTGACCGCT	AGTAAATGCAGGAGCAAGCA	65	18	205	20	61.819	58.677	61.111	45.000	5.00	4.00	2.00	2.00	11.4000	8.5000	7.00	2.00	98	26	13	tg	AC
cons749_4	cons749_4_A_0	Not_tested		4	290	293	5.1417	4.861447	0.280213	ACAGATAACCACACTGCAACAT	CACCACGAAACCTGTTCTCA	45	22	337	20	57.139	59.720	40.909	50.000	4.00	4.00	2.00	2.00	6.6000	6.7000	4.00	2.00	128	18	9	ca	AC
IO1EVRN02CC6U2	IO1EVRN02CC6U2_A_0	Not_tested		2	190	196	5.1517	4.164715	0.987026	TTGCTTTGTAAATAGCAGCAAATC	ACAAGCCCATTCTGCCTTTT	4	24	199	20	59.835	60.987	33.333	45.000	8.00	3.00	2.00	1.00	6.9000	7.3000	5.00	3.00	166	14	7	tg	AC
cons1912_3	cons1912_3_A_0	Not_tested		1	90	90	5.1687	0.148509	5.020183	AGCAAAGGTCCAAACACAGG	AGCAATATAGACTAAAGCAGCAGGA	161	20	250	25	60.149	59.980	50.000	40.000	3.00	5.00	0.00	0.00	7.9000	8.2000	3.00	0.00	206	18	9	ca	AC	best
cons2021_2	cons2021_2_A_0	Not_tested		1	140	147	5.1756	3.954199	1.221365	CACACGCTACTGACTCTCACAT	TCAGGACGTCTGTGTTTGTTG	0	22	146	21	58.046	59.779	50.000	47.619	3.00	6.00	2.00	0.00	6.6000	7.0000	6.00	2.00	33	16	8	tc	AG
cons105_6	cons105_6_A_0	Not_tested		3	240	240	5.1837	1.008057	4.175603	TGGTGGTTTCTGTCACAGGT	AGCAACATAAAGAAGAAAAGACGG	63	20	302	24	58.992	60.176	50.000	37.500	7.00	2.00	3.00	1.00	7.9000	9.6000	5.00	1.00	196	14	7	ca	AC
cons2015_2	cons2015_2_A_0	Not_tested		1	90	107	5.1884	5.039011	0.149395	TTTGATTTGCCATTTTCTATCATT	GGCGAGTCCTCAAAAGTGAC	22	24	128	20	58.961	59.851	25.000	55.000	4.00	4.00	1.00	3.00	6.9000	6.1000	5.00	2.00	49	14	7	tg	AC
cons749_4	cons749_4_A_0	Not_tested		4	290	290	5.1893	4.909118	0.280213	GATAACCACACTGCAACATACTGA	CACCACGAAACCTGTTCTCA	48	24	337	20	59.091	59.720	41.667	50.000	4.00	4.00	1.00	2.00	6.4000	6.7000	4.00	3.00	128	18	9	ca	AC
cons2293_3	cons2293_3_A_0	Not_tested		4	240	278	5.1908	2.813000	2.377815	CAGCATCACATCCTATCCAAG	TCAAGTCACAGCAGAGATCACA	65	21	342	22	58.187	59.622	47.619	45.455	3.00	4.00	0.00	2.00	8.5000	6.7000	3.00	0.00	150	64	16	atag	AGAT
cons1063_3	cons1063_3_A_0	Not_tested		1	90	91	5.2189	1.067353	4.151527	GAATTCCCAGTCCTGAAAAGC	TTGAATTTTCTTCAGCTAAGGC	296	21	386	22	60.067	57.848	47.619	36.364	6.00	6.00	2.00	2.00	8.5000	9.7000	5.00	2.00	317	16	8	ca	AC	best
cons1063_3	cons1063_3_A_0	Not_tested		1	90	92	5.2254	1.073900	4.151527	GGAATTCCCAGTCCTGAAAAG	TTGAATTTTCTTCAGCTAAGGC	295	21	386	22	59.926	57.848	47.619	36.364	8.00	6.00	2.00	2.00	7.3000	9.7000	5.00	1.00	317	16	8	ca	AC
IO1EVRN02BSQZQ	IO1EVRN02BSQZQ_A_0	Not_tested		1	140	146	5.2283	1.369615	3.858676	AGCTTTTACAAACCCCGACG	CTTTACGTACGAACGACGACT	0	20	145	21	61.370	57.141	50.000	47.619	4.00	6.00	3.00	1.00	10.1000	8.1000	3.00	1.00	97	20	10	ca	AC
IO1EVRN02CE5DC	IO1EVRN02CE5DC_A_0	Not_tested		2	190	191	5.2455	4.185312	1.060213	TTTAGTGAAGACCTTCCCTTGTC	TAGCCTGCAGCTACTCCCAA	148	23	338	20	58.815	61.060	43.478	55.000	8.00	8.00	1.00	0.00	6.7000	10.0000	4.00	1.00	274	30	15	ac	AC
cons1523_5	cons1523_5_A_0	screen	43106_84	3	190	236	1.1115	0.135900	0.975617	CAGGCATGCAGAGGTAAACA	CAGCCTAATGAAGCCAGTGA	9	20	244	20	59.864	59.024	50.000	50.000	6.00	4.00	0.00	1.00	7.0000	6.4000	4.00	1.00	171	36	18	ac	AC	best	yes	10		yes	4
cons2293_3	cons2293_3_A_0	Not_tested		3	190	231	5.258	1.346932	3.911069	ACATGGATTCACGACTCGC	GTAAAGCAAAAATATTGCGGA	7	19	237	21	59.653	57.089	52.632	33.333	5.00	7.00	3.00	2.00	9.9000	11.4000	3.00	2.00	150	64	16	atag	AGAT
cons718_9	cons718_9_A_0	Not_tested		2	190	193	5.2603	1.096893	4.163422	AACCACATGCAACGTCATACA	CTTGCAATTCACATTAAGACCA	34	21	226	22	59.903	57.837	42.857	36.364	4.00	6.00	0.00	0.00	5.6000	7.9000	5.00	1.00	63	16	8	ac	AC
IO1EVRN02CF7XD	IO1EVRN02CF7XD_A_0	Not_tested		1	140	142	5.272	1.126797	4.145252	TTGCATTCACATACGTCAGGA	CAAGGTGGTTTTAAGGTATGTCC	126	21	267	23	60.127	58.855	42.857	43.478	4.00	4.00	2.00	0.00	8.2000	7.9000	6.00	3.00	147	16	8	ac	AC
cons749_4	cons749_4_A_0	Not_tested		4	290	294	5.2801	4.861447	0.418685	AACCACACTGCAACATACTGAT	ACATTTGCACCACGAAACCT	51	22	344	20	57.139	60.419	40.909	45.000	4.00	4.00	2.00	0.00	6.6000	7.9000	5.00	0.00	128	18	9	ca	AC
cons177_3	cons177_3_A_0	Not_tested		2	140	153	5.288	0.037936	5.250018	GCGCAGAGAAACTTTCCATC	TTGCATAACAGTAGCTTGTTTCA	44	20	196	23	59.962	57.750	50.000	34.783	7.00	4.00	3.00	2.00	8.1000	7.3000	5.00	1.00	164	10	5	tg	AC	best
cons1063_3	cons1063_3_A_0	Not_tested		1	90	91	5.298	1.067353	4.230661	GAATTCCCAGTCCTGAAAAGC	TTGAATTTTCTTCAGCTAAGGCT	296	21	386	23	60.067	58.769	47.619	34.783	6.00	6.00	2.00	3.00	8.5000	9.4000	5.00	3.00	317	16	8	ca	AC
cons2293_3	cons2293_3_A_0	Not_tested		3	190	232	5.2993	1.346932	3.952353	ACATGGATTCACGACTCGC	AGTAAAGCAAAAATATTGCGGA	7	19	238	22	59.653	58.048	52.632	31.818	5.00	7.00	3.00	2.00	9.9000	11.4000	3.00	2.00	150	64	16	atag	AGAT
cons177_3	cons177_3_A_0	Not_tested		2	190	195	5.3163	0.066323	5.250018	TGAAGTATTTCCCAGCCAGG	TTGCATAACAGTAGCTTGTTTCA	2	20	196	23	60.066	57.750	50.000	34.783	6.00	4.00	3.00	2.00	9.7000	7.3000	4.00	0.00	164	10	5	tg	AC
cons105_6	cons105_6_A_0	Not_tested		3	240	240	5.3192	1.659858	3.659348	ATGGTGGTTTCTGTCACAGGT	GCAACATAAAGAAGAAAAGACGG	62	21	301	23	59.340	59.341	47.619	39.130	7.00	2.00	3.00	1.00	7.9000	9.6000	5.00	1.00	196	14	7	ca	AC
IO1EVRN02CC6U2	IO1EVRN02CC6U2_A_0	Not_tested		2	190	195	5.3378	4.350789	0.987026	TGCTTTGTAAATAGCAGCAAATC	ACAAGCCCATTCTGCCTTTT	5	23	199	20	58.649	60.987	34.783	45.000	8.00	3.00	2.00	1.00	6.9000	7.3000	5.00	3.00	166	14	7	tg	AC
cons2341_2	cons2341_2_A_0	Not_tested		1	90	90	5.3435	3.128295	2.215215	ACATCTGATGACATAAACCGGC	TGTAATGTACCCAAACCTGTCG	183	22	272	22	61.128	59.785	45.455	45.455	7.00	4.00	2.00	2.00	12.9000	8.4000	4.00	2.00	212	10	5	ca	AC
cons2015_2	cons2015_2_A_0	Not_tested		5	290	307	5.3442	5.276721	0.067436	ATTTGATTTGCCATTTTCTATCA	GGACAAGCTGTCCCCAATTA	21	23	327	20	57.723	59.933	26.087	50.000	4.00	8.00	1.00	2.00	5.9000	6.2000	3.00	1.00	49	14	7	tg	AC
IO1EVRN02BSQZQ	IO1EVRN02BSQZQ_A_0	Not_tested		1	140	147	5.3457	1.369615	3.976041	AGCTTTTACAAACCCCGACG	ACTTTACGTACGAACGACGACT	0	20	146	22	61.370	58.024	50.000	45.455	4.00	6.00	3.00	2.00	10.1000	8.1000	3.00	1.00	97	20	10	ca	AC
IO1EVRN02BSQZQ	IO1EVRN02BSQZQ_A_0	Not_tested		1	140	145	5.3458	1.487097	3.858676	GCTTTTACAAACCCCGACG	CTTTACGTACGAACGACGACT	1	19	145	21	60.487	57.141	52.632	47.619	4.00	6.00	3.00	1.00	10.1000	8.1000	3.00	1.00	97	20	10	ca	AC
IO1EVRN02BU900	IO1EVRN02BU900_A_0	Not_tested		1	90	140	5.3508	2.580157	2.770612	CATGTGGATGATTCAGTTGTCA	GGCATGTAGGAGACTGTTGTG	181	22	320	21	59.420	58.229	40.909	52.381	5.00	4.00	3.00	0.00	6.7000	7.0000	4.00	2.00	216	80	20	agat	AGAT
IO1EVRN02CE5DC	IO1EVRN02CE5DC_A_0	Not_tested		2	190	191	5.3526	4.292337	1.060213	TTTAGTGAAGACCTTCCCTTGTCT	TAGCCTGCAGCTACTCCCAA	148	24	338	20	59.708	61.060	41.667	55.000	8.00	8.00	0.00	0.00	6.4000	10.0000	4.00	1.00	274	30	15	ac	AC
IO1EVRN02CE5DC	IO1EVRN02CE5DC_A_0	Not_tested		2	190	192	5.3526	4.292337	1.060213	CTTTAGTGAAGACCTTCCCTTGTC	TAGCCTGCAGCTACTCCCAA	147	24	338	20	59.708	61.060	45.833	55.000	8.00	8.00	1.00	0.00	6.7000	10.0000	4.00	1.00	274	30	15	ac	AC
cons1000_2	cons1000_2_A_0	Not_tested		4	240	254	5.3595	0.318812	5.040719	GCATGTTCAGCGTCACAAAC	TGAACAAACACATCTTAACTTTGGA	39	20	292	25	60.319	59.959	50.000	32.000	4.00	4.00	1.00	3.00	7.0000	8.5000	6.00	3.00	83	14	7	gt	AC
IO1EVRN02CC6U2	IO1EVRN02CC6U2_A_0	Not_tested		2	190	195	5.3634	4.164715	1.198715	TTGCTTTGTAAATAGCAGCAAATC	CAAGCCCATTCTGCCTTTT	4	24	198	19	59.835	60.199	33.333	47.368	8.00	3.00	2.00	0.00	6.9000	7.3000	5.00	3.00	166	14	7	tg	AC
IO1EVRN02B5E83	IO1EVRN02B5E83_A_0	screen	43106_85	1	90	99	4.318	4.089586	0.228464	GGAGCTGCATCCCGAGAG	GTAGAGGCCCCGAAACTAGC	31	18	129	20	62.090	60.228	66.667	60.000	5.00	4.00	2.00	2.00	6.4000	7.2000	3.00	1.00	53	40	20	gt	AC	best	no
cons1005_8_A_1	cons1005_8_A_1	Not_tested		1	140	144	5.3754	1.057653	4.317768	AAAGGAGGGAACGATGACG	GATGTAGAGTCAAGAGGGTGAACA	158	19	301	24	60.058	59.682	52.632	45.833	2.00	3.00	2.00	2.00	8.4000	6.7000	4.00	0.00	241	10	5	tg	AC
IO1EVRN02CAM3I_A_1	IO1EVRN02CAM3I_A_1	Not_tested		2	190	190	5.3758	3.332988	2.042852	AATCAGATTCCTCAGAACCTCC	AGGATGCAGTCGAGTGTCTTT	153	22	342	21	58.667	58.957	45.455	47.619	7.00	6.00	1.00	2.00	9.4000	7.0000	4.00	2.00	223	48	24	ac	AC
cons2091_3	cons2091_3_A_0	Not_tested		4	290	291	5.379	4.127927	1.251078	TCAGGTATATGTTTGAATGTTCGG	GCTCCTGAGGATGTCATTCA	32	24	322	20	60.128	58.749	37.500	50.000	4.00	7.00	1.00	3.00	10.2000	6.9000	6.00	3.00	221	36	9	tgga	ACCT
cons2341_2	cons2341_2_A_0	Not_tested		1	90	92	5.3873	1.345733	4.041553	CATCTGATGACATAAACCGGC	TGATGTAATGTACCCAAACCTGTC	184	21	275	24	60.346	60.042	47.619	41.667	7.00	4.00	2.00	1.00	12.9000	6.4000	5.00	1.00	212	10	5	ca	AC
IO1EVRN02CE1LK	IO1EVRN02CE1LK_A_0	Not_tested		3	190	218	5.393	4.328860	1.064190	TGAGGGAGTCATTTCCTATCTCAT	TCACACCATCATCCTCTCCTC	24	24	241	21	60.329	60.064	41.667	52.381	5.00	3.00	2.00	0.00	6.6000	7.9000	5.00	0.00	173	35	7	aggag	AGAGG
IO1EVRN02BT8OE	IO1EVRN02BT8OE_A_0	Not_tested		1	90	90	5.3955	0.034113	5.361422	CAGCCTCTCATTCATCCCAT	GCACCTTGTAAAAGTAAGCTTGTC	141	20	230	24	60.034	58.639	50.000	41.667	3.00	6.00	2.00	2.00	9.6000	6.7000	3.00	0.00	166	34	17	ac	AC	best
cons718_9	cons718_9_A_0	Not_tested		2	190	192	5.4072	1.096893	4.310268	AACCACATGCAACGTCATACA	TTGCAATTCACATTAAGACCAC	34	21	225	22	59.903	57.690	42.857	36.364	4.00	6.00	0.00	0.00	5.6000	7.6000	5.00	0.00	63	16	8	ac	AC
cons718_9	cons718_9_A_0	Not_tested		2	190	193	5.4085	1.096893	4.311640	AACCACATGCAACGTCATACA	CTTGCAATTCACATTAAGACCAC	34	21	226	23	59.903	58.688	42.857	39.130	4.00	6.00	0.00	0.00	5.6000	7.6000	5.00	0.00	63	16	8	ac	AC
cons177_3	cons177_3_A_0	Not_tested		2	190	193	5.4234	0.173354	5.250018	AAGTATTTCCCAGCCAGGGT	TTGCATAACAGTAGCTTGTTTCA	4	20	196	23	59.827	57.750	50.000	34.783	5.00	4.00	3.00	2.00	9.1000	7.3000	3.00	1.00	164	10	5	tg	AC
cons2015_2	cons2015_2_A_0	Not_tested		1	90	106	5.4261	5.276721	0.149395	TTGATTTGCCATTTTCTATCATT	GGCGAGTCCTCAAAAGTGAC	23	23	128	20	57.723	59.851	26.087	55.000	4.00	4.00	1.00	3.00	6.9000	6.1000	4.00	2.00	49	14	7	tg	AC
IO1EVRN02CCIWC	IO1EVRN02CCIWC_A_0	Not_tested		2	140	162	5.4265	4.650821	0.775718	CACAATAGCTTGAGAAAATTCTGG	AACAGGCAAAGATGCAGGAA	105	24	266	20	59.349	60.776	37.500	45.000	6.00	4.00	2.00	0.00	8.2000	8.2000	3.00	2.00	191	51	17	atg	ACT
IO1EVRN02BU900	IO1EVRN02BU900_A_0	Not_tested		1	90	140	5.44	2.580157	2.859840	CATGTGGATGATTCAGTTGTCA	GGCATGTAGGAGACTGTTGTGT	181	22	320	22	59.420	59.140	40.909	50.000	5.00	4.00	3.00	0.00	6.7000	6.4000	4.00	1.00	216	80	20	agat	AGAT
cons2285_5	cons2285_5_A_0	Not_tested		1	90	127	5.4562	5.441798	0.014419	TTCATGTCCAGTATGAACATTTG	AGGGTGCTGGAGACAAGAGA	100	23	226	20	57.558	59.986	34.783	55.000	8.00	2.00	2.00	0.00	7.2000	6.4000	5.00	1.00	153	10	5	gt	AC
cons177_3	cons177_3_A_0	Not_tested		2	190	197	5.4635	0.213506	5.250018	GCTGAAGTATTTCCCAGCCA	TTGCATAACAGTAGCTTGTTTCA	0	20	196	23	60.214	57.750	50.000	34.783	6.00	4.00	0.00	2.00	9.7000	7.3000	4.00	0.00	164	10	5	tg	AC
cons2546_3	cons2546_3_A_0	Not_tested		1	140	140	5.4643	3.744182	1.720143	GATGACCATGGTAAACAACACA	TGCAGAGATGATGTGGTCAG	211	22	350	20	58.256	58.280	40.909	50.000	8.00	4.00	0.00	1.00	6.4000	6.4000	6.00	1.00	289	12	6	tg	AC
cons2546_3	cons2546_3_A_0	Not_tested		1	140	141	5.4672	3.744182	1.723000	GATGACCATGGTAAACAACACA	GTGCAGAGATGATGTGGTCAG	211	22	351	21	58.256	59.277	40.909	52.381	8.00	4.00	0.00	1.00	6.4000	6.4000	6.00	1.00	289	12	6	tg	AC
cons2021_2	cons2021_2_A_0	Not_tested		1	90	97	5.488	3.382252	2.105789	CACACGCTACTGACTCTCACA	ACAAAGAACATCCCAACCAA	0	21	96	20	57.618	57.894	52.381	40.000	3.00	2.00	1.00	0.00	6.7000	8.2000	3.00	0.00	33	16	8	tc	AG
cons2021_2	cons2021_2_A_0	Not_tested		1	90	98	5.488	3.382252	2.105789	CACACGCTACTGACTCTCACA	AACAAAGAACATCCCAACCA	0	21	97	20	57.618	57.894	52.381	40.000	3.00	2.00	1.00	0.00	6.7000	8.2000	3.00	0.00	33	16	8	tc	AG
cons2285_5	cons2285_5_A_0	Not_tested		1	140	142	5.4896	5.441798	0.047806	TTCATGTCCAGTATGAACATTTG	GAAGAGCAGAGAGGGAGGGT	100	23	241	20	57.558	59.952	34.783	60.000	8.00	2.00	2.00	0.00	7.2000	9.1000	3.00	0.00	153	10	5	gt	AC
IO1EVRN02CF7XD	IO1EVRN02CF7XD_A_0	Not_tested		1	140	141	5.4965	1.351246	4.145252	TGCATTCACATACGTCAGGA	CAAGGTGGTTTTAAGGTATGTCC	127	20	267	23	58.649	58.855	45.000	43.478	4.00	4.00	2.00	0.00	8.2000	7.9000	6.00	3.00	147	16	8	ac	AC
cons1800_2	cons1800_2_A_0	Not_tested		1	90	126	5.5131	0.910302	4.602760	GTGATGAAGTGGGCAATCAG	AGCATCACAAAACGTAAAATGA	351	20	476	22	59.090	57.397	50.000	31.818	4.00	4.00	1.00	2.00	6.6000	6.9000	6.00	2.00	431	10	5	ct	AG	best
cons1800_2	cons1800_2_A_0	Not_tested		1	90	127	5.5131	0.910302	4.602760	AGTGATGAAGTGGGCAATCA	AGCATCACAAAACGTAAAATGA	350	20	476	22	59.090	57.397	45.000	31.818	4.00	4.00	2.00	2.00	6.9000	6.9000	6.00	3.00	431	10	5	ct	AG
IO1EVRN02CF7XD	IO1EVRN02CF7XD_A_0	Not_tested		1	140	143	5.5237	1.126797	4.396876	TTGCATTCACATACGTCAGGA	ACAAGGTGGTTTTAAGGTATGTCC	126	21	268	24	60.127	59.603	42.857	41.667	4.00	4.00	2.00	0.00	8.2000	7.9000	6.00	3.00	147	16	8	ac	AC
cons1974_10	cons1974_10_A_0	Not_tested		1	90	134	5.5415	0.014419	5.527079	TCTGACCAGTTCAGCTCCCT	TGTTTGCAATGAAATAGTTTTGA	306	20	439	23	59.986	57.473	55.000	26.087	7.00	6.00	0.00	3.00	9.4000	7.3000	5.00	1.00	393	18	9	gt	AC
IO1EVRN02B7HAN	IO1EVRN02B7HAN_A_0	Not_tested		2	190	190	5.5432	2.597359	2.945801	CTGCAAAACAAAACACAACTGG	ACCATCTGCTCCCTCGCT	152	22	341	18	60.597	60.946	40.909	61.111	4.00	2.00	1.00	0.00	7.9000	9.9000	3.00	0.00	229	32	16	gt	AC
IO1EVRN02CKWX7	IO1EVRN02CKWX7_A_0	Not_tested		1	90	91	5.5444	2.172769	3.371663	AACTGGGGACAGCACAGC	TGAGTGAGGGTAATATCTCCTGC	26	18	116	23	59.827	59.628	61.111	47.826	3.00	4.00	2.00	2.00	7.9000	9.7000	3.00	2.00	61	10	5	tc	AG
cons1974_10	cons1974_10_A_0	Not_tested		1	90	136	5.5461	0.014419	5.531637	TCTGACCAGTTCAGCTCCCT	GATGTTTGCAATGAAATAGTTTTGA	306	20	441	25	59.986	59.468	55.000	28.000	7.00	6.00	0.00	3.00	9.4000	7.3000	5.00	1.00	393	18	9	gt	AC
IO1EVRN02BT8OE	IO1EVRN02BT8OE_A_0	Not_tested		1	90	91	5.5475	0.034113	5.513415	CAGCCTCTCATTCATCCCAT	AGCACCTTGTAAAAGTAAGCTTGTC	141	20	231	25	60.034	59.487	50.000	40.000	3.00	6.00	2.00	2.00	9.6000	6.7000	3.00	0.00	166	34	17	ac	AC
IO1EVRN02B5E83	IO1EVRN02B5E83_A_0	Not_tested		1	90	106	5.5507	4.089586	1.461118	GGAGCTGCATCCCGAGAG	AGGGTAAGTAGAGGCCCCG	31	18	136	19	62.090	60.461	66.667	63.158	5.00	4.00	2.00	2.00	6.4000	12.9000	3.00	1.00	53	40	20	gt	AC
cons1912_3	cons1912_3_A_0	Not_tested		1	90	96	5.5526	0.707421	4.845133	TCACAAAAGCAAAGGTCCAA	GCAATATAGACTAAAGCAGCAGGA	154	20	249	24	59.293	59.155	40.000	41.667	3.00	5.00	0.00	0.00	8.5000	8.2000	3.00	1.00	206	18	9	ca	AC
cons177_3	cons177_3_A_0	Not_tested		2	140	175	5.5528	0.302821	5.250018	GTGGAAAAGTCTCCCAGTCG	TTGCATAACAGTAGCTTGTTTCA	22	20	196	23	59.697	57.750	55.000	34.783	5.00	4.00	2.00	2.00	8.1000	7.3000	4.00	1.00	164	10	5	tg	AC
cons2015_2	cons2015_2_A_0	Not_tested		1	140	141	5.5639	4.651292	0.912566	TTTGATTTGCCATTTTCTATCA	CGTTATGGGGACTTGCTTTT	22	22	162	20	57.349	59.087	27.273	45.000	4.00	2.00	1.00	0.00	5.9000	7.3000	4.00	1.00	49	14	7	tg	AC
IO1EVRN02CE1LK	IO1EVRN02CE1LK_A_0	Not_tested		3	190	210	5.5655	4.328860	1.236656	TGAGGGAGTCATTTCCTATCTCAT	TCATCCTCTCCTCTCCTTTCC	24	24	233	21	60.329	59.763	41.667	52.381	5.00	2.00	2.00	0.00	6.6000	8.5000	5.00	0.00	173	35	7	aggag	AGAGG
cons2330_2	cons2330_2_A_0	Not_tested		3	240	240	5.5724	1.238555	4.333861	AATGCAAATGAAGCAGCGTAT	CATGAGGTCGCTGTTATGTAATC	6	21	245	23	59.761	58.666	38.095	43.478	4.00	4.00	3.00	2.00	7.3000	5.9000	5.00	1.00	94	34	17	ag	AG
cons1912_3	cons1912_3_A_0	Not_tested		1	90	91	5.5828	0.148509	5.434284	AGCAAAGGTCCAAACACAGG	AAGCAATATAGACTAAAGCAGCAGG	161	20	251	25	60.149	59.566	50.000	40.000	3.00	5.00	0.00	0.00	7.9000	9.7000	3.00	0.00	206	18	9	ca	AC
cons712_4	cons712_4_A_0	screen	43106_86	1	140	147	1.8301	0.379931	1.450159	TGGAGGGAAGGGAAGAAATC	CACAGGAGTACCTCGTAGCG	2	20	148	20	60.380	58.550	50.000	60.000	2.00	4.00	2.00	2.00	6.9000	9.2000	4.00	1.00	70	42	21	tg	AC	best	no
cons2285_5	cons2285_5_A_0	Not_tested		1	140	147	5.5926	5.078158	0.514448	TTTCATGTCCAGTATGAACATTTG	GGATGAAGAGCAGAGAGGGA	99	24	245	20	58.922	59.486	33.333	55.000	8.00	2.00	2.00	0.00	7.2000	9.4000	5.00	0.00	153	10	5	gt	AC
cons177_3	cons177_3_A_0	Not_tested		2	140	177	5.5994	0.349375	5.250018	GGGTGGAAAAGTCTCCCAGT	TTGCATAACAGTAGCTTGTTTCA	20	20	196	23	60.349	57.750	55.000	34.783	5.00	4.00	1.00	2.00	7.9000	7.3000	4.00	3.00	164	10	5	tg	AC
IO1EVRN02CAM3I_A_1	IO1EVRN02CAM3I_A_1	Not_tested		2	190	190	5.6428	3.332988	2.309858	AATCAGATTCCTCAGAACCTCC	AGGATGCAGTCGAGTGTCTTTT	153	22	342	22	58.667	60.310	45.455	45.455	7.00	6.00	1.00	2.00	9.4000	7.3000	4.00	0.00	223	48	24	ac	AC
cons832_6	cons832_6_A_0	screen	43106_87	2	140	157	0.2391	0.172769	0.066354	GTGATGCTGGGAGACAGTGA	CTACCTTTCCTTCCGGTTCC	129	20	285	20	59.827	59.934	55.000	55.000	3.00	4.00	1.00	2.00	6.4000	7.9000	3.00	3.00	180	42	21	ga	AG	best	no
cons1709_2	cons1709_2_A_0	Not_tested		1	90	93	5.6702	2.452589	3.217616	CAACCAAACAGGTGCATAACTG	TGTTATTAGGACCCATGAGATGC	7	22	99	23	60.453	60.218	45.455	43.478	4.00	4.00	2.00	2.00	6.7000	8.1000	5.00	3.00	41	10	5	ag	AG	best
IO1EVRN02CE1LK	IO1EVRN02CE1LK_A_0	Not_tested		3	190	213	5.6844	4.328860	1.355573	TGAGGGAGTCATTTCCTATCTCAT	CCATCATCCTCTCCTCTCCTT	24	24	236	21	60.329	59.644	41.667	52.381	5.00	3.00	2.00	0.00	6.6000	8.2000	5.00	0.00	173	35	7	aggag	AGAGG
cons476_5	cons476_5_A_0	Not_tested		1	90	134	5.7096	1.371568	4.338015	CAACCCTTGCTGTCCAATATG	TCTGTACTGATGAACTCCATGACA	255	21	388	24	60.372	59.662	47.619	41.667	4.00	6.00	2.00	3.00	5.8000	6.7000	4.00	2.00	317	18	9	ac	AC
IO1EVRN02CHVU7	IO1EVRN02CHVU7_A_0	Not_tested		3	190	214	5.7192	5.651813	0.067436	GGAATATAGGAAGGAAGGTAGGAAA	GGGTGGATTGCTGGAGTTTA	105	25	318	20	59.348	59.933	40.000	50.000	4.00	2.00	0.00	2.00	8.5000	6.0000	3.00	2.00	130	16	8	ag	AG
cons105_6	cons105_6_A_0	Not_tested		3	240	240	5.7238	1.659858	4.063960	ATGGTGGTTTCTGTCACAGGT	GCAACATAAAGAAGAAAAGACGGT	62	21	301	24	59.340	60.064	47.619	37.500	7.00	3.00	3.00	3.00	7.9000	9.3000	5.00	2.00	196	14	7	ca	AC
cons1800_2	cons1800_2_A_0	Not_tested		1	90	127	5.729	1.126283	4.602760	AGTGATGAAGTGGGCAATCAG	AGCATCACAAAACGTAAAATGA	350	21	476	22	60.126	57.397	47.619	31.818	4.00	4.00	1.00	2.00	6.6000	6.9000	6.00	2.00	431	10	5	ct	AG
cons630_5	cons630_5_A_0	screen	43106_88	2	140	170	5.5906	1.518079	4.072552	TGACTCTGTTCCTGCTTAGGG	TGTGTTAGGTAGTCCAGATCCAAA	103	21	272	24	59.482	59.927	52.381	41.667	3.00	4.00	0.00	2.00	8.7000	8.8000	4.00	2.00	142	42	21	ca	AC	best	yes	non specified	inconsistent pattern
cons2211_4	cons2211_4_A_0	Not_tested		1	90	138	5.7341	5.499763	0.234379	GACTGATGGTAACTTGAGCTGAT	TGGAAATGTCGCTGAAACAA	210	23	347	20	57.500	60.234	43.478	40.000	4.00	4.00	2.00	1.00	6.6000	7.0000	4.00	1.00	262	52	13	taga	AGAT
cons957_2	cons957_2_A_0	Not_tested		1	90	105	5.7341	5.537163	0.196903	TCATCATCTGGACAGATTGTGTAT	AGGCAGAACATGAGGAAGGA	44	24	148	20	58.463	59.803	37.500	50.000	8.00	4.00	2.00	0.00	5.6000	8.2000	6.00	1.00	68	34	17	tg	AC
cons2211_4	cons2211_4_A_0	Not_tested		1	90	139	5.7367	5.502298	0.234379	AGACTGATGGTAACTTGAGCTGAT	TGGAAATGTCGCTGAAACAA	209	24	347	20	58.498	60.234	41.667	40.000	4.00	4.00	2.00	1.00	6.6000	7.0000	4.00	1.00	262	52	13	taga	AGAT
cons177_3	cons177_3_A_0	Not_tested		1	90	109	5.7448	0.494811	5.250018	GTGGATTGAGGACTTCCAGG	TTGCATAACAGTAGCTTGTTTCA	88	20	196	23	59.505	57.750	55.000	34.783	4.00	4.00	3.00	2.00	9.7000	7.3000	3.00	0.00	164	10	5	tg	AC
cons177_3	cons177_3_A_0	Not_tested		1	90	111	5.7603	0.510331	5.250018	ACGTGGATTGAGGACTTCCA	TTGCATAACAGTAGCTTGTTTCA	86	20	196	23	60.510	57.750	50.000	34.783	4.00	4.00	3.00	2.00	8.5000	7.3000	3.00	0.00	164	10	5	tg	AC
IO1EVRN02CJ1IG	IO1EVRN02CJ1IG_A_0	Not_tested		3	190	237	5.7628	5.681433	0.081328	TTGTAAACTGCAAAATGTATCGAC	AAATTCGAATGTTGCAAGGC	60	24	296	20	58.319	60.081	33.333	40.000	4.00	8.00	2.00	2.00	8.1000	9.7000	6.00	1.00	226	18	6	caa	AAC
IO1EVRN02B5IV5	IO1EVRN02B5IV5_A_0	Not_tested		2	190	196	5.764	3.380210	2.383776	CCTGCTTCTCCCTTCAGGC	CCAATTAACCAACTGAAAGCC	66	19	261	21	62.380	58.616	63.158	42.857	4.00	4.00	2.00	1.00	9.7000	9.7000	5.00	3.00	145	14	7	ca	AC
cons2015_2	cons2015_2_A_0	Not_tested		1	140	142	5.7664	4.651292	1.115144	TTTGATTTGCCATTTTCTATCA	ACGTTATGGGGACTTGCTTTT	22	22	163	21	57.349	59.885	27.273	42.857	4.00	4.00	1.00	0.00	5.9000	7.3000	4.00	1.00	49	14	7	tg	AC
IO1EVRN02B5IV5	IO1EVRN02B5IV5_A_0	Not_tested		2	190	195	5.7691	3.385336	2.383776	CTGCTTCTCCCTTCAGGC	CCAATTAACCAACTGAAAGCC	67	18	261	21	58.615	58.616	61.111	42.857	4.00	4.00	2.00	1.00	9.7000	9.7000	5.00	3.00	145	14	7	ca	AC
IO1EVRN02CJ1IG	IO1EVRN02CJ1IG_A_0	Not_tested		3	190	229	5.7772	5.681433	0.095771	TTGTAAACTGCAAAATGTATCGAC	ATGTTGCAAGGCTCATAGGG	60	24	288	20	58.319	60.096	33.333	50.000	4.00	6.00	2.00	0.00	8.1000	8.7000	6.00	1.00	226	18	6	caa	AAC
cons1182_3	cons1182_3_A_0	Not_tested		1	90	123	5.7854	5.624548	0.160828	GGAATGTGTTCCACTAAACTTGAAA	GCATTGCATTACTCTTGGCA	240	25	362	20	60.625	59.839	36.000	45.000	4.00	5.00	2.00	3.00	7.3000	10.0000	4.00	1.00	278	16	8	ct	AG
IO1EVRN02CHVU7	IO1EVRN02CHVU7_A_0	Not_tested		3	190	220	5.7999	5.789356	0.010545	GGAATATAGGAAGGAAGGTAGGAA	AGTAGTGGGTGGATTGCTGG	105	24	324	20	58.211	59.989	41.667	55.000	4.00	2.00	0.00	0.00	8.2000	9.7000	3.00	1.00	130	16	8	ag	AG
cons2091_3	cons2091_3_A_0	Not_tested		4	290	290	5.8063	4.555219	1.251078	CAGGTATATGTTTGAATGTTCGG	GCTCCTGAGGATGTCATTCA	33	23	322	20	58.445	58.749	39.130	50.000	4.00	7.00	1.00	3.00	10.2000	6.9000	6.00	3.00	221	36	9	tgga	ACCT
IO1EVRN02CJ1IG	IO1EVRN02CJ1IG_A_0	Not_tested		3	190	232	5.8488	5.681433	0.167348	TTGTAAACTGCAAAATGTATCGAC	CGAATGTTGCAAGGCTCATA	60	24	291	20	58.319	59.833	33.333	45.000	4.00	6.00	2.00	2.00	8.1000	5.9000	6.00	2.00	226	18	6	caa	AAC
cons1753_3	cons1753_3_A_0	Not_tested		1	140	143	5.8596	3.818679	2.040897	TTCCTCCTGGTGACCGCT	TAAGTAAATGCAGGAGCAAGCA	65	18	207	22	61.819	60.041	61.111	40.909	5.00	4.00	2.00	2.00	11.4000	8.5000	7.00	2.00	98	26	13	tg	AC
cons957_2	cons957_2_A_0	Not_tested		1	90	104	5.8764	5.537163	0.339231	TCATCATCTGGACAGATTGTGTAT	GGCAGAACATGAGGAAGGAC	44	24	147	20	58.463	59.661	37.500	55.000	8.00	4.00	2.00	1.00	5.6000	7.6000	6.00	0.00	68	34	17	tg	AC
cons630_5	cons630_5_A_0	Not_tested		2	140	170	5.8792	1.518079	4.361164	TGACTCTGTTCCTGCTTAGGG	TGTGTTAGGTAGTCCAGATCCAA	103	21	272	23	59.482	58.639	52.381	43.478	3.00	4.00	0.00	0.00	8.7000	8.5000	4.00	1.00	142	42	21	ca	AC
cons1751_2	cons1751_2_A_0	Not_tested		1	140	142	5.8803	2.086339	3.793931	TCACAAAGCTCTGGTAAGGACA	TTTTGTTGTTTGTGTTCCTTCTG	155	22	296	23	59.914	59.206	45.455	34.783	6.00	1.00	0.00	1.00	7.9000	7.0000	6.00	2.00	221	51	17	aca	AAC
IO1EVRN02BYDC8	IO1EVRN02BYDC8_A_0	Not_tested		2	190	191	5.8855	3.556259	2.329280	ATGCACTGCGTGGATTGGT	TATGCGAACTGCCAGGTGAG	90	19	280	20	62.556	62.329	52.632	55.000	6.00	5.00	0.00	1.00	8.2000	6.4000	4.00	0.00	210	14	7	ac	AC
cons137_9	cons137_9_A_0	Not_tested		1	90	128	5.896	1.492211	4.403832	TCAAAGTTGGCTGAAGGTAGC	TGCTGATATTACCTCGTTTGTTTG	195	21	322	24	59.508	60.404	47.619	37.500	4.00	4.00	2.00	0.00	6.9000	7.0000	5.00	1.00	226	22	11	ga	AG
cons177_3	cons177_3_A_0	Not_tested		1	90	110	5.8964	0.646334	5.250018	CGTGGATTGAGGACTTCCAG	TTGCATAACAGTAGCTTGTTTCA	87	20	196	23	60.646	57.750	55.000	34.783	4.00	4.00	1.00	2.00	8.2000	7.3000	3.00	0.00	164	10	5	tg	AC
IO1EVRN02B5IV5	IO1EVRN02B5IV5_A_0	Not_tested		3	190	201	5.922	0.609876	5.312101	AGGCCCCTGTTTGGTTATGT	CAAAAGCGAACTTTATTAAACCA	81	20	281	23	60.610	57.688	50.000	30.435	4.00	7.00	0.00	1.00	5.6000	8.2000	5.00	3.00	145	14	7	ca	AC
cons1000_2	cons1000_2_A_0	Not_tested		4	240	262	5.931	0.318812	5.612207	GCATGTTCAGCGTCACAAAC	CAGCTGTATGAACAAACACATCTT	39	20	300	24	60.319	58.388	50.000	37.500	4.00	6.00	1.00	2.00	7.0000	6.6000	6.00	1.00	83	14	7	gt	AC
cons630_5	cons630_5_A_0	Not_tested		2	140	171	5.9367	1.518079	4.418581	TGACTCTGTTCCTGCTTAGGG	CTGTGTTAGGTAGTCCAGATCCAA	103	21	273	24	59.482	59.581	52.381	45.833	3.00	4.00	0.00	0.00	8.7000	8.5000	4.00	1.00	142	42	21	ca	AC
cons2015_2	cons2015_2_A_0	Not_tested		1	140	141	5.9516	5.039011	0.912566	TTTGATTTGCCATTTTCTATCATT	CGTTATGGGGACTTGCTTTT	22	24	162	20	58.961	59.087	25.000	45.000	4.00	2.00	1.00	0.00	6.9000	7.3000	4.00	0.00	49	14	7	tg	AC
IO1EVRN02BYDC8	IO1EVRN02BYDC8_A_0	Not_tested		2	190	191	5.9557	3.556259	2.399480	ATGCACTGCGTGGATTGGT	TATGCGAACTGCCAGGTGA	90	19	280	19	62.556	61.399	52.632	52.632	6.00	5.00	0.00	1.00	8.2000	7.9000	4.00	1.00	210	14	7	ac	AC
cons27_6	cons27_6_A_0	screen	43106_89	1	90	109	7.9527	0.072951	7.879711	CCCAGCATTCCACTCTCATT	CGATCTGTATGTATGTGTGTATGTG	181	20	289	25	60.073	57.120	50.000	40.000	2.00	4.00	1.00	0.00	6.9000	6.6000	4.00	3.00	212	44	22	ca	AC	best	no
cons1158_4	cons1158_4_A_0	Not_tested		2	190	193	6.0041	5.630530	0.373535	GAGCAGGAAAGTGATAAGAAGAGA	CGGAGCTGCGATGTTTCTAT	17	24	209	20	58.369	60.374	41.667	50.000	2.00	6.00	0.00	2.00	6.4000	5.6000	4.00	3.00	106	27	9	gag	AGG
IO1EVRN02B7HAN	IO1EVRN02B7HAN_A_0	Not_tested		2	190	191	6.0288	3.082969	2.945801	TCTGCAAAACAAAACACAACTG	ACCATCTGCTCCCTCGCT	151	22	341	18	58.917	60.946	36.364	61.111	4.00	2.00	2.00	0.00	6.7000	9.9000	3.00	0.00	229	32	16	gt	AC
cons1000_2	cons1000_2_A_0	Not_tested		4	240	254	6.0338	0.318812	5.715019	GCATGTTCAGCGTCACAAAC	TGAACAAACACATCTTAACTTTGG	39	20	292	24	60.319	58.285	50.000	33.333	4.00	4.00	1.00	1.00	7.0000	8.8000	6.00	2.00	83	14	7	gt	AC
IO1EVRN02BU900	IO1EVRN02BU900_A_0	Not_tested		1	90	140	6.0389	3.268267	2.770612	CATGTGGATGATTCAGTTGTCAT	GGCATGTAGGAGACTGTTGTG	181	23	320	21	59.732	58.229	39.130	52.381	5.00	4.00	3.00	0.00	6.3000	7.0000	4.00	1.00	216	80	20	agat	AGAT
IO1EVRN02BYDC8	IO1EVRN02BYDC8_A_0	Not_tested		2	190	191	6.0612	3.731928	2.329280	ATGCACTGCGTGGATTGG	TATGCGAACTGCCAGGTGAG	90	18	280	20	61.732	62.329	55.556	55.000	6.00	5.00	0.00	1.00	8.4000	6.4000	4.00	1.00	210	14	7	ac	AC
IO1EVRN02CFDC6	IO1EVRN02CFDC6_A_0	Not_tested		1	90	91	6.0868	3.718624	2.368190	TGAGGTTATGATTGACCTGCT	CAAGCCATGGAAGTGTTATCTG	135	21	225	22	57.281	59.632	42.857	45.455	5.00	6.00	1.00	1.00	8.2000	6.6000	3.00	1.00	176	10	5	gt	AC	best
IO1EVRN02CFDC6	IO1EVRN02CFDC6_A_0	Not_tested		1	90	90	6.0941	4.306479	1.787634	ATGAGGTTATGATTGACCTGCT	AGCCATGGAAGTGTTATCTGC	134	22	223	21	57.694	59.212	40.909	47.619	5.00	6.00	3.00	2.00	8.2000	8.2000	3.00	1.00	176	10	5	gt	AC
cons615_9	cons615_9_A_0	Not_tested		1	90	112	6.0976	2.996678	3.100969	TGCAGTGAATTAGTGAGTGTGC	TCTGTCTGTGTCCAAGAAGATCA	154	22	265	23	59.003	59.899	45.455	43.478	4.00	6.00	2.00	2.00	8.2000	6.6000	3.00	2.00	182	22	11	tg	AC
IO1EVRN02BT8OE	IO1EVRN02BT8OE_A_0	Not_tested		1	90	91	6.1305	0.034113	6.096367	CAGCCTCTCATTCATCCCAT	AGCACCTTGTAAAAGTAAGCTTGT	141	20	231	24	60.034	57.904	50.000	37.500	3.00	6.00	2.00	3.00	9.6000	6.7000	3.00	0.00	166	34	17	ac	AC
cons1007_24	cons1007_24_A_0	Not_tested		1	140	140	6.1763	5.668774	0.507521	AAAGTAACATAACACCACACCACTG	CACTTAGGACCCAGCCAATG	240	25	379	20	59.331	60.508	40.000	55.000	3.00	3.00	3.00	3.00	6.7000	7.2000	4.00	3.00	322	14	7	ac	AC
IO1EVRN02B7HAN	IO1EVRN02B7HAN_A_0	Not_tested		2	190	192	6.2004	3.254567	2.945801	GTCTGCAAAACAAAACACAACTG	ACCATCTGCTCCCTCGCT	150	23	341	18	59.745	60.946	39.130	61.111	4.00	2.00	2.00	0.00	6.7000	9.9000	3.00	0.00	229	32	16	gt	AC
cons2341_2	cons2341_2_A_0	Not_tested		3	240	241	6.2077	3.992447	2.215215	AAATTAGTTTTCTCAGTGCTGGC	TGTAATGTACCCAAACCTGTCG	32	23	272	22	59.008	59.785	39.130	45.455	6.00	4.00	2.00	2.00	9.7000	8.4000	4.00	1.00	212	10	5	ca	AC
IO1EVRN02CFDC6	IO1EVRN02CFDC6_A_0	Not_tested		1	90	90	6.2296	3.718624	2.510985	TGAGGTTATGATTGACCTGCT	AAGCCATGGAAGTGTTATCTGC	135	21	224	22	57.281	60.511	42.857	45.455	5.00	6.00	1.00	2.00	8.2000	8.2000	3.00	1.00	176	10	5	gt	AC
IO1EVRN02CB7MP	IO1EVRN02CB7MP_A_0	Not_tested		2	190	192	6.2425	3.343332	2.899141	CACAGTGTGCTTAGACAACAGC	TTCTCCATCTCTTTAGGGGTGT	140	22	331	22	58.657	59.101	50.000	45.455	7.00	4.00	3.00	2.00	7.9000	7.6000	3.00	3.00	230	16	8	tg	AC
cons1751_2	cons1751_2_A_0	Not_tested		1	140	141	6.2436	2.086339	4.157257	TCACAAAGCTCTGGTAAGGACA	TTTGTTGTTTGTGTTCCTTCTG	155	22	295	22	59.914	57.843	45.455	36.364	6.00	1.00	0.00	1.00	7.9000	7.0000	6.00	2.00	221	51	17	aca	AAC
cons2211_4	cons2211_4_A_0	Not_tested		1	90	140	6.2829	6.048477	0.234379	CAGACTGATGGTAACTTGAGCTGAT	TGGAAATGTCGCTGAAACAA	208	25	347	20	61.048	60.234	44.000	40.000	6.00	4.00	2.00	1.00	6.6000	7.0000	4.00	1.00	262	52	13	taga	AGAT
cons476_5	cons476_5_A_0	Not_tested		1	90	134	6.2874	1.031770	5.255619	GCAACCCTTGCTGTCCAATA	CTGTACTGATGAACTCCATGACA	254	20	387	23	61.032	57.744	50.000	43.478	5.00	5.00	2.00	3.00	6.2000	6.7000	4.00	1.00	317	18	9	ac	AC
cons2293_3	cons2293_3_A_0	Not_tested		2	140	177	6.293	2.542697	3.750348	AACAGCATCACATCCTATCCAA	AAGTAAAGCAAAAATATTGCGGA	63	22	239	23	59.457	59.250	40.909	30.435	3.00	7.00	0.00	2.00	8.5000	11.4000	3.00	1.00	150	64	16	atag	AGAT
IO1EVRN02CHVU7	IO1EVRN02CHVU7_A_0	Not_tested		1	90	134	6.2953	5.651813	0.643513	GGAATATAGGAAGGAAGGTAGGAAA	CGGAGGGAGATGAAAGAAGA	105	25	238	20	59.348	59.356	40.000	50.000	4.00	2.00	0.00	0.00	8.5000	6.7000	2.00	0.00	130	16	8	ag	AG
IO1EVRN02CD2U5	IO1EVRN02CD2U5_A_0	screen	43106_90	1	90	111	6.3043	5.405367	0.898913	CAAGACTGTGGACTCCTACATATCA	ATGGGAGGACTGAACAGAGG	169	25	279	20	59.595	59.101	44.000	55.000	7.00	4.00	3.00	0.00	5.9000	7.9000	6.00	3.00	214	44	22	ac	AC	best	no
cons1158_4	cons1158_4_A_0	Not_tested		2	190	194	6.339	5.404543	0.934426	GAGCAGGAAAGTGATAAGAAGAGAA	ACGGAGCTGCGATGTTTCTA	17	25	210	20	59.595	60.934	40.000	50.000	2.00	6.00	0.00	2.00	6.7000	6.0000	4.00	3.00	106	27	9	gag	AGG
IO1EVRN02CAM3I_A_1	IO1EVRN02CAM3I_A_1	Not_tested		2	190	192	6.3534	0.009477	6.343950	AACCTCCCGTGTTCAGTCAC	GAAAATACAAAGTAGACAGGATGCAG	168	20	359	26	60.009	59.656	55.000	38.462	3.00	4.00	3.00	2.00	6.1000	8.5000	4.00	2.00	223	48	24	ac	AC
cons137_9	cons137_9_A_0	Not_tested		1	90	135	6.359	3.640108	2.718884	GGCTGAAGGTAGCTACTGTATGG	CCACCAGTGAAGTACTGCTGAT	203	23	337	22	59.360	59.281	52.174	50.000	8.00	6.00	2.00	2.00	7.4000	6.6000	4.00	1.00	226	22	11	ga	AG
IO1EVRN02CJ1IG	IO1EVRN02CJ1IG_A_0	Not_tested		2	140	156	6.4061	5.800299	0.605838	AAATACCCTTGAAAGTCAAATCAA	GAAAATCAGCGCAGGTATGG	163	24	318	20	58.200	60.606	29.167	50.000	5.00	4.00	1.00	0.00	6.9000	7.4000	5.00	1.00	226	18	6	caa	AAC
IO1EVRN02CHVU7	IO1EVRN02CHVU7_A_0	Not_tested		1	90	134	6.4329	5.789356	0.643513	GGAATATAGGAAGGAAGGTAGGAA	CGGAGGGAGATGAAAGAAGA	105	24	238	20	58.211	59.356	41.667	50.000	4.00	2.00	0.00	0.00	8.2000	6.7000	2.00	0.00	130	16	8	ag	AG
cons1158_4	cons1158_4_A_0	Not_tested		2	190	192	6.443	5.508605	0.934426	GCAGGAAAGTGATAAGAAGAGAAAA	ACGGAGCTGCGATGTTTCTA	19	25	210	20	59.491	60.934	36.000	50.000	2.00	6.00	0.00	2.00	7.3000	6.0000	5.00	3.00	106	27	9	gag	AGG
cons2293_3	cons2293_3_A_0	Not_tested		2	140	175	6.4538	2.542697	3.911069	AACAGCATCACATCCTATCCAA	GTAAAGCAAAAATATTGCGGA	63	22	237	21	59.457	57.089	40.909	33.333	3.00	7.00	0.00	2.00	8.5000	11.4000	3.00	1.00	150	64	16	atag	AGAT
cons2293_3	cons2293_3_A_0	Not_tested		2	140	176	6.495	2.542697	3.952353	AACAGCATCACATCCTATCCAA	AGTAAAGCAAAAATATTGCGGA	63	22	238	22	59.457	58.048	40.909	31.818	3.00	7.00	0.00	2.00	8.5000	11.4000	3.00	1.00	150	64	16	atag	AGAT
cons2341_2	cons2341_2_A_0	Not_tested		3	240	240	6.5018	4.286617	2.215215	AATTAGTTTTCTCAGTGCTGGC	TGTAATGTACCCAAACCTGTCG	33	22	272	22	57.713	59.785	40.909	45.455	4.00	4.00	2.00	2.00	9.7000	8.4000	4.00	1.00	212	10	5	ca	AC
cons1709_2	cons1709_2_A_0	Not_tested		1	90	92	6.5396	3.321988	3.217616	AACCAAACAGGTGCATAACTG	TGTTATTAGGACCCATGAGATGC	8	21	99	23	57.678	60.218	42.857	43.478	4.00	4.00	2.00	2.00	6.7000	8.1000	5.00	3.00	41	10	5	ag	AG
cons1709_2	cons1709_2_A_0	Not_tested		1	90	93	6.5396	3.321988	3.217616	CAACCAAACAGGTGCATAACT	TGTTATTAGGACCCATGAGATGC	7	21	99	23	57.678	60.218	42.857	43.478	4.00	4.00	1.00	2.00	5.7000	8.1000	5.00	2.00	41	10	5	ag	AG
cons137_9	cons137_9_A_0	Not_tested		1	90	135	6.543	2.139129	4.403832	TTGAGATTCAAAGTTGGCTGAA	TGCTGATATTACCTCGTTTGTTTG	188	22	322	24	59.861	60.404	36.364	37.500	6.00	4.00	0.00	0.00	7.0000	7.0000	4.00	1.00	226	22	11	ga	AG
cons615_9	cons615_9_A_0	Not_tested		1	90	115	6.5449	2.887432	3.657509	GCAGTGAATTAGTGAGTGTGCG	TTCATCTGTCTGTGTCCAAGAA	155	22	269	22	60.887	58.342	50.000	40.909	4.00	4.00	2.00	2.00	9.9000	7.0000	5.00	0.00	182	22	11	tg	AC
IO1EVRN02CHVU7	IO1EVRN02CHVU7_A_0	Not_tested		1	90	110	6.5752	5.651813	0.923358	GGAATATAGGAAGGAAGGTAGGAAA	GAAGGGAGCTGTAAGCTTGG	105	25	214	20	59.348	59.077	40.000	55.000	4.00	6.00	0.00	2.00	8.5000	8.5000	3.00	0.00	130	16	8	ag	AG
cons1642_6	cons1642_6_A_0	Not_tested		1	90	138	6.5887	1.062353	5.526340	CCAACATCTCCACCCACAG	AATTGCTGATTTCATAAGTGCTTT	104	19	241	24	59.938	58.474	57.895	29.167	2.00	4.00	1.00	2.00	6.7000	8.5000	3.00	2.00	143	22	11	ac	AC
IO1EVRN02CB7MP	IO1EVRN02CB7MP_A_0	Not_tested		2	190	195	6.5892	3.343332	3.245832	CACAGTGTGCTTAGACAACAGC	TTTTTCTCCATCTCTTTAGGGG	140	22	334	22	58.657	58.754	50.000	40.909	7.00	2.00	3.00	1.00	7.9000	10.9000	4.00	1.00	230	16	8	tg	AC
IO1EVRN02B3GDV	IO1EVRN02B3GDV_A_0	Not_tested		1	90	97	6.5933	6.549179	0.044122	GGATGAGAAAGAGTGTGTTTAAGTG	TGGAAACCCTATACCCCACA	49	25	145	20	58.451	60.044	40.000	50.000	4.00	4.00	0.00	0.00	6.7000	8.2000	4.00	2.00	77	10	5	tg	AC	best
cons1724_2	cons1724_2_A_0	screen	43106_91	1	90	96	2.4065	2.404566	0.001978	GGCAACCACTACTAAAGGGTCA	AGTTCTCAACCTGTGGGTGG	203	22	298	20	60.405	60.002	50.000	55.000	3.00	3.00	1.00	2.00	7.9000	9.4000	5.00	3.00	228	46	23	ac	AC	best	no
IO1EVRN02CJ1IG	IO1EVRN02CJ1IG_A_0	Not_tested		2	140	153	6.5983	5.992457	0.605838	TACCCTTGAAAGTCAAATCAACT	GAAAATCAGCGCAGGTATGG	166	23	318	20	57.008	60.606	34.783	50.000	5.00	4.00	3.00	0.00	6.7000	7.4000	4.00	0.00	226	18	6	caa	AAC
cons1007_24	cons1007_24_A_0	Not_tested		1	140	144	6.6002	6.150417	0.449829	GCAGTAAAGTAACATAACACCACACC	ACTTAGGACCCAGCCAATGA	235	26	378	20	60.150	59.550	42.308	50.000	5.00	3.00	0.00	1.00	7.6000	6.9000	4.00	0.00	322	14	7	ac	AC
cons2091_3	cons2091_3_A_0	Not_tested		4	290	290	6.6077	5.356597	1.251078	CAGGTATATGTTTGAATGTTCGGAT	GCTCCTGAGGATGTCATTCA	33	25	322	20	60.357	58.749	36.000	50.000	4.00	7.00	2.00	3.00	9.8000	6.9000	6.00	3.00	221	36	9	tgga	ACCT
IO1EVRN02CD2U5	IO1EVRN02CD2U5_A_0	Not_tested		1	90	106	6.6205	5.721588	0.898913	CTGTGGACTCCTACATATCAGACA	ATGGGAGGACTGAACAGAGG	174	24	279	20	58.278	59.101	45.833	55.000	7.00	4.00	3.00	0.00	6.4000	7.9000	6.00	2.00	214	44	22	ac	AC
IO1EVRN02CD2U5	IO1EVRN02CD2U5_A_0	Not_tested		1	90	109	6.6224	5.405367	1.217074	CAAGACTGTGGACTCCTACATATCA	GGGAGGACTGAACAGAGGC	169	25	277	19	59.595	59.783	44.000	63.158	7.00	4.00	3.00	2.00	5.9000	9.4000	6.00	1.00	214	44	22	ac	AC
IO1EVRN02CB7MP	IO1EVRN02CB7MP_A_0	Not_tested		2	190	191	6.6243	3.343332	3.280920	CACAGTGTGCTTAGACAACAGC	TCTCCATCTCTTTAGGGGTGT	140	22	330	21	58.657	57.719	50.000	47.619	7.00	4.00	3.00	2.00	7.9000	7.6000	3.00	3.00	230	16	8	tg	AC
cons1642_6	cons1642_6_A_0	Not_tested		1	90	137	6.631	1.104672	5.526340	CAACATCTCCACCCACAGC	AATTGCTGATTTCATAAGTGCTTT	105	19	241	24	60.105	58.474	57.895	29.167	2.00	4.00	2.00	2.00	7.9000	8.5000	4.00	3.00	143	22	11	ac	AC
cons1007_24	cons1007_24_A_0	Not_tested		1	140	145	6.6579	6.150417	0.507521	GCAGTAAAGTAACATAACACCACACC	CACTTAGGACCCAGCCAATG	235	26	379	20	60.150	60.508	42.308	55.000	5.00	3.00	0.00	3.00	7.6000	7.2000	4.00	1.00	322	14	7	ac	AC
IO1EVRN02CJ1IG	IO1EVRN02CJ1IG_A_0	Not_tested		2	140	156	6.6621	6.056245	0.605838	AAATACCCTTGAAAGTCAAATCAAC	GAAAATCAGCGCAGGTATGG	163	25	318	20	58.944	60.606	32.000	50.000	5.00	4.00	1.00	0.00	6.7000	7.4000	5.00	1.00	226	18	6	caa	AAC
cons1798_11	cons1798_11_A_0	Not_tested		1	140	140	6.6757	2.620276	4.055411	GGGTCCAGCCTGACCTTC	GACTTATCAGCGCTGTTCATCTAA	123	18	262	24	60.620	59.945	66.667	41.667	7.00	8.00	2.00	3.00	8.2000	6.0000	6.00	1.00	168	12	6	ga	AG
cons1642_6	cons1642_6_A_0	Not_tested		1	90	140	6.7021	1.104672	5.597476	CAACATCTCCACCCACAGC	TGTAATTGCTGATTTCATAAGTGC	105	19	244	24	60.105	58.403	57.895	33.333	2.00	4.00	2.00	2.00	7.9000	7.9000	4.00	2.00	143	22	11	ac	AC
IO1EVRN02B3GDV	IO1EVRN02B3GDV_A_0	Not_tested		1	90	98	6.7096	6.665469	0.044122	AGGATGAGAAAGAGTGTGTTTAAGTG	TGGAAACCCTATACCCCACA	48	26	145	20	59.335	60.044	38.462	50.000	4.00	4.00	0.00	0.00	6.7000	8.2000	4.00	2.00	77	10	5	tg	AC
cons1800_2	cons1800_2_A_0	Not_tested		1	140	140	6.7282	2.125411	4.602760	TAGCGGAGCATTAAGTGATGAA	AGCATCACAAAACGTAAAATGA	337	22	476	22	59.875	57.397	40.909	31.818	4.00	4.00	1.00	2.00	6.9000	6.9000	6.00	0.00	431	10	5	ct	AG
cons1828_4	cons1828_4_A_0	Not_tested		2	190	190	6.7607	3.631747	3.128985	CACTAATGTTTGCAGTGTGAACG	ATGATGTCATCCTCACAAGGAC	146	23	335	22	60.632	58.871	43.478	45.455	5.00	7.00	3.00	3.00	8.4000	7.6000	5.00	1.00	268	26	13	ac	AC
cons1751_2	cons1751_2_A_0	Not_tested		1	140	141	6.7712	2.977278	3.793931	CACAAAGCTCTGGTAAGGACA	TTTTGTTGTTTGTGTTCCTTCTG	156	21	296	23	58.023	59.206	47.619	34.783	6.00	1.00	0.00	1.00	7.9000	7.0000	6.00	2.00	221	51	17	aca	AAC
IO1EVRN02BU6ZT	IO1EVRN02BU6ZT_A_0	screen	43106_92	1	140	149	1.2039	0.028296	1.175639	CTTCATATGCAGACAGCCGA	ACGTCCACAGCACCAGAAAC	63	20	211	20	59.972	61.176	50.000	55.000	8.00	4.00	1.00	0.00	11.4000	6.7000	3.00	0.00	127	46	23	ac	AC	best	yes	non specified	inconsistent pattern
IO1EVRN02B3GDV	IO1EVRN02B3GDV_A_0	Not_tested		1	90	97	6.8287	6.784596	0.044122	GGATGAGAAAGAGTGTGTTTAAGTGT	TGGAAACCCTATACCCCACA	49	26	145	20	59.215	60.044	38.462	50.000	4.00	4.00	0.00	0.00	6.1000	8.2000	4.00	3.00	77	10	5	tg	AC
cons1791_2	cons1791_2_A_0	Not_tested		1	90	94	6.8295	5.081750	1.747794	GCAGAATCAATTTCTATGAATGC	TCTTGTCAGCTTCAAGCCTTT	187	23	280	21	57.918	59.252	34.783	42.857	4.00	7.00	2.00	3.00	8.4000	8.5000	4.00	3.00	224	26	13	ca	AC	best
IO1EVRN02CHVU7	IO1EVRN02CHVU7_A_0	Not_tested		1	140	148	6.8669	5.651813	1.215039	GGAATATAGGAAGGAAGGTAGGAAA	CGAAGGAAGATAAACGGAGG	105	25	252	20	59.348	58.785	40.000	50.000	4.00	2.00	0.00	0.00	8.5000	9.4000	3.00	0.00	130	16	8	ag	AG
cons1344_4	cons1344_4_A_0	Not_tested		1	90	126	6.8813	6.557043	0.324275	ACATGAAGAATAGAATAGCAGCTTTG	TCTGTGAATGGAGACGTTGG	54	26	179	20	59.443	59.676	34.615	50.000	5.00	4.00	3.00	0.00	7.3000	8.2000	3.00	0.00	88	22	11	tg	AC
cons1791_2	cons1791_2_A_0	Not_tested		1	90	95	6.902	5.154221	1.747794	AGCAGAATCAATTTCTATGAATGC	TCTTGTCAGCTTCAAGCCTTT	186	24	280	21	58.846	59.252	33.333	42.857	4.00	7.00	2.00	3.00	8.4000	8.5000	4.00	3.00	224	26	13	ca	AC
cons785_4	cons785_4_A_0	Not_tested		1	90	90	6.9215	1.790576	5.130893	CATGAGTCAGAAAGCAAAGCA	CGAAGACTTTAAAGATTCCTCTTCC	137	21	226	25	59.209	60.131	42.857	40.000	5.00	8.00	0.00	1.00	8.5000	8.2000	4.00	2.00	174	15	5	gag	AGG	best
cons785_4	cons785_4_A_0	Not_tested		1	90	91	6.9215	1.790576	5.130893	CATGAGTCAGAAAGCAAAGCA	CCGAAGACTTTAAAGATTCCTCTTC	137	21	227	25	59.209	60.131	42.857	40.000	5.00	8.00	0.00	2.00	8.5000	6.7000	4.00	2.00	174	15	5	gag	AGG
cons785_4	cons785_4_A_0	Not_tested		1	90	95	6.9548	1.823906	5.130893	CGAGTCATGAGTCAGAAAGCA	CGAAGACTTTAAAGATTCCTCTTCC	132	21	226	25	59.176	60.131	47.619	40.000	8.00	8.00	0.00	1.00	8.5000	8.2000	4.00	2.00	174	15	5	gag	AGG
IO1EVRN02BXR12	IO1EVRN02BXR12_A_0	Not_tested		1	90	120	7.0028	0.295503	6.707317	CATACAGATGTGCGTCAGGC	TGTTTCTTCGTAAGTACGTCTCTTC	7	20	126	25	60.296	58.293	55.000	40.000	4.00	6.00	3.00	2.00	9.7000	6.7000	4.00	0.00	43	58	29	tg	AC
IO1EVRN02CHVU7	IO1EVRN02CHVU7_A_0	Not_tested		1	140	148	7.0044	5.789356	1.215039	GGAATATAGGAAGGAAGGTAGGAA	CGAAGGAAGATAAACGGAGG	105	24	252	20	58.211	58.785	41.667	50.000	4.00	2.00	0.00	0.00	8.2000	9.4000	3.00	0.00	130	16	8	ag	AG
cons1344_4	cons1344_4_A_0	Not_tested		1	90	103	7.0124	6.270724	0.741655	CATGAAGAATAGAATAGCAGCTTTG	AGCTTTGGATGCTGGCATTA	55	25	157	20	58.729	60.742	36.000	45.000	5.00	6.00	3.00	2.00	7.3000	6.2000	5.00	2.00	88	22	11	tg	AC
cons2341_2	cons2341_2_A_0	Not_tested		3	240	242	7.0409	3.992447	3.048411	AAATTAGTTTTCTCAGTGCTGGC	ATGTAATGTACCCAAACCTGTCG	32	23	273	23	59.008	60.048	39.130	43.478	6.00	4.00	2.00	2.00	9.7000	8.4000	4.00	1.00	212	10	5	ca	AC
IO1EVRN02BTIXU	IO1EVRN02BTIXU_A_0	Not_tested		4	290	290	7.0527	6.946344	0.106310	AGGGTAATTTCCACTTACTGTTTCTT	ATTCCATTGGCAGAAGGATG	84	26	373	20	59.054	59.894	34.615	45.000	6.00	5.00	0.00	2.00	7.0000	8.1000	4.00	1.00	151	42	14	ttc	AAG
IO1EVRN02BXR12	IO1EVRN02BXR12_A_0	Not_tested		1	90	119	7.0549	0.529649	6.525236	TACAGATGTGCGTCAGGCTT	TTGTTTCTTCGTAAGTACGTCTCTTC	9	20	127	26	59.470	59.475	50.000	38.462	4.00	6.00	2.00	2.00	9.7000	6.7000	4.00	0.00	43	58	29	tg	AC
cons1800_2	cons1800_2_A_0	Not_tested		1	140	140	7.0571	2.454386	4.602760	TAGCGGAGCATTAAGTGATGA	AGCATCACAAAACGTAAAATGA	337	21	476	22	58.546	57.397	42.857	31.818	4.00	4.00	2.00	2.00	6.6000	6.9000	6.00	1.00	431	10	5	ct	AG
IO1EVRN02BTIXU	IO1EVRN02BTIXU_A_0	Not_tested		4	290	296	7.0669	6.960619	0.106310	TGTTTTAGGGTAATTTCCACTTACTG	ATTCCATTGGCAGAAGGATG	78	26	373	20	59.039	59.894	34.615	45.000	6.00	5.00	3.00	2.00	5.7000	8.1000	4.00	3.00	151	42	14	ttc	AAG
IO1EVRN02CHVU7	IO1EVRN02CHVU7_A_0	Not_tested		1	140	141	7.0764	6.015981	1.060408	GGTAGGAATATAGGAAGGAAGGTAGG	AAACGGAGGGAGATGAAAGAA	101	26	241	21	60.016	60.060	46.154	42.857	4.00	2.00	0.00	0.00	6.9000	7.0000	2.00	0.00	130	16	8	ag	AG
IO1EVRN02CAM3I_A_1	IO1EVRN02CAM3I_A_1	screen	43106_93	2	140	174	1.6622	0.009477	1.652683	AACCTCCCGTGTTCAGTCAC	GGATGCAGTCGAGTGTCTTTT	168	20	341	21	60.009	59.347	55.000	47.619	3.00	6.00	3.00	0.00	6.1000	7.3000	4.00	1.00	223	48	24	ac	AC	best	yes	non specified	inconsistent pattern
cons1828_4	cons1828_4_A_0	Not_tested		3	190	216	7.0794	5.324915	1.754480	AAAGGATCTGAGCAATAAATCTGAA	TGTCATCCTCACAAGGACAGA	116	25	331	21	59.675	59.246	32.000	47.619	4.00	5.00	1.00	2.00	7.0000	6.4000	5.00	2.00	268	26	13	ac	AC
cons1828_4	cons1828_4_A_0	Not_tested		3	190	217	7.0794	5.324915	1.754480	AAAAGGATCTGAGCAATAAATCTGA	TGTCATCCTCACAAGGACAGA	115	25	331	21	59.675	59.246	32.000	47.619	4.00	5.00	3.00	2.00	6.7000	6.4000	5.00	3.00	268	26	13	ac	AC
cons1791_2	cons1791_2_A_0	Not_tested		1	90	97	7.0908	5.342972	1.747794	TCAGCAGAATCAATTTCTATGAATG	TCTTGTCAGCTTCAAGCCTTT	184	25	280	21	59.657	59.252	32.000	42.857	4.00	7.00	2.00	3.00	6.9000	8.5000	4.00	2.00	224	26	13	ca	AC
cons2350_4	cons2350_4_A_0	Not_tested		1	90	113	7.0989	7.018216	0.080729	GCTCTCAGTTTAATAATTCTTGGTTTG	CAAGGACCCCTGTTTGAGAA	0	27	112	20	59.982	60.081	33.333	50.000	6.00	4.00	2.00	1.00	7.0000	6.7000	5.00	1.00	33	24	8	gtt	AAC	best
IO1EVRN02BTIXU	IO1EVRN02BTIXU_A_0	Not_tested		4	290	290	7.0995	6.993158	0.106310	AGGGTAATTTCCACTTACTGTTTC	ATTCCATTGGCAGAAGGATG	84	24	373	20	57.007	59.894	37.500	45.000	6.00	5.00	0.00	2.00	6.7000	8.1000	4.00	1.00	151	42	14	ttc	AAG
IO1EVRN02BU6ZT	IO1EVRN02BU6ZT_A_0	Not_tested		2	190	198	7.1537	5.978044	1.175639	GATCAATGCAACATGTTTTAAACTC	ACGTCCACAGCACCAGAAAC	14	25	211	20	59.022	61.176	32.000	55.000	8.00	4.00	3.00	0.00	6.4000	6.7000	4.00	0.00	127	46	23	ac	AC
cons1778_2	cons1778_2_A_0	Not_tested		1	90	133	7.1663	2.366796	4.799512	TTCTAAGGAGTGTTGGGTCACA	CAACATGCAACTACACAAAACAC	268	22	400	23	59.633	58.200	45.455	39.130	3.00	4.00	3.00	0.00	6.7000	6.4000	5.00	2.00	293	48	12	tatc	AGAT
cons1778_2	cons1778_2_A_0	Not_tested		1	90	134	7.1663	2.366796	4.799512	TTCTAAGGAGTGTTGGGTCACA	ACAACATGCAACTACACAAAACA	268	22	401	23	59.633	58.200	45.455	34.783	3.00	4.00	3.00	0.00	6.7000	7.0000	5.00	1.00	293	48	12	tatc	AGAT
IO1EVRN02BU6ZT	IO1EVRN02BU6ZT_A_0	Not_tested		2	190	197	7.28	5.978044	1.301951	GATCAATGCAACATGTTTTAAACTC	CGTCCACAGCACCAGAAAC	14	25	210	19	59.022	60.302	32.000	57.895	8.00	2.00	3.00	0.00	6.4000	6.7000	4.00	0.00	127	46	23	ac	AC
IO1EVRN02BU6ZT	IO1EVRN02BU6ZT_A_0	Not_tested		2	190	198	7.28	5.978044	1.301951	GATCAATGCAACATGTTTTAAACTC	ACGTCCACAGCACCAGAAA	14	25	211	19	59.022	60.302	32.000	52.632	8.00	4.00	3.00	0.00	6.4000	7.0000	3.00	0.00	127	46	23	ac	AC
cons1000_2	cons1000_2_A_0	Not_tested		2	140	190	7.3586	4.556955	2.801629	GCGTCACAAACTTCACTAATTTGA	GAGGTCAGGCTGATCAATAACA	48	24	237	22	60.557	59.198	37.500	45.455	5.00	7.00	3.00	1.00	7.3000	6.0000	4.00	2.00	83	14	7	gt	AC
IO1EVRN02B5E83	IO1EVRN02B5E83_A_0	Not_tested		2	140	154	7.3722	4.089586	3.282611	GGAGCTGCATCCCGAGAG	TTTGTTGTAGGGTGGTGAGAG	31	18	184	21	62.090	57.717	66.667	47.619	5.00	2.00	2.00	0.00	6.4000	6.4000	3.00	0.00	53	40	20	gt	AC
cons385_19	cons385_19_A_0	screen	43106_94	2	140	156	1.6544	1.440868	0.213506	ACAAATACGCAAAACCATGC	TACATGGGCGGGAGTTGTAT	81	20	236	20	58.559	60.214	40.000	50.000	4.00	4.00	2.00	2.00	8.4000	5.6000	5.00	2.00	109	54	27	ca	AC	best	no
IO1EVRN02BXOTV	IO1EVRN02BXOTV_A_0	Not_tested		2	190	197	7.3933	7.291215	0.102129	CCAGAGATAAATGAATTGAATTAAAGG	AGCAGCCTTTGCTTTCTCTG	15	27	211	20	59.709	59.898	29.630	50.000	8.00	4.00	2.00	1.00	8.5000	6.7000	6.00	2.00	51	18	9	ac	AC
IO1EVRN02BXOTV	IO1EVRN02BXOTV_A_0	Not_tested		2	140	173	7.3942	7.291215	0.102951	CCAGAGATAAATGAATTGAATTAAAGG	AGTGCAGTGTGACGATGGAG	15	27	187	20	59.709	59.897	29.630	55.000	8.00	4.00	2.00	1.00	8.5000	8.2000	3.00	0.00	51	18	9	ac	AC
IO1EVRN02BXOTV	IO1EVRN02BXOTV_A_0	Not_tested		2	140	175	7.3942	7.291215	0.102951	CCAGAGATAAATGAATTGAATTAAAGG	AGAGTGCAGTGTGACGATGG	15	27	189	20	59.709	59.897	29.630	55.000	8.00	4.00	2.00	2.00	8.5000	8.1000	3.00	0.00	51	18	9	ac	AC
IO1EVRN02CJUSM	IO1EVRN02CJUSM_A_0	Not_tested		4	290	291	7.4739	7.024102	0.449829	AACGAGAATGTCTTATAATTGTGTCC	TCCTTACACCTGGCCAATCT	0	26	290	20	58.976	59.550	34.615	50.000	6.00	6.00	0.00	2.00	7.9000	6.6000	4.00	2.00	167	26	13	ca	AC
IO1EVRN02CJUSM	IO1EVRN02CJUSM_A_0	Not_tested		4	290	292	7.4739	7.024102	0.449829	AACGAGAATGTCTTATAATTGTGTCC	CTCCTTACACCTGGCCAATC	0	26	291	20	58.976	59.550	34.615	55.000	6.00	6.00	0.00	0.00	7.9000	6.9000	4.00	2.00	167	26	13	ca	AC
cons1781_5	cons1781_5_A_0	Not_tested		2	190	190	7.4836	4.841001	2.642559	CAGTAAATTAATATTCGCGTGAGG	CGCTCTATACGTAGTCTCTGCG	118	24	307	22	59.159	59.357	37.500	54.545	6.00	6.00	1.00	3.00	8.2000	10.2000	3.00	2.00	263	14	7	ag	AG
cons1000_2	cons1000_2_A_0	Not_tested		2	140	190	7.5159	4.236101	3.279754	CAGCGTCACAAACTTCACTAATTT	GGTCAGGCTGATCAATAACAAG	46	24	235	22	59.764	58.720	37.500	45.455	4.00	7.00	3.00	1.00	7.2000	6.7000	5.00	1.00	83	14	7	gt	AC
IO1EVRN02BXOTV	IO1EVRN02BXOTV_A_0	Not_tested		2	190	196	7.5279	7.291215	0.236656	CCAGAGATAAATGAATTGAATTAAAGG	GCAGCCTTTGCTTTCTCTGT	15	27	210	20	59.709	59.763	29.630	50.000	8.00	3.00	2.00	0.00	8.5000	6.4000	6.00	2.00	51	18	9	ac	AC
IO1EVRN02CJUSM	IO1EVRN02CJUSM_A_0	Not_tested		4	290	290	7.5316	7.024102	0.507521	AACGAGAATGTCTTATAATTGTGTCC	CCTTACACCTGGCCAATCTG	0	26	289	20	58.976	60.508	34.615	55.000	6.00	6.00	0.00	2.00	7.9000	6.6000	4.00	1.00	167	26	13	ca	AC
cons1974_10	cons1974_10_A_0	Not_tested		1	140	148	7.5349	2.298018	5.236888	CACACTCAAGAGGATCTGACCA	TGTTTGCAATGAAATAGTTTTGAA	292	22	439	24	60.298	58.763	50.000	25.000	4.00	6.00	2.00	3.00	7.9000	7.3000	4.00	0.00	393	18	9	gt	AC
cons1000_2	cons1000_2_A_0	Not_tested		2	140	190	7.553	4.236101	3.316851	CAGCGTCACAAACTTCACTAATTT	GGTCAGGCTGATCAATAACAA	46	24	235	21	59.764	57.683	37.500	42.857	4.00	7.00	3.00	0.00	7.2000	7.0000	5.00	2.00	83	14	7	gt	AC
IO1EVRN02BXOTV	IO1EVRN02BXOTV_A_0	Not_tested		2	140	156	7.5979	7.291215	0.306669	CCAGAGATAAATGAATTGAATTAAAGG	GAGGCAGTGAGACGGTGTTT	15	27	170	20	59.709	60.307	29.630	55.000	8.00	3.00	2.00	1.00	8.5000	7.0000	3.00	1.00	51	18	9	ac	AC
cons2350_4	cons2350_4_A_0	Not_tested		1	90	114	7.6427	7.018216	0.624489	GCTCTCAGTTTAATAATTCTTGGTTTG	TCAAGGACCCCTGTTTGAGA	0	27	113	20	59.982	60.624	33.333	50.000	6.00	4.00	2.00	1.00	7.0000	6.7000	5.00	0.00	33	24	8	gtt	AAC
cons1970_3	cons1970_3_A_0	Not_tested		1	140	140	7.6973	6.674619	1.022702	GGAGAATAAACATGTTGAGATGAA	CAGGTCCTGATGATGTCACCT	35	24	174	21	57.325	59.977	33.333	52.381	8.00	7.00	2.00	3.00	6.9000	7.9000	4.00	3.00	82	10	5	gt	AC
cons270_3	cons270_3_A_0	Not_tested		4	290	290	7.7198	4.485557	3.234196	CTCCTTCCTGCCTTGCCA	ATTCATACAGCTCTCATCCAAGC	0	18	289	23	62.486	59.766	61.111	43.478	3.00	4.00	3.00	2.00	10.0000	8.5000	4.00	1.00	123	26	13	tg	AC
IO1EVRN02BXOTV	IO1EVRN02BXOTV_A_0	Not_tested		1	90	130	7.7317	7.291215	0.440491	CCAGAGATAAATGAATTGAATTAAAGG	AGTGGTCACGACCAGAGGAT	15	27	144	20	59.709	59.560	29.630	55.000	8.00	8.00	2.00	2.00	8.5000	7.8000	3.00	0.00	51	18	9	ac	AC
cons1970_3	cons1970_3_A_0	Not_tested		1	140	141	7.7402	6.717500	1.022702	AGGAGAATAAACATGTTGAGATGAA	CAGGTCCTGATGATGTCACCT	34	25	174	21	58.282	59.977	32.000	52.381	8.00	7.00	2.00	3.00	6.9000	7.9000	5.00	3.00	82	10	5	gt	AC
cons1686_4	cons1686_4_A_0	Not_tested		4	290	290	7.7545	2.757660	4.996812	AGAATGTGCAGAAAGTGAATGG	ATGTACCTAAACAACAATGGACG	5	22	294	23	59.242	58.003	40.909	39.130	4.00	4.00	0.00	2.00	8.4000	9.6000	3.00	1.00	209	36	18	tg	AC
cons1798_11	cons1798_11_A_0	Not_tested		2	140	152	7.7699	1.645799	6.124123	GGTCCAGCCTGACCTTCAGT	AACATTTACAGTTGACTTATCAGCG	124	20	275	25	61.646	58.876	60.000	36.000	7.00	4.00	3.00	2.00	6.4000	10.2000	4.00	0.00	168	12	6	ga	AG
cons1781_5	cons1781_5_A_0	Not_tested		2	190	190	7.7905	5.147918	2.642559	CAGTAAATTAATATTCGCGTGAGGT	CGCTCTATACGTAGTCTCTGCG	118	25	307	22	59.852	59.357	36.000	54.545	6.00	6.00	0.00	3.00	7.6000	10.2000	3.00	1.00	263	14	7	ag	AG
cons1781_5	cons1781_5_A_0	Not_tested		2	190	191	7.7905	5.147918	2.642559	ACAGTAAATTAATATTCGCGTGAGG	CGCTCTATACGTAGTCTCTGCG	117	25	307	22	59.852	59.357	36.000	54.545	6.00	6.00	1.00	3.00	8.2000	10.2000	3.00	2.00	263	14	7	ag	AG
cons1865_2_A_1	cons1865_2_A_1	Not_tested		1	140	140	7.8192	3.242983	4.576239	TGACGGGTCTCTATATTGTTTGG	TTTATCATCATATTTGCCTTTTGC	251	23	390	24	60.243	59.424	43.478	29.167	4.00	6.00	0.00	2.00	8.8000	8.8000	4.00	1.00	342	10	5	tc	AG
IO1EVRN02BXOTV	IO1EVRN02BXOTV_A_0	Not_tested		1	90	140	7.8245	7.291215	0.533247	CCAGAGATAAATGAATTGAATTAAAGG	GTTTCTGCTCAGTGGTCACG	15	27	154	20	59.709	59.467	29.630	55.000	8.00	4.00	2.00	2.00	8.5000	8.4000	4.00	0.00	51	18	9	ac	AC
cons1974_10	cons1974_10_A_0	Not_tested		1	140	148	7.8251	2.298018	5.527079	CACACTCAAGAGGATCTGACCA	TGTTTGCAATGAAATAGTTTTGA	292	22	439	23	60.298	57.473	50.000	26.087	4.00	6.00	2.00	3.00	7.9000	7.3000	4.00	1.00	393	18	9	gt	AC
cons1974_10	cons1974_10_A_0	Not_tested		2	140	150	7.8297	2.298018	5.531637	CACACTCAAGAGGATCTGACCA	GATGTTTGCAATGAAATAGTTTTGA	292	22	441	25	60.298	59.468	50.000	28.000	4.00	6.00	2.00	3.00	7.9000	7.3000	4.00	1.00	393	18	9	gt	AC
cons44_7	cons44_7_A_0	Not_tested		2	140	150	7.8677	0.066323	7.801350	TAGCCAGGTGGAGGAATTTG	GCATCAGATGAAGTAGAGATATGTGTT	85	20	234	27	60.066	59.199	50.000	37.037	4.00	7.00	1.00	2.00	7.2000	6.4000	3.00	0.00	112	12	6	gt	AC
cons1686_4	cons1686_4_A_0	Not_tested		4	290	290	7.8974	3.527826	4.369601	AAGAATGTGCAGAAAGTGAATGG	TGTACCTAAACAACAATGGACG	4	23	293	22	60.528	57.630	39.130	40.909	4.00	4.00	0.00	2.00	8.4000	9.6000	3.00	1.00	209	36	18	tg	AC
cons44_7	cons44_7_A_0	Not_tested		2	140	150	7.9271	0.066323	7.860746	TAGCCAGGTGGAGGAATTTG	GCATCAGATGAAGTAGAGATATGTG	85	20	234	25	60.066	57.139	50.000	40.000	4.00	7.00	1.00	2.00	7.2000	6.6000	3.00	0.00	112	12	6	gt	AC
IO1EVRN02BXR12	IO1EVRN02BXR12_A_0	screen	43106_95	1	90	121	6.8207	0.295503	6.525236	CATACAGATGTGCGTCAGGC	TTGTTTCTTCGTAAGTACGTCTCTTC	7	20	127	26	60.296	59.475	55.000	38.462	4.00	6.00	3.00	2.00	9.7000	6.7000	4.00	0.00	43	58	29	tg	AC	best	no
cons27_6	cons27_6_A_0	Not_tested		1	90	115	7.9995	0.119809	7.879711	GTGAGACCCAGCATTCCACT	CGATCTGTATGTATGTGTGTATGTG	175	20	289	25	60.120	57.120	55.000	40.000	3.00	4.00	1.00	0.00	7.9000	6.6000	4.00	3.00	212	44	22	ca	AC
cons2518_2	cons2518_2_A_0	Not_tested		5	290	317	8.0123	3.551816	4.460533	TGCTGGGTTTAAATACTTATGGC	TGAAAGTCATACCTTCCAGAATTG	19	23	335	24	59.448	59.539	39.130	37.500	6.00	6.00	2.00	2.00	9.6000	7.2000	4.00	2.00	168	28	14	tg	AC
cons1798_11	cons1798_11_A_0	Not_tested		2	140	151	8.0229	1.645799	6.377139	GGTCCAGCCTGACCTTCAGT	ACATTTACAGTTGACTTATCAGCG	124	20	274	24	61.646	57.623	60.000	37.500	7.00	4.00	3.00	2.00	6.4000	10.2000	4.00	0.00	168	12	6	ga	AG
cons1686_4	cons1686_4_A_0	Not_tested		4	290	290	8.0506	3.053769	4.996812	AGAATGTGCAGAAAGTGAATGGT	ATGTACCTAAACAACAATGGACG	5	23	294	23	60.054	58.003	39.130	39.130	4.00	4.00	0.00	2.00	7.8000	9.6000	3.00	2.00	209	36	18	tg	AC
cons2350_4	cons2350_4_A_0	Not_tested		1	90	118	8.0724	7.018216	1.054163	GCTCTCAGTTTAATAATTCTTGGTTTG	CACCTCAAGGACCCCTGTT	0	27	117	19	59.982	59.946	33.333	57.895	6.00	4.00	2.00	0.00	7.0000	6.7000	4.00	0.00	33	24	8	gtt	AAC
cons243_4	cons243_4_A_0	Not_tested		1	140	148	8.0737	4.793985	3.279754	CAATTAGCTGTTAAATGCCTCA	GCAATGAATAGTGAGGTCTTGG	24	22	171	22	57.206	58.720	36.364	45.455	7.00	3.00	2.00	0.00	8.2000	8.5000	5.00	3.00	59	10	5	ta	AT	best
cons27_6	cons27_6_A_0	Not_tested		1	90	109	8.0933	0.072951	8.020394	CCCAGCATTCCACTCTCATT	CGATCTGTATGTATGTGTGTATGTGT	181	20	289	26	60.073	57.980	50.000	38.462	2.00	4.00	1.00	0.00	6.9000	6.4000	4.00	2.00	212	44	22	ca	AC
cons2060_4	cons2060_4_A_0	Not_tested		1	90	140	8.1487	4.490437	3.658270	TGAAAGATAGACAGACATGCGT	GGACAGTACACAAAGAACAGCAA	18	22	157	23	57.510	59.342	40.909	43.478	4.00	4.00	2.00	0.00	9.9000	8.5000	3.00	2.00	47	28	14	ac	AC
cons2060_4	cons2060_4_A_0	Not_tested		3	240	240	8.2161	3.974357	4.241761	AAAATGAAATGGGTTCTCTGAAA	TTCAATTCTATGGTTTTATTGGCA	0	23	239	24	59.026	59.758	30.435	29.167	3.00	4.00	3.00	3.00	7.3000	10.0000	5.00	1.00	47	28	14	ac	AC
cons305_6	cons305_6_A_0	Not_tested		5	290	313	8.2281	8.160618	0.067436	CAGAGCAATAAATAGTTTACTCATGC	TCATACAGTTTCCCCAAGGC	60	26	372	20	57.839	59.933	34.615	50.000	6.00	3.00	3.00	2.00	8.4000	9.7000	3.00	2.00	189	68	17	tatc	AGAT
cons243_4	cons243_4_A_0	Not_tested		1	140	149	8.2357	4.955905	3.279754	ACAATTAGCTGTTAAATGCCTCA	GCAATGAATAGTGAGGTCTTGG	23	23	171	22	58.044	58.720	34.783	45.455	7.00	3.00	2.00	0.00	8.2000	8.5000	5.00	3.00	59	10	5	ta	AT
cons305_6	cons305_6_A_0	Not_tested		4	290	290	8.2431	8.175618	0.067436	TGCTTTAGTCACTATGAGTGGATATTT	TCATACAGTTTCCCCAAGGC	83	27	372	20	58.824	59.933	33.333	50.000	7.00	3.00	2.00	2.00	6.2000	9.7000	5.00	0.00	189	68	17	tatc	AGAT
cons1800_2	cons1800_2_A_0	Not_tested		1	140	140	8.2652	2.125411	6.139829	TAGCGGAGCATTAAGTGATGAA	AGCATCACAAAACGTAAAATGATA	337	22	476	24	59.875	57.860	40.909	29.167	4.00	4.00	1.00	2.00	6.9000	5.9000	6.00	0.00	431	10	5	ct	AG
IO1EVRN02CCK6K	IO1EVRN02CCK6K_A_0	Not_tested		1	140	140	8.3259	2.312496	6.013444	TGATAGTGAAGTGGCAGACAGG	TTTAAAGTAGTTGAATGGTTACTGCG	229	22	368	26	60.312	60.013	50.000	34.615	3.00	6.00	0.00	2.00	7.9000	10.2000	4.00	0.00	259	18	9	ga	AG
cons2060_4	cons2060_4_A_0	Not_tested		3	240	240	8.3544	4.112603	4.241761	AAAATGAAATGGGTTCTCTGAAAG	TTCAATTCTATGGTTTTATTGGCA	0	24	239	24	59.887	59.758	33.333	29.167	3.00	4.00	3.00	3.00	7.0000	10.0000	5.00	0.00	47	28	14	ac	AC
cons27_6	cons27_6_A_0	Not_tested		2	190	193	8.3834	0.362989	8.020394	ACCTCCCACAGACCAATGAA	CGATCTGTATGTATGTGTGTATGTGT	97	20	289	26	60.363	57.980	50.000	38.462	3.00	4.00	0.00	0.00	6.9000	6.4000	5.00	3.00	212	44	22	ca	AC
cons591_11	cons591_11_A_0	Not_tested		1	90	93	8.3884	0.095831	8.292597	TGTATGCACAAATAGGCGGA	GCTCTTGGTTGAGTGATTATTTATATG	392	20	484	27	60.096	58.707	45.000	33.333	4.00	4.00	0.00	2.00	11.4000	5.8000	5.00	0.00	426	20	5	gtat	ACAT	best
cons305_6	cons305_6_A_0	Not_tested		4	290	290	8.4202	8.352727	0.067436	TGCTTTAGTCACTATGAGTGGATATT	TCATACAGTTTCCCCAAGGC	83	26	372	20	57.647	59.933	34.615	50.000	7.00	3.00	2.00	2.00	5.8000	9.7000	5.00	0.00	189	68	17	tatc	AGAT
cons1635_2	cons1635_2_A_0	Not_tested		5	290	314	8.4786	2.792236	5.686405	CCTGATTACACCCTCTCAGTCA	TGTATTTGTGATCTCTTTCCAGTG	52	22	365	24	59.208	58.314	50.000	37.500	4.00	4.00	1.00	3.00	6.4000	6.7000	5.00	2.00	142	12	6	tg	AC
cons556_5	cons556_5_A_0	Not_tested		3	240	240	8.5028	1.128150	7.374672	ACGTTCACCTGCGGTATGA	TCCATTGACTGTACTATATGATGGATG	150	19	389	27	60.128	60.375	52.632	37.037	4.00	5.00	2.00	3.00	5.9000	8.1000	3.00	0.00	291	14	7	tg	AC
cons2060_4	cons2060_4_A_0	Not_tested		3	240	240	8.5196	4.277840	4.241761	AAAATGAAATGGGTTCTCTGAA	TTCAATTCTATGGTTTTATTGGCA	0	22	239	24	57.722	59.758	31.818	29.167	3.00	4.00	3.00	3.00	7.0000	10.0000	5.00	0.00	47	28	14	ac	AC
cons1635_2	cons1635_2_A_0	Not_tested		5	290	315	8.5433	2.792236	5.751016	CCTGATTACACCCTCTCAGTCA	CTGTATTTGTGATCTCTTTCCAGTG	52	22	366	25	59.208	59.249	50.000	40.000	4.00	4.00	1.00	3.00	6.4000	6.7000	5.00	2.00	142	12	6	tg	AC
cons2060_4	cons2060_4_A_0	Not_tested		1	90	140	8.5498	4.490437	4.059402	TGAAAGATAGACAGACATGCGT	GGACAGTACACAAAGAACAGCA	18	22	157	22	57.510	57.941	40.909	45.455	4.00	4.00	2.00	0.00	9.9000	8.5000	3.00	3.00	47	28	14	ac	AC
cons1865_2_A_1	cons1865_2_A_1	Not_tested		1	140	141	8.5721	3.242983	5.329157	TGACGGGTCTCTATATTGTTTGG	ATTTATCATCATATTTGCCTTTTGC	251	23	391	25	60.243	59.671	43.478	28.000	4.00	6.00	0.00	2.00	8.8000	8.8000	4.00	1.00	342	10	5	tc	AG
cons44_7	cons44_7_A_0	Not_tested		1	140	147	8.587	0.066323	8.520694	TAGCCAGGTGGAGGAATTTG	TCAGATGAAGTAGAGATATGTGTTGAA	85	20	231	27	60.066	58.479	50.000	33.333	4.00	4.00	1.00	3.00	7.2000	7.3000	3.00	1.00	112	12	6	gt	AC
cons2518_2	cons2518_2_A_0	Not_tested		5	290	319	8.5978	4.137284	4.460533	CCTGCTGGGTTTAAATACTTATGG	TGAAAGTCATACCTTCCAGAATTG	17	24	335	24	60.137	59.539	41.667	37.500	6.00	6.00	0.00	2.00	7.4000	7.2000	4.00	3.00	168	28	14	tg	AC
cons857_15	cons857_15_A_0	Not_tested		5	290	313	8.6347	6.368956	2.265715	CCTGAAAATTATGAAATGCTAGACTG	CGATCATCAAACAGGTCTTCAG	152	26	464	22	59.631	59.734	34.615	45.455	4.00	5.00	1.00	2.00	6.4000	7.0000	5.00	3.00	338	14	7	ca	AC
cons2222_3	cons2222_3_A_0	Not_tested		4	240	265	8.6593	8.638959	0.020364	AGAGACAACACATGAACTTATACCAT	TGCAGTCAGACATGGAGGAG	205	26	469	20	57.361	59.980	34.615	55.000	4.00	5.00	2.00	0.00	7.8000	7.9000	4.00	3.00	247	15	5	ttg	AAC	best
cons857_15	cons857_15_A_0	Not_tested		5	290	313	8.6595	6.368956	2.290516	CCTGAAAATTATGAAATGCTAGACTG	CGATCATCAAACAGGTCTTCA	152	26	464	21	59.631	58.709	34.615	42.857	4.00	5.00	1.00	2.00	6.4000	7.0000	4.00	3.00	338	14	7	ca	AC
IO1EVRN02BXOTV	IO1EVRN02BXOTV_A_0	Not_tested		1	90	110	8.6656	7.291215	1.374410	CCAGAGATAAATGAATTGAATTAAAGG	CCACCTGTACAAGGAGGTCAG	15	27	124	21	59.709	59.626	29.630	57.143	8.00	8.00	2.00	1.00	8.5000	6.4000	4.00	1.00	51	18	9	ac	AC
cons1970_3	cons1970_3_A_0	Not_tested		1	140	142	8.6746	7.651890	1.022702	TAGGAGAATAAACATGTTGAGATGAA	CAGGTCCTGATGATGTCACCT	33	26	174	21	58.348	59.977	30.769	52.381	8.00	7.00	2.00	3.00	6.9000	7.9000	5.00	3.00	82	10	5	gt	AC
cons2060_4	cons2060_4_A_0	Not_tested		1	90	132	8.7122	3.469332	5.242889	TCTGAAAGATAGACAGACATGCG	CAAAGAACAGCAATATTAGCAACAA	16	23	147	25	59.531	59.757	43.478	32.000	4.00	6.00	2.00	0.00	10.1000	7.0000	3.00	0.00	47	28	14	ac	AC
IO1EVRN02CEU48	IO1EVRN02CEU48_A_0	Not_tested		1	90	90	8.7169	1.573840	7.143057	CTCCACATTCTGCAGACGC	ACTAGTTTACTACGGTGGTCTGTTCG	2	19	91	26	60.574	61.143	57.895	46.154	8.00	6.00	2.00	2.00	9.6000	8.4000	5.00	1.00	46	18	9	ac	AC	best
cons2518_2	cons2518_2_A_0	Not_tested		5	290	318	8.7185	4.258011	4.460533	CTGCTGGGTTTAAATACTTATGGC	TGAAAGTCATACCTTCCAGAATTG	18	24	335	24	60.258	59.539	41.667	37.500	6.00	6.00	2.00	2.00	9.6000	7.2000	4.00	2.00	168	28	14	tg	AC
cons1635_2	cons1635_2_A_0	Not_tested		5	290	315	8.7318	3.045432	5.686405	ACCTGATTACACCCTCTCAGTCA	TGTATTTGTGATCTCTTTCCAGTG	51	23	365	24	60.045	58.314	47.826	37.500	4.00	4.00	1.00	3.00	6.4000	6.7000	5.00	2.00	142	12	6	tg	AC
cons378_4	cons378_4_A_0	Not_tested		1	140	140	8.7524	3.622662	5.129699	ACACTCAAGAAGTTGTGGTCTGG	CTTAAGGCTGCAAGCACTTTATATC	210	23	349	25	60.623	59.870	47.826	40.000	3.00	6.00	1.00	2.00	8.2000	5.5000	4.00	1.00	267	10	5	gt	AC
cons243_4	cons243_4_A_0	Not_tested		2	140	162	8.7599	4.739475	4.020429	GCTGTTAAATGCCTCACTATATGC	TTGAACTTGATGTGCTTATTGC	30	24	191	22	59.261	57.980	41.667	36.364	4.00	3.00	2.00	2.00	7.4000	8.4000	4.00	3.00	59	10	5	ta	AT
cons1344_4	cons1344_4_A_0	Not_tested		1	140	140	8.7744	6.270724	2.503696	CATGAAGAATAGAATAGCAGCTTTG	CGGAGATCTACGAACTCTGTGA	55	25	194	22	58.729	59.496	36.000	50.000	5.00	8.00	3.00	2.00	7.3000	6.7000	4.00	1.00	88	22	11	tg	AC
IO1EVRN02BXOTV	IO1EVRN02BXOTV_A_0	Not_tested		4	240	280	8.8033	7.291215	1.512059	CCAGAGATAAATGAATTGAATTAAAGG	GCAGTCATGTTGTCTGTCAGC	15	27	294	21	59.709	59.488	29.630	52.381	8.00	5.00	2.00	3.00	8.5000	8.2000	6.00	1.00	51	18	9	ac	AC
IO1EVRN02BYPGF	IO1EVRN02BYPGF_A_0	Not_tested		1	90	108	8.8243	8.125756	0.698576	CCAAGTAGCATAATACACTCATTCAT	GTGATGCTGGTTTCTATGCG	8	26	115	20	57.874	59.301	34.615	50.000	5.00	2.00	2.00	2.00	6.9000	10.1000	5.00	3.00	41	14	7	ca	AC	best
cons378_4	cons378_4_A_0	Not_tested		1	140	140	8.8343	6.618012	2.216250	CTTAACACTCAAGAAGTTGTGGTCTG	AGGCTGCAAGCACTTTATATCC	206	26	345	22	60.618	59.784	42.308	45.455	4.00	4.00	3.00	0.00	6.4000	7.1000	4.00	1.00	267	10	5	gt	AC
cons2222_3	cons2222_3_A_0	Not_tested		3	190	217	8.8854	8.638959	0.246438	AGAGACAACACATGAACTTATACCAT	CTGGGTCCCAAGTAGCTCAA	205	26	421	20	57.361	60.246	34.615	55.000	4.00	7.00	2.00	0.00	7.8000	7.0000	4.00	1.00	247	15	5	ttg	AAC
cons27_6	cons27_6_A_0	Not_tested		2	190	192	8.9121	0.891687	8.020394	CCTCCCACAGACCAATGAAA	CGATCTGTATGTATGTGTGTATGTGT	98	20	289	26	60.892	57.980	50.000	38.462	3.00	4.00	0.00	0.00	7.3000	6.4000	5.00	3.00	212	44	22	ca	AC
cons2222_3	cons2222_3_A_0	Not_tested		4	240	266	8.9309	8.910554	0.020364	TAGAGACAACACATGAACTTATACCA	TGCAGTCAGACATGGAGGAG	204	26	469	20	57.089	59.980	34.615	55.000	4.00	5.00	0.00	0.00	7.2000	7.9000	4.00	2.00	247	15	5	ttg	AAC
cons2156_2	cons2156_2_A_0	Not_tested		2	140	162	8.977	0.141511	8.835447	GCCTGAGTACATGCCTGGTT	AGTTTAATACTTCCTGGTACAGTGTG	170	20	331	26	60.142	57.165	55.000	38.462	4.00	6.00	0.00	3.00	8.2000	6.4000	4.00	0.00	294	10	5	ta	AT	best
IO1EVRN02CCXIN	IO1EVRN02CCXIN_A_0	Not_tested		2	190	191	8.9893	1.648400	7.340881	TGGTTCCACTTGCCTCTAAA	TGACTAATTGAGTAGTAGAGTTGCCA	26	20	216	26	58.352	58.659	45.000	38.462	4.00	6.00	2.00	3.00	6.3000	10.0000	5.00	1.00	74	34	17	tg	AC
cons857_15	cons857_15_A_0	Not_tested		5	290	314	9.005	6.368956	2.636033	CCTGAAAATTATGAAATGCTAGACTG	TCGATCATCAAACAGGTCTTCA	152	26	465	22	59.631	60.636	34.615	40.909	4.00	5.00	1.00	2.00	6.4000	7.0000	4.00	3.00	338	14	7	ca	AC
cons378_4	cons378_4_A_0	Not_tested		1	140	140	9.0374	6.821198	2.216250	CTTAACACTCAAGAAGTTGTGGTC	AGGCTGCAAGCACTTTATATCC	206	24	345	22	57.179	59.784	41.667	45.455	4.00	4.00	1.00	0.00	7.9000	7.1000	4.00	0.00	267	10	5	gt	AC
cons1865_2_A_1	cons1865_2_A_1	Not_tested		1	140	140	9.047	2.736104	6.310848	ACGGGTCTCTATATTGTTTGGG	TATTTATCATCATATTTGCCTTTTGC	253	22	392	26	59.264	59.689	45.455	26.923	4.00	6.00	0.00	2.00	10.0000	8.8000	4.00	1.00	342	10	5	tc	AG
cons1778_2	cons1778_2_A_0	Not_tested		1	140	140	9.05	4.250486	4.799512	AACAAGTTCTAAGGAGTGTTGGG	ACAACATGCAACTACACAAAACA	262	23	401	23	58.750	58.200	43.478	34.783	5.00	4.00	0.00	0.00	10.0000	7.0000	5.00	3.00	293	48	12	tatc	AGAT
cons1344_4	cons1344_4_A_0	Not_tested		1	140	141	9.0607	6.557043	2.503696	ACATGAAGAATAGAATAGCAGCTTTG	CGGAGATCTACGAACTCTGTGA	54	26	194	22	59.443	59.496	34.615	50.000	5.00	8.00	3.00	2.00	7.3000	6.7000	4.00	1.00	88	22	11	tg	AC
cons27_6	cons27_6_A_0	Not_tested		2	190	194	9.0827	1.062353	8.020394	CACCTCCCACAGACCAATG	CGATCTGTATGTATGTGTGTATGTGT	96	19	289	26	59.938	57.980	57.895	38.462	3.00	4.00	3.00	0.00	7.2000	6.4000	6.00	3.00	212	44	22	ca	AC
IO1EVRN02BYPGF	IO1EVRN02BYPGF_A_0	Not_tested		1	90	109	9.0865	8.387928	0.698576	ACCAAGTAGCATAATACACTCATTCAT	GTGATGCTGGTTTCTATGCG	7	27	115	20	58.612	59.301	33.333	50.000	5.00	2.00	2.00	2.00	6.9000	10.1000	5.00	3.00	41	14	7	ca	AC
IO1EVRN02CCXIN	IO1EVRN02CCXIN_A_0	Not_tested		2	190	192	9.1124	1.771543	7.340881	GTGGTTCCACTTGCCTCTAAA	TGACTAATTGAGTAGTAGAGTTGCCA	25	21	216	26	59.228	58.659	47.619	38.462	6.00	6.00	2.00	3.00	6.3000	10.0000	5.00	1.00	74	34	17	tg	AC
IO1EVRN02CCXIN	IO1EVRN02CCXIN_A_0	Not_tested		2	190	191	9.1465	1.648400	7.498132	TGGTTCCACTTGCCTCTAAA	TGACTAATTGAGTAGTAGAGTTGCCAG	26	20	216	27	58.352	59.502	45.000	40.741	4.00	6.00	2.00	1.00	6.3000	9.7000	5.00	2.00	74	34	17	tg	AC
IO1EVRN02CEU48	IO1EVRN02CEU48_A_0	Not_tested		1	90	91	9.1531	1.573840	7.579264	CTCCACATTCTGCAGACGC	AACTAGTTTACTACGGTGGTCTGTTC	2	19	92	26	60.574	58.421	57.895	42.308	8.00	8.00	2.00	0.00	9.6000	6.7000	5.00	1.00	46	18	9	ac	AC
cons2222_3	cons2222_3_A_0	Not_tested		3	190	218	9.157	8.910554	0.246438	TAGAGACAACACATGAACTTATACCA	CTGGGTCCCAAGTAGCTCAA	204	26	421	20	57.089	60.246	34.615	55.000	4.00	7.00	0.00	0.00	7.2000	7.0000	4.00	0.00	247	15	5	ttg	AAC
cons556_5	cons556_5_A_0	Not_tested		3	240	240	9.1607	1.128150	8.032573	ACGTTCACCTGCGGTATGA	TCCATTGACTGTACTATATGATGGAT	150	19	389	26	60.128	57.967	52.632	34.615	4.00	5.00	2.00	2.00	5.9000	8.1000	3.00	1.00	291	14	7	tg	AC
cons2222_3	cons2222_3_A_0	Not_tested		3	190	240	9.1678	8.638959	0.528861	AGAGACAACACATGAACTTATACCAT	TAAAGGAGGTGAGCGAGACG	205	26	444	20	57.361	60.529	34.615	55.000	4.00	2.00	2.00	2.00	7.8000	8.1000	3.00	1.00	247	15	5	ttg	AAC
cons1000_2	cons1000_2_A_0	Not_tested		4	290	291	9.1726	1.711678	7.460954	TAATGCATGTTCAGCGTCAC	AATTCTTCAGCTGATCAGATTTTAAC	35	20	325	26	58.288	58.539	45.000	30.769	6.00	8.00	3.00	2.00	6.1000	6.0000	6.00	3.00	83	14	7	gt	AC
cons591_11	cons591_11_A_0	Not_tested		1	90	90	9.181	1.031944	8.149022	AGTGTATGCACAAATAGGCGG	TGGTTGAGTGATTATTTATATGTGTCA	390	21	479	27	60.032	58.851	47.619	29.630	6.00	4.00	1.00	3.00	12.9000	6.7000	6.00	1.00	426	20	5	gtat	ACAT
cons1724_2	cons1724_2_A_0	Not_tested		3	240	240	9.2241	5.754756	3.469332	TCCTGAAATTAGAGTTTTAGGCAG	CAGAATACGATCAGCAGTTCTCA	74	24	313	23	58.245	59.531	37.500	43.478	8.00	6.00	1.00	3.00	9.7000	6.7000	4.00	0.00	228	46	23	ac	AC
cons591_11	cons591_11_A_0	Not_tested		1	90	94	9.227	0.934369	8.292597	GTGTATGCACAAATAGGCGG	GCTCTTGGTTGAGTGATTATTTATATG	391	20	484	27	59.066	58.707	50.000	33.333	6.00	4.00	1.00	2.00	12.9000	5.8000	5.00	0.00	426	20	5	gtat	ACAT
IO1EVRN02BYPGF	IO1EVRN02BYPGF_A_0	Not_tested		1	90	108	9.2802	8.125756	1.154463	CCAAGTAGCATAATACACTCATTCAT	GTGATGCTGGTTTCTATGCGT	8	26	115	21	57.874	60.154	34.615	47.619	5.00	2.00	2.00	2.00	6.9000	9.9000	5.00	3.00	41	14	7	ca	AC
cons556_5	cons556_5_A_0	Not_tested		3	240	240	9.3731	2.154412	7.218689	CACGTTCACCTGCGGTATG	CCATTGACTGTACTATATGATGGATG	149	19	388	26	61.154	58.781	57.895	38.462	4.00	4.00	1.00	2.00	5.6000	8.1000	3.00	0.00	291	14	7	tg	AC
IO1EVRN02CEU48	IO1EVRN02CEU48_A_0	Not_tested		1	90	90	9.382	1.573840	7.808139	CTCCACATTCTGCAGACGC	ACTAGTTTACTACGGTGGTCTGTTC	2	19	91	25	60.574	57.192	57.895	44.000	8.00	6.00	2.00	0.00	9.6000	6.7000	5.00	1.00	46	18	9	ac	AC
cons1000_2	cons1000_2_A_0	Not_tested		4	290	290	9.3835	1.711678	7.671837	TAATGCATGTTCAGCGTCAC	ATTCTTCAGCTGATCAGATTTTAAC	35	20	324	25	58.288	57.328	45.000	32.000	6.00	8.00	3.00	2.00	6.1000	6.0000	6.00	3.00	83	14	7	gt	AC
IO1EVRN02BXOTV	IO1EVRN02BXOTV_A_0	Not_tested		4	240	264	9.4205	7.291215	2.129235	CCAGAGATAAATGAATTGAATTAAAGG	TCAGCAGCTGCAGTACAGAC	15	27	278	20	59.709	57.871	29.630	55.000	8.00	8.00	2.00	3.00	8.5000	6.4000	3.00	1.00	51	18	9	ac	AC
IO1EVRN02B3GDV	IO1EVRN02B3GDV_A_0	Not_tested		1	140	140	9.4211	6.665469	2.755675	AGGATGAGAAAGAGTGTGTTTAAGTG	TTGGGGTTTGGACACGAAC	48	26	187	19	59.335	61.756	38.462	52.632	4.00	3.00	0.00	3.00	6.7000	8.4000	4.00	1.00	77	10	5	tg	AC
cons27_6	cons27_6_A_0	Not_tested		2	140	190	9.4406	1.560893	7.879711	TCCCACAGACCAATGAAAGTT	CGATCTGTATGTATGTGTGTATGTG	100	21	289	25	59.439	57.120	42.857	40.000	3.00	4.00	3.00	0.00	6.7000	6.6000	5.00	2.00	212	44	22	ca	AC
IO1EVRN02B3GDV	IO1EVRN02B3GDV_A_0	Not_tested		1	140	148	9.4485	7.094490	2.353996	AAGAGTCTAAGGATGAGAAAGAGTGTG	TGGGGTTTGGACACGAAC	39	27	186	18	59.906	60.354	40.741	55.556	5.00	3.00	0.00	3.00	6.4000	8.4000	4.00	1.00	77	10	5	tg	AC
cons1724_2	cons1724_2_A_0	Not_tested		3	240	240	9.4869	6.017618	3.469332	TCCTGAAATTAGAGTTTTAGGCAGT	CAGAATACGATCAGCAGTTCTCA	74	25	313	23	58.982	59.531	36.000	43.478	8.00	6.00	1.00	3.00	7.9000	6.7000	4.00	1.00	228	46	23	ac	AC
IO1EVRN02CCK6K	IO1EVRN02CCK6K_A_0	Not_tested		1	140	140	9.5103	4.121537	5.388804	AGATGATAGTGAAGTGGCAGACA	AAAGTAGTTGAATGGTTACTGCG	226	23	365	23	58.878	57.611	43.478	39.130	3.00	4.00	3.00	2.00	6.4000	10.2000	4.00	2.00	259	18	9	ga	AG
cons2156_2	cons2156_2_A_0	Not_tested		2	140	168	9.5295	0.694100	8.835447	GCAAATGCCTGAGTACATGC	AGTTTAATACTTCCTGGTACAGTGTG	164	20	331	26	59.306	57.165	50.000	38.462	4.00	6.00	3.00	3.00	8.4000	6.4000	4.00	1.00	294	10	5	ta	AT
IO1EVRN02B3GDV	IO1EVRN02B3GDV_A_0	Not_tested		1	140	146	9.5439	7.189872	2.353996	GAGTCTAAGGATGAGAAAGAGTGTG	TGGGGTTTGGACACGAAC	41	25	186	18	57.810	60.354	44.000	55.556	3.00	3.00	0.00	3.00	6.4000	8.4000	4.00	1.00	77	10	5	tg	AC
cons1724_2	cons1724_2_A_0	Not_tested		3	240	240	9.5468	6.077517	3.469332	TCCTGAAATTAGAGTTTTAGGCAGTT	CAGAATACGATCAGCAGTTCTCA	74	26	313	23	60.078	59.531	34.615	43.478	8.00	6.00	0.00	3.00	6.7000	6.7000	4.00	1.00	228	46	23	ac	AC
IO1EVRN02CCK6K	IO1EVRN02CCK6K_A_0	Not_tested		1	140	140	9.5509	4.162046	5.388804	AGATGATAGTGAAGTGGCAGACAG	AAAGTAGTTGAATGGTTACTGCG	226	24	365	23	59.838	57.611	45.833	39.130	3.00	4.00	1.00	2.00	6.4000	10.2000	4.00	1.00	259	18	9	ga	AG
cons27_6	cons27_6_A_0	Not_tested		2	140	190	9.5813	1.560893	8.020394	TCCCACAGACCAATGAAAGTT	CGATCTGTATGTATGTGTGTATGTGT	100	21	289	26	59.439	57.980	42.857	38.462	3.00	4.00	3.00	0.00	6.7000	6.4000	5.00	2.00	212	44	22	ca	AC
cons1344_4	cons1344_4_A_0	Not_tested		1	140	141	9.587	6.270724	3.316302	CATGAAGAATAGAATAGCAGCTTTG	ACGGAGATCTACGAACTCTGTGA	55	25	195	23	58.729	60.316	36.000	47.826	5.00	8.00	3.00	2.00	7.3000	6.7000	4.00	1.00	88	22	11	tg	AC
cons2156_2	cons2156_2_A_0	Not_tested		2	140	161	9.6744	0.838952	8.835447	CCTGAGTACATGCCTGGTTG	AGTTTAATACTTCCTGGTACAGTGTG	171	20	331	26	59.161	57.165	55.000	38.462	4.00	6.00	1.00	3.00	8.2000	6.4000	4.00	0.00	294	10	5	ta	AT
cons2222_3	cons2222_3_A_0	Not_tested		1	90	117	9.7027	8.638959	1.063762	AGAGACAACACATGAACTTATACCAT	ACCCAGCGAAATGTCATCA	205	26	321	19	57.361	60.064	34.615	47.368	4.00	5.00	2.00	2.00	7.8000	6.9000	4.00	3.00	247	15	5	ttg	AAC
cons1000_2	cons1000_2_A_0	Not_tested		4	290	291	9.7301	2.269104	7.460954	TAATGCATGTTCAGCGTCACA	AATTCTTCAGCTGATCAGATTTTAAC	35	21	325	26	61.269	58.539	42.857	30.769	6.00	8.00	2.00	2.00	6.7000	6.0000	6.00	3.00	83	14	7	gt	AC
cons2222_3	cons2222_3_A_0	Not_tested		1	90	120	9.7431	8.638959	1.104169	AGAGACAACACATGAACTTATACCAT	ACAACCCAGCGAAATGTCA	205	26	324	19	57.361	60.104	34.615	47.368	4.00	4.00	2.00	3.00	7.8000	6.7000	4.00	2.00	247	15	5	ttg	AAC
IO1EVRN02BXOTV	IO1EVRN02BXOTV_A_0	Not_tested		4	240	279	9.753	7.291215	2.461770	CCAGAGATAAATGAATTGAATTAAAGG	CAGTCATGTTGTCTGTCAGCAG	15	27	293	22	59.709	59.538	29.630	50.000	8.00	5.00	2.00	3.00	8.5000	8.2000	6.00	0.00	51	18	9	ac	AC
cons1778_2	cons1778_2_A_0	Not_tested		1	140	140	9.7542	4.030114	5.724048	ACAAGTTCTAAGGAGTGTTGGGTC	TACAACATGCAACTACACAAAACA	263	24	402	24	59.970	58.276	45.833	33.333	3.00	4.00	1.00	0.00	9.1000	7.0000	5.00	3.00	293	48	12	tatc	AGAT
cons2222_3	cons2222_3_A_0	Not_tested		1	90	115	9.8476	8.638959	1.208639	AGAGACAACACATGAACTTATACCAT	CCAGCGAAATGTCATCAGG	205	26	319	19	57.361	60.209	34.615	52.632	4.00	5.00	2.00	2.00	7.8000	8.2000	4.00	3.00	247	15	5	ttg	AAC
cons27_6	cons27_6_A_0	Not_tested		1	140	145	9.8898	2.010077	7.879711	GCTGCATTAGATTTTAGGTGGG	CGATCTGTATGTATGTGTGTATGTG	145	22	289	25	59.990	57.120	45.455	40.000	4.00	4.00	0.00	0.00	9.4000	6.6000	4.00	0.00	212	44	22	ca	AC
cons1778_2	cons1778_2_A_0	Not_tested		1	140	140	9.91	5.198532	4.711441	TAACAAGTTCTAAGGAGTGTTGGG	CAACATGCAACTACACAAAACA	261	24	400	22	58.801	57.289	41.667	36.364	5.00	4.00	0.00	0.00	10.0000	7.0000	5.00	3.00	293	48	12	tatc	AGAT

## Sheet: legend
Color code:
Included in the QDD output file ("sample_pipe3_abc_primers.tbl", see QDD manual page 13 for a full description)
Added column for subsequent analysis
Results from initial primer screenings
Colunm	Description
SEQ	Sequence name
SEQ_CODE	Sequence code
Screen	Indicate if a particular loci has been tested and if it has been screened during the first and second phase
Loci	Indicate which primer pair has been used to screen the loci and the name of the loci
SizeGroup	Group of primer pairs according to their expected PCR product size
MIN_PCR_PRODUCT_SIZE	Primer3 parameter: minimum expected PCR product size
PCR_PRODUCT_SIZE	Expected PCR product size
PRIMER_PAIR_PENALTY	Primer3 parameter: penalty score of the primer pair
PRIMER_LEFT_PENALTY	Primer3 parameter: penalty score of the forward primer
PRIMER_RIGHT_PENALTY	Primer3 parameter: penalty score of the reverse pair
PRIMER_LEFT_SEQUENCE	Sequence of the forward primer
PRIMER_RIGHT_SEQUENCE	Sequence of the reverse primer
PRIMER_LEFT_POS	Forward primer position within the sequence
PRIMER_LEFT_LENGTH	Forward primer length
PRIMER_RIGHT_POS	Reverse primer position within the sequence
PRIMER_RIGHT_LENGTH	Reverse primer length
PRIMER_LEFT_TM	Forward primer melting temperature in Celsius degrees
PRIMER_RIGHT_TM	Reverse primer melting temperature in Celsius degrees
PRIMER_LEFT_GC_PERCENT	GC content of the forward primer
PRIMER_RIGHT_GC_PERCENT	GC content of the reverse primer
PRIMER_LEFT_SELF_ANY	Forward primer self complementatiry
PRIMER_RIGHT_SELF_ANY	Reverse primer self complementatiry
PRIMER_LEFT_SELF_END	Forward primer self complementatiry at the 3' end
PRIMER_RIGHT_SELF_END	Reverse primer self complementatiry at the 3' end
PRIMER_LEFT_END_STABILITY	Forward primer stability at the 3' end
PRIMER_RIGHT_END_STABILITY	Reverse primer stability at the 3' end
PRIMER_PAIR_COMPL_ANY	Primer pair complementarity
PRIMER_PAIR_COMPL_END	Primer pair complementarity at the 3' end
FIRST_POS	Microsatellite motif start within the sequence
LENGTH_BP	Microsatellite motif length in base pairs
LENGTH_REP	Number of motifs of the microsatellite
MOTIF	Motif description
TRANS_MOTIF	Motif type
DesignedPrimer	Indicate the best primer pair for a praticular loci
Amplification	Did the loci amplified (yes/no)?
NunberOfAllelesDuringScreening	Number of alleles observed during screening on 15 individuals.
Note	Observations : inconsistant pattern = unspecific amplification, three or more alleles…
ValidatedForMultiplexing	Loci validated for the multiplexing phase (yes/no)?
Multiplex number	Indicate in which multiplex the locus is amplified
Conditional Formating within some columns highlight several criteria that have been used for loci and primer pairs selection for screening.

## Sheet: PrimersNamesSelected
Table Name	Locus name
43106_02	ThuAla-mt-01
43106_03	ThuAla-Tcell-01
43106_06	ThuAla-mt-02
43106_07	ThuAla-mt-03
43106_10	ThuAla-mt-04
43106_12	ThuAla-Und-01
43106_15	ThuAla-mt-05
43106_22	ThuAla-mt-06
43106_23	ThuAla-mt-07
43106_26	ThuAla-mt-08
43106_27	ThuAla-mt-09
43106_29	ThuAla-Und-02
43106_30	ThuAla-mt-10
43106_31	ThuAla-mt-11
43106_40	ThuAla-mt-12
43106_44	ThuAla-mt-13
43106_45	ThuAla-mt-14
43106_46	ThuAla-mt-15
43106_48	ThuAla-mt-16
43106_49	ThuAla-mt-17
43106_51	ThuAla-mt-18
43106_52	ThuAla-Hki-01
43106_53	ThuAla-mt-19
43106_54	ThuAla-mt-20
43106_56	ThuAla-mt-21
43106_58	ThuAla-mt-22
43106_59	ThuAla-mt-23
43106_61	ThuAla-Und-03
43106_62	ThuAla-mt-24
43106_64	ThuAla-mt-25
43106_65	ThuAla-mt-26
43106_66	ThuAla-mt-27
43106_67	ThuAla-Tyr-01
43106_68	ThuAla-mt-28
43106_69	ThuAla-mt-29
43106_71	ThuAla-mt-30
43106_72	ThuAla-Und-04
43106_75	ThuAla-mt-31
43106_76	ThuAla-Und-05
43106_77	ThuAla-Und-06
43106_78	ThuAla-mt-32
43106_83	ThuAla-mt-33
43106_84	ThuAla-mt-34
