# Supplementary material for: Discovery of Genome-Wide Microsatellite Markers in Scombridae: A Pilot Study on Albacore Tuna
Source: PLoS One. 2015 Nov 6;10(11):e0141830. doi: 10.1371/journal.pone.0141830 (PMC4636268; doi:10.1371/journal.pone.0141830)
Supplement: S2 Table — 9 «non-neutral» markers and 1 marker (ThuAla-mt-30) align to Cottus gobio microsatellite corresponding sequence. (XLSX) [file pone.0141830.s005.xlsx]

## Sheet: Feuil1
Genbank accession number	Micro. length	Corresponding sequence ascension	Detail on the corresponding sequence	Species corresponding	Starting position on micro. sequence	Ending position on micro. sequence	Starting position on corresponding sequence	Ending position on corresponding sequence	E-value	Score	Alignment length	Gaps	Mismatchs	Similarity (%)	Number of identical base	Ratio of similar bases / micro. length
ThuAla-Tcell-01	112	gi|554855237|ref|XM_005937740.1|	PREDICTED: Haplochromis burtoni FERM and PDZ domain-containing protein 1-like (LOC102293900), transcript variant X3, mRNA	Haplochromis burtoni	7	112	736	631	4e-28	146	107	2	10	88.79	95	0.848214
	112	gi|554855235|ref|XM_005937739.1|	PREDICTED: Haplochromis burtoni FERM and PDZ domain-containing protein 1-like (LOC102293900), transcript variant X2, mRNA	Haplochromis burtoni	7	112	2860	2755	4e-28	146	107	2	10	88.79	95	0.848214
	112	gi|554855233|ref|XM_005937738.1|	PREDICTED: Haplochromis burtoni FERM and PDZ domain-containing protein 1-like (LOC102293900), transcript variant X1, mRNA	Haplochromis burtoni	7	112	736	631	4e-28	146	107	2	10	88.79	95	0.848214
	112	gi|548334417|ref|XM_005719958.1|	PREDICTED: Pundamilia nyererei FERM and PDZ domain-containing protein 1-like (LOC102197609), mRNA	Pundamilia nyererei	7	112	770	665	4e-28	146	107	2	10	88.79	95	0.848214
	112	gi|542174361|ref|XM_005467677.1|	PREDICTED: Oreochromis niloticus FERM and PDZ domain-containing protein 1-like (LOC102082199), transcript variant X2, mRNA	Oreochromis niloticus	7	112	902	797	4e-28	146	107	2	10	88.79	95	0.848214
	112	gi|542174357|ref|XM_005467676.1|	PREDICTED: Oreochromis niloticus FERM and PDZ domain-containing protein 1-like (LOC102082199), transcript variant X1, mRNA	Oreochromis niloticus	7	112	902	797	4e-28	146	107	2	10	88.79	95	0.848214
	112	gi|498961636|ref|XM_004545406.1|	PREDICTED: Maylandia zebra FERM and PDZ domain-containing protein 1-like (LOC101468275), transcript variant X2, mRNA	Maylandia zebra	7	112	755	650	4e-28	146	107	2	10	88.79	95	0.848214
	112	gi|498961631|ref|XM_004545405.1|	PREDICTED: Maylandia zebra FERM and PDZ domain-containing protein 1-like (LOC101468275), transcript variant X1, mRNA	Maylandia zebra	7	112	755	650	4e-28	146	107	2	10	88.79	95	0.848214
ThuAla-Und-01	47	gi|56806743|gb|AC105072.9|	Mus musculus chromosome 5, clone RP24-167C6, complete sequence	Mus musculus	2	42	27841	27879	0.0007	54	41	2	3	87.80	36	0.765957
	47	gi|90963046|gb|AC145351.4|	Mus musculus BAC clone RP24-242I20 from chromosome y, complete sequence	Mus musculus	3	43	92309	92272	0.009	50	41	3	2	87.80	36	0.765957
	47	gi|75991812|gb|AC156605.13|	Mus musculus chromosome 7, clone RP23-305G5, complete sequence	Mus musculus	1	42	48283	48323	0.009	50	42	1	5	85.71	36	0.765957
	47	gi|33235820|gb|AC134579.5|	Mus musculus BAC clone RP24-82I10 from chromosome Y, complete sequence	Mus musculus	3	43	66723	66686	0.009	50	41	3	2	87.80	36	0.765957
	47	gi|25004485|emb|AL590644.14|	Human DNA sequence from clone RP11-380J14 on chromosome 1, complete sequence	Human	1	42	79670	79631	0.009	50	42	2	4	85.71	36	0.765957
ThuAla-Und-02	50	gi|294979899|gb|CP001650.1|	Zunongwangia profunda SM-A87, complete genome	Zunongwangia profunda	6	50	1447065	1447023	0.003	52	45	2	5	84.44	38	0.76
ThuAla-Hki-01	109	gi|542244035|ref|XM_003454508.2|	PREDICTED: Oreochromis niloticus hexokinase type I (hki), mRNA	Oreochromis niloticu	3	106	19	120	8e-18	108	105	4	13	83.81	88	0.807339
	109	gi|554808524|ref|XM_005915109.1|	PREDICTED: Haplochromis burtoni hexokinase-1-like (LOC102311208), mRNA	Oreochromis niloticu	3	106	19	118	3e-16	102	104	4	14	82.69	86	0.788991
ThuAla-Und-03	262	gi|374428414|emb|FQ310506.3|	Dicentrarchus labrax chromosome sequence corresponding to linkage group 1, top part, complete sequence	Dicentrarchus labrax	4	262	3464769	3464507	3e-66	288	265	8	40	81.89	217	0.828244
	262	gi|27819564|gb|AC132195.4|	Polypterus bichir, clone -164C2, complete sequence	Polypterus bichir	4	262	90650	90914	7e-56	250	265	6	50	78.87	209	0.79771
ThuAla-Tyr-01	132	gi|554818367|ref|XM_005919886.1|	PREDICTED: Haplochromis burtoni receptor-type tyrosine-protein phosphatase-like N-like (LOC102313414), transcript variant X3, mRNA	Haplochromis burtoni	3	128	2355	2480	3e-44	206	126	0	9	92.86	117	0.886364
	132	gi|554818365|ref|XM_005919885.1|	PREDICTED: Haplochromis burtoni receptor-type tyrosine-protein phosphatase-like N-like (LOC102313414), transcript variant X2, mRNA	Haplochromis burtoni	3	128	2441	2566	3e-44	206	126	0	9	92.86	117	0.886364
	132	gi|554818363|ref|XM_005919884.1|	PREDICTED: Haplochromis burtoni receptor-type tyrosine-protein phosphatase-like N-like (LOC102313414), transcript variant X1, mRNA	Haplochromis burtoni	3	128	2443	2568	3e-44	206	126	0	9	92.86	117	0.886364
	132	gi|551525220|ref|XM_005814034.1|	PREDICTED: Xiphophorus maculatus receptor-type tyrosine-protein phosphatase-like N-like (LOC102224458), mRNA	Xiphophorus maculatus	3	128	1881	2006	3e-44	206	126	0	9	92.86	117	0.886364
	132	gi|548401606|ref|XM_005738698.1|	PREDICTED: Pundamilia nyererei receptor-type tyrosine-protein phosphatase-like N-like (LOC102207798), mRNA	Pundamilia nyererei	3	128	2430	2555	3e-44	206	126	0	9	92.86	117	0.886364
	132	gi|542226466|ref|XM_005452291.1|	PREDICTED: Oreochromis niloticus receptor-type tyrosine-protein phosphatase-like N-like (LOC100704691), transcript variant X2, mRNA	Oreochromis niloticus	3	128	2250	2375	3e-44	206	126	0	9	92.86	117	0.886364
	132	gi|542226464|ref|XM_005452290.1|	PREDICTED: Oreochromis niloticus receptor-type tyrosine-protein phosphatase-like N-like (LOC100704691), transcript variant X1, mRNA	Oreochromis niloticus	3	128	2323	2448	3e-44	206	126	0	9	92.86	117	0.886364
	132	gi|499025184|ref|XM_004563288.1|	PREDICTED: Maylandia zebra receptor-type tyrosine-protein phosphatase-like N-like (LOC101471027), transcript variant X2, mRNA	Maylandia zebra	3	128	2514	2639	3e-44	206	126	0	9	92.86	117	0.886364
	132	gi|499025182|ref|XM_004563287.1|	PREDICTED: Maylandia zebra receptor-type tyrosine-protein phosphatase-like N-like (LOC101471027), transcript variant X1, mRNA	Maylandia zebra	3	128	2516	2641	3e-44	206	126	0	9	92.86	117	0.886364
	132	gi|432849143|ref|XM_004066505.1|	PREDICTED: Oryzias latipes receptor-type tyrosine-protein phosphatase-like N-like (LOC101170654), mRNA	Oryzias latipes	3	128	3017	3142	3e-44	206	126	0	9	92.86	117	0.886364
ThuAla-mt-30	177	gi|62004567|gb|AY861253.1|	Cottus gobio microsatellite CottE8 sequence	Cottus gobio	2	167	345	194	2e-35	174	167	16	17	80.24	134	0.757062
ThuAla-Und-04	188	gi|374428416|emb|FQ310508.3|	Dicentrarchus labrax chromosome sequence corresponding to linkage group 18, complete sequence	Dicentrarchus labrax	3	187	5236034	5236214	6e-67	290	185	4	12	91.35	169	0.898936
	131	gi|374428416|emb|FQ310508.3|	Dicentrarchus labrax chromosome sequence corresponding to linkage group 18, complete sequence	Dicentrarchus labrax	3	131	5236277	5236405	1e-36	178	129	0	16	87.60	113	0.862595
ThuAla-Und-05	32	gi|290769929|gb|GU942940.1|	Uncultured organism clone 23 genomic sequence	Uncultured organism	2	29	5902	5929	0.89	40	28	0	3	89.29	25	0.78125
ThuAla-Und-06	93	gi|374428416|emb|FQ310508.3|	Dicentrarchus labrax chromosome sequence corresponding to linkage group 18, complete sequence	Dicentrarchus labrax	1	92	11489091	11489001	1e-27	144	92	1	6	92.39	85	0.913978
