# Supplementary material for: Discovery of Genome-Wide Microsatellite Markers in Scombridae: A Pilot Study on Albacore Tuna
Source: PLoS One. 2015 Nov 6;10(11):e0141830. doi: 10.1371/journal.pone.0141830 (PMC4636268; doi:10.1371/journal.pone.0141830)
Supplement: S3 Table — (XLSX) [file pone.0141830.s006.xlsx]

## Sheet: Feuil2
Individuals number	Markers number	Assignment power	Standard deviation
30	20	0.443	0.059
30	30	0.484	0.061
30	35	0.496	0.059
30	40	0.516	0.060
30	50	0.548	0.058
30	100	0.670	0.057
30	150	0.545	0.040
35	34	0.515	0.054
40	34	0.539	0.052
50	34	0.578	0.042
100	34	0.697	0.029
200	34	0.784	0.019
300	34	0.816	0.016
400	34	0.833	0.013
500	34	0.843	0.012
