# Supplementary material for: Discovery of Genome-Wide Microsatellite Markers in Scombridae: A Pilot Study on Albacore Tuna
Source: PLoS One. 2015 Nov 6;10(11):e0141830. doi: 10.1371/journal.pone.0141830 (PMC4636268; doi:10.1371/journal.pone.0141830)
Supplement: S4 Table — Significance was estimated using Monte Carlo tests and 1 000 permutations, * P-value<0.05, ** P-value <0.01, *** P-value <0.001. (XLSX) [file pone.0141830.s007.xlsx]

## Sheet: Feuil1
	A	B	C	D
A
B	0.002
C	0.002	0.012***
D	0.003*	0.005*	0.003
